# Supplementary material for: Multiple loci linked to inversions are associated with eye size variation in species of the Drosophila virilis phylad
Source: Sci Rep. 2020 Jul 30;10:12832. doi: 10.1038/s41598-020-69719-z (PMC7393161; doi:10.1038/s41598-020-69719-z)
Supplement: Supplementary file 4 — Supplementary Information 4. [file 41598_2020_69719_MOESM4_ESM.xlsx]

## Sheet: pantherGeneList_Dmel_Cleaned
SUBMITTED.ID	LOCATION_ARM	Muller
FBgn0000022	X	MA
FBgn0000028	X	MA
FBgn0000042	X	MA
FBgn0000077	X	MA
FBgn0000084	X	MA
FBgn0000092	X	MA
FBgn0000108	X	MA
FBgn0000117	X	MA
FBgn0000137	X	MA
FBgn0000152	X	MA
FBgn0000163	X	MA
FBgn0000173	X	MA
FBgn0000179	X	MA
FBgn0000221	X	MA
FBgn0000233	X	MA
FBgn0000257	X	MA
FBgn0000259	X	MA
FBgn0000316	X	MA
FBgn0000319	X	MA
FBgn0000330	X	MA
FBgn0000346	X	MA
FBgn0000359	X	MA
FBgn0000360	X	MA
FBgn0000376	X	MA
FBgn0000377	X	MA
FBgn0000382	X	MA
FBgn0000394	X	MA
FBgn0000427	X	MA
FBgn0000459	X	MA
FBgn0000479	X	MA
FBgn0000482	X	MA
FBgn0000499	X	MA
FBgn0000520	X	MA
FBgn0000524	X	MA
FBgn0000535	X	MA
FBgn0000536	X	MA
FBgn0000542	X	MA
FBgn0000611	X	MA
FBgn0000617	X	MA
FBgn0000618	X	MA
FBgn0000635	X	MA
FBgn0000644	X	MA
FBgn0000667	X	MA
FBgn0000709	X	MA
FBgn0000711	X	MA
FBgn0000719	X	MA
FBgn0000808	X	MA
FBgn0000810	X	MA
FBgn0000826	X	MA
FBgn0000927	X	MA
FBgn0000928	X	MA
FBgn0001079	X	MA
FBgn0001083	X	MA
FBgn0001087	X	MA
FBgn0001090	X	MA
FBgn0001092	X	MA
FBgn0001105	X	MA
FBgn0001145	X	MA
FBgn0001150	X	MA
FBgn0001186	X	MA
FBgn0001189	X	MA
FBgn0001206	X	MA
FBgn0001218	X	MA
FBgn0001250	X	MA
FBgn0001330	X	MA
FBgn0001341	X	MA
FBgn0001404	X	MA
FBgn0001491	X	MA
FBgn0001565	X	MA
FBgn0001612	X	MA
FBgn0001624	X	MA
FBgn0002561	X	MA
FBgn0002562	X	MA
FBgn0002576	X	MA
FBgn0002577	X	MA
FBgn0002579	X	MA
FBgn0002590	X	MA
FBgn0002641	X	MA
FBgn0002707	X	MA
FBgn0002709	X	MA
FBgn0002723	X	MA
FBgn0002873	X	MA
FBgn0002878	X	MA
FBgn0002914	X	MA
FBgn0002917	X	MA
FBgn0002933	X	MA
FBgn0002948	X	MA
FBgn0003023	X	MA
FBgn0003028	X	MA
FBgn0003048	X	MA
FBgn0003053	X	MA
FBgn0003057	X	MA
FBgn0003068	X	MA
FBgn0003079	X	MA
FBgn0003086	X	MA
FBgn0003116	X	MA
FBgn0003132	X	MA
FBgn0003139	X	MA
FBgn0003159	X	MA
FBgn0003189	X	MA
FBgn0003204	X	MA
FBgn0003210	X	MA
FBgn0003218	X	MA
FBgn0003277	X	MA
FBgn0003285	X	MA
FBgn0003300	X	MA
FBgn0003301	X	MA
FBgn0003302	X	MA
FBgn0003321	X	MA
FBgn0003345	X	MA
FBgn0003360	X	MA
FBgn0003366	X	MA
FBgn0003371	X	MA
FBgn0003374	X	MA
FBgn0003380	X	MA
FBgn0003390	X	MA
FBgn0003392	X	MA
FBgn0003411	X	MA
FBgn0003416	X	MA
FBgn0003423	X	MA
FBgn0003447	X	MA
FBgn0003449	X	MA
FBgn0003463	X	MA
FBgn0003464	X	MA
FBgn0003514	X	MA
FBgn0003517	X	MA
FBgn0003559	X	MA
FBgn0003575	X	MA
FBgn0003638	X	MA
FBgn0003654	X	MA
FBgn0003655	X	MA
FBgn0003656	X	MA
FBgn0003714	X	MA
FBgn0003747	X	MA
FBgn0003865	X	MA
FBgn0003950	X	MA
FBgn0003964	X	MA
FBgn0003965	X	MA
FBgn0003969	X	MA
FBgn0003996	X	MA
FBgn0004034	X	MA
FBgn0004045	X	MA
FBgn0004047	X	MA
FBgn0004050	X	MA
FBgn0004057	X	MA
FBgn0004066	X	MA
FBgn0004102	X	MA
FBgn0004143	X	MA
FBgn0004169	X	MA
FBgn0004170	X	MA
FBgn0004198	X	MA
FBgn0004227	X	MA
FBgn0004367	X	MA
FBgn0004368	X	MA
FBgn0004370	X	MA
FBgn0004391	X	MA
FBgn0004397	X	MA
FBgn0004403	X	MA
FBgn0004404	X	MA
FBgn0004432	X	MA
FBgn0004456	X	MA
FBgn0004511	X	MA
FBgn0004598	X	MA
FBgn0004643	X	MA
FBgn0004646	X	MA
FBgn0004647	X	MA
FBgn0004648	X	MA
FBgn0004649	X	MA
FBgn0004650	X	MA
FBgn0004654	X	MA
FBgn0004655	X	MA
FBgn0004656	X	MA
FBgn0004657	X	MA
FBgn0004687	X	MA
FBgn0004828	X	MA
FBgn0004832	X	MA
FBgn0004854	X	MA
FBgn0004856	X	MA
FBgn0004860	X	MA
FBgn0004861	X	MA
FBgn0004864	X	MA
FBgn0004924	X	MA
FBgn0004956	X	MA
FBgn0004957	X	MA
FBgn0004959	X	MA
FBgn0005390	X	MA
FBgn0005391	X	MA
FBgn0005411	X	MA
FBgn0005427	X	MA
FBgn0005670	X	MA
FBgn0008635	X	MA
FBgn0010014	X	MA
FBgn0010019	X	MA
FBgn0010194	X	MA
FBgn0010198	X	MA
FBgn0010240	X	MA
FBgn0010269	X	MA
FBgn0010292	X	MA
FBgn0010294	X	MA
FBgn0010295	X	MA
FBgn0010296	X	MA
FBgn0010303	X	MA
FBgn0010315	X	MA
FBgn0010329	X	MA
FBgn0010341	X	MA
FBgn0010380	X	MA
FBgn0010383	X	MA
FBgn0010391	X	MA
FBgn0010412	X	MA
FBgn0010416	X	MA
FBgn0011276	X	MA
FBgn0011277	X	MA
FBgn0011280	X	MA
FBgn0011566	X	MA
FBgn0011576	X	MA
FBgn0011586	X	MA
FBgn0011606	X	MA
FBgn0011661	X	MA
FBgn0011710	X	MA
FBgn0011741	X	MA
FBgn0011742	X	MA
FBgn0011754	X	MA
FBgn0011758	X	MA
FBgn0011760	X	MA
FBgn0011761	X	MA
FBgn0011770	X	MA
FBgn0011822	X	MA
FBgn0011826	X	MA
FBgn0011834	X	MA
FBgn0011837	X	MA
FBgn0013432	X	MA
FBgn0013720	X	MA
FBgn0013987	X	MA
FBgn0014024	X	MA
FBgn0014026	X	MA
FBgn0014031	X	MA
FBgn0014032	X	MA
FBgn0014133	X	MA
FBgn0014340	X	MA
FBgn0014391	X	MA
FBgn0014395	X	MA
FBgn0014411	X	MA
FBgn0014455	X	MA
FBgn0014464	X	MA
FBgn0014465	X	MA
FBgn0014466	X	MA
FBgn0014868	X	MA
FBgn0014903	X	MA
FBgn0015010	X	MA
FBgn0015024	X	MA
FBgn0015036	X	MA
FBgn0015245	X	MA
FBgn0015286	X	MA
FBgn0015288	X	MA
FBgn0015336	X	MA
FBgn0015379	X	MA
FBgn0015519	X	MA
FBgn0015527	X	MA
FBgn0015558	X	MA
FBgn0015615	X	MA
FBgn0015773	X	MA
FBgn0015774	X	MA
FBgn0015789	X	MA
FBgn0015794	X	MA
FBgn0015799	X	MA
FBgn0015818	X	MA
FBgn0015926	X	MA
FBgn0016038	X	MA
FBgn0016041	X	MA
FBgn0016975	X	MA
FBgn0016976	X	MA
FBgn0017418	X	MA
FBgn0017561	X	MA
FBgn0017566	X	MA
FBgn0019929	X	MA
FBgn0020255	X	MA
FBgn0020261	X	MA
FBgn0020272	X	MA
FBgn0020369	X	MA
FBgn0020378	X	MA
FBgn0020381	X	MA
FBgn0020508	X	MA
FBgn0020513	X	MA
FBgn0020653	X	MA
FBgn0020909	X	MA
FBgn0021738	X	MA
FBgn0021742	X	MA
FBgn0021764	X	MA
FBgn0021765	X	MA
FBgn0021767	X	MA
FBgn0022355	X	MA
FBgn0022710	X	MA
FBgn0022724	X	MA
FBgn0022768	X	MA
FBgn0022770	X	MA
FBgn0022786	X	MA
FBgn0022942	X	MA
FBgn0023130	X	MA
FBgn0023169	X	MA
FBgn0023177	X	MA
FBgn0023215	X	MA
FBgn0023216	X	MA
FBgn0023458	X	MA
FBgn0023506	X	MA
FBgn0023507	X	MA
FBgn0023508	X	MA
FBgn0023509	X	MA
FBgn0023510	X	MA
FBgn0023511	X	MA
FBgn0023512	X	MA
FBgn0023513	X	MA
FBgn0023514	X	MA
FBgn0023515	X	MA
FBgn0023516	X	MA
FBgn0023517	X	MA
FBgn0023518	X	MA
FBgn0023519	X	MA
FBgn0023520	X	MA
FBgn0023521	X	MA
FBgn0023522	X	MA
FBgn0023523	X	MA
FBgn0023524	X	MA
FBgn0023525	X	MA
FBgn0023526	X	MA
FBgn0023527	X	MA
FBgn0023528	X	MA
FBgn0023529	X	MA
FBgn0023530	X	MA
FBgn0023531	X	MA
FBgn0023534	X	MA
FBgn0023535	X	MA
FBgn0023536	X	MA
FBgn0023537	X	MA
FBgn0023540	X	MA
FBgn0023541	X	MA
FBgn0023542	X	MA
FBgn0023545	X	MA
FBgn0023549	X	MA
FBgn0023550	X	MA
FBgn0024182	X	MA
FBgn0024184	X	MA
FBgn0024238	X	MA
FBgn0024250	X	MA
FBgn0024251	X	MA
FBgn0024360	X	MA
FBgn0024361	X	MA
FBgn0024362	X	MA
FBgn0024364	X	MA
FBgn0024365	X	MA
FBgn0024366	X	MA
FBgn0024807	X	MA
FBgn0024897	X	MA
FBgn0024941	X	MA
FBgn0024943	X	MA
FBgn0024973	X	MA
FBgn0024975	X	MA
FBgn0024980	X	MA
FBgn0024983	X	MA
FBgn0024984	X	MA
FBgn0024985	X	MA
FBgn0024986	X	MA
FBgn0024987	X	MA
FBgn0024989	X	MA
FBgn0024991	X	MA
FBgn0024992	X	MA
FBgn0024993	X	MA
FBgn0024994	X	MA
FBgn0024995	X	MA
FBgn0024996	X	MA
FBgn0024997	X	MA
FBgn0024998	X	MA
FBgn0025111	X	MA
FBgn0025378	X	MA
FBgn0025381	X	MA
FBgn0025382	X	MA
FBgn0025383	X	MA
FBgn0025387	X	MA
FBgn0025388	X	MA
FBgn0025390	X	MA
FBgn0025391	X	MA
FBgn0025393	X	MA
FBgn0025394	X	MA
FBgn0025463	X	MA
FBgn0025549	X	MA
FBgn0025612	X	MA
FBgn0025613	X	MA
FBgn0025615	X	MA
FBgn0025616	X	MA
FBgn0025620	X	MA
FBgn0025621	X	MA
FBgn0025624	X	MA
FBgn0025625	X	MA
FBgn0025626	X	MA
FBgn0025627	X	MA
FBgn0025628	X	MA
FBgn0025629	X	MA
FBgn0025630	X	MA
FBgn0025631	X	MA
FBgn0025632	X	MA
FBgn0025633	X	MA
FBgn0025634	X	MA
FBgn0025635	X	MA
FBgn0025637	X	MA
FBgn0025638	X	MA
FBgn0025639	X	MA
FBgn0025640	X	MA
FBgn0025641	X	MA
FBgn0025642	X	MA
FBgn0025643	X	MA
FBgn0025644	X	MA
FBgn0025645	X	MA
FBgn0025679	X	MA
FBgn0025739	X	MA
FBgn0025743	X	MA
FBgn0025800	X	MA
FBgn0025809	X	MA
FBgn0025814	X	MA
FBgn0025815	X	MA
FBgn0025835	X	MA
FBgn0025836	X	MA
FBgn0025837	X	MA
FBgn0025838	X	MA
FBgn0025839	X	MA
FBgn0025864	X	MA
FBgn0026015	X	MA
FBgn0026058	X	MA
FBgn0026060	X	MA
FBgn0026076	X	MA
FBgn0026079	X	MA
FBgn0026080	X	MA
FBgn0026083	X	MA
FBgn0026084	X	MA
FBgn0026085	X	MA
FBgn0026086	X	MA
FBgn0026088	X	MA
FBgn0026089	X	MA
FBgn0026090	X	MA
FBgn0026143	X	MA
FBgn0026144	X	MA
FBgn0026149	X	MA
FBgn0026174	X	MA
FBgn0026175	X	MA
FBgn0026181	X	MA
FBgn0026192	X	MA
FBgn0026206	X	MA
FBgn0026268	X	MA
FBgn0026313	X	MA
FBgn0026323	X	MA
FBgn0026374	X	MA
FBgn0026375	X	MA
FBgn0026411	X	MA
FBgn0026415	X	MA
FBgn0026428	X	MA
FBgn0026430	X	MA
FBgn0026433	X	MA
FBgn0026575	X	MA
FBgn0026666	X	MA
FBgn0026679	X	MA
FBgn0026702	X	MA
FBgn0026713	X	MA
FBgn0026749	X	MA
FBgn0026751	X	MA
FBgn0026872	X	MA
FBgn0026873	X	MA
FBgn0026874	X	MA
FBgn0026876	X	MA
FBgn0026878	X	MA
FBgn0026879	X	MA
FBgn0027084	X	MA
FBgn0027087	X	MA
FBgn0027093	X	MA
FBgn0027106	X	MA
FBgn0027107	X	MA
FBgn0027108	X	MA
FBgn0027259	X	MA
FBgn0027279	X	MA
FBgn0027280	X	MA
FBgn0027287	X	MA
FBgn0027291	X	MA
FBgn0027296	X	MA
FBgn0027329	X	MA
FBgn0027330	X	MA
FBgn0027334	X	MA
FBgn0027335	X	MA
FBgn0027342	X	MA
FBgn0027343	X	MA
FBgn0027358	X	MA
FBgn0027359	X	MA
FBgn0027498	X	MA
FBgn0027521	X	MA
FBgn0027528	X	MA
FBgn0027537	X	MA
FBgn0027546	X	MA
FBgn0027553	X	MA
FBgn0027556	X	MA
FBgn0027564	X	MA
FBgn0027588	X	MA
FBgn0027601	X	MA
FBgn0027602	X	MA
FBgn0027603	X	MA
FBgn0027621	X	MA
FBgn0027791	X	MA
FBgn0027793	X	MA
FBgn0027794	X	MA
FBgn0027795	X	MA
FBgn0027864	X	MA
FBgn0028292	X	MA
FBgn0028325	X	MA
FBgn0028327	X	MA
FBgn0028331	X	MA
FBgn0028341	X	MA
FBgn0028342	X	MA
FBgn0028343	X	MA
FBgn0028360	X	MA
FBgn0028369	X	MA
FBgn0028397	X	MA
FBgn0028421	X	MA
FBgn0028474	X	MA
FBgn0028480	X	MA
FBgn0028491	X	MA
FBgn0028550	X	MA
FBgn0028581	X	MA
FBgn0028583	X	MA
FBgn0028685	X	MA
FBgn0028686	X	MA
FBgn0028746	X	MA
FBgn0028969	X	MA
FBgn0028982	X	MA
FBgn0029003	X	MA
FBgn0029067	X	MA
FBgn0029133	X	MA
FBgn0029502	X	MA
FBgn0029504	X	MA
FBgn0029518	X	MA
FBgn0029521	X	MA
FBgn0029522	X	MA
FBgn0029524	X	MA
FBgn0029525	X	MA
FBgn0029529	X	MA
FBgn0029531	X	MA
FBgn0029532	X	MA
FBgn0029535	X	MA
FBgn0029539	X	MA
FBgn0029552	X	MA
FBgn0029568	X	MA
FBgn0029573	X	MA
FBgn0029580	X	MA
FBgn0029587	X	MA
FBgn0029588	X	MA
FBgn0029589	X	MA
FBgn0029590	X	MA
FBgn0029594	X	MA
FBgn0029596	X	MA
FBgn0029603	X	MA
FBgn0029606	X	MA
FBgn0029608	X	MA
FBgn0029629	X	MA
FBgn0029639	X	MA
FBgn0029642	X	MA
FBgn0029643	X	MA
FBgn0029644	X	MA
FBgn0029645	X	MA
FBgn0029646	X	MA
FBgn0029647	X	MA
FBgn0029648	X	MA
FBgn0029649	X	MA
FBgn0029656	X	MA
FBgn0029657	X	MA
FBgn0029658	X	MA
FBgn0029659	X	MA
FBgn0029660	X	MA
FBgn0029661	X	MA
FBgn0029662	X	MA
FBgn0029663	X	MA
FBgn0029664	X	MA
FBgn0029665	X	MA
FBgn0029666	X	MA
FBgn0029667	X	MA
FBgn0029669	X	MA
FBgn0029672	X	MA
FBgn0029676	X	MA
FBgn0029679	X	MA
FBgn0029681	X	MA
FBgn0029685	X	MA
FBgn0029686	X	MA
FBgn0029687	X	MA
FBgn0029688	X	MA
FBgn0029689	X	MA
FBgn0029690	X	MA
FBgn0029693	X	MA
FBgn0029694	X	MA
FBgn0029696	X	MA
FBgn0029697	X	MA
FBgn0029700	X	MA
FBgn0029701	X	MA
FBgn0029702	X	MA
FBgn0029703	X	MA
FBgn0029705	X	MA
FBgn0029706	X	MA
FBgn0029707	X	MA
FBgn0029708	X	MA
FBgn0029709	X	MA
FBgn0029710	X	MA
FBgn0029711	X	MA
FBgn0029712	X	MA
FBgn0029713	X	MA
FBgn0029714	X	MA
FBgn0029715	X	MA
FBgn0029716	X	MA
FBgn0029717	X	MA
FBgn0029718	X	MA
FBgn0029719	X	MA
FBgn0029720	X	MA
FBgn0029722	X	MA
FBgn0029723	X	MA
FBgn0029724	X	MA
FBgn0029725	X	MA
FBgn0029726	X	MA
FBgn0029727	X	MA
FBgn0029728	X	MA
FBgn0029729	X	MA
FBgn0029730	X	MA
FBgn0029733	X	MA
FBgn0029736	X	MA
FBgn0029737	X	MA
FBgn0029740	X	MA
FBgn0029745	X	MA
FBgn0029746	X	MA
FBgn0029747	X	MA
FBgn0029750	X	MA
FBgn0029751	X	MA
FBgn0029752	X	MA
FBgn0029753	X	MA
FBgn0029754	X	MA
FBgn0029755	X	MA
FBgn0029756	X	MA
FBgn0029761	X	MA
FBgn0029762	X	MA
FBgn0029763	X	MA
FBgn0029765	X	MA
FBgn0029766	X	MA
FBgn0029768	X	MA
FBgn0029769	X	MA
FBgn0029770	X	MA
FBgn0029771	X	MA
FBgn0029778	X	MA
FBgn0029783	X	MA
FBgn0029785	X	MA
FBgn0029789	X	MA
FBgn0029791	X	MA
FBgn0029795	X	MA
FBgn0029798	X	MA
FBgn0029799	X	MA
FBgn0029800	X	MA
FBgn0029801	X	MA
FBgn0029804	X	MA
FBgn0029807	X	MA
FBgn0029809	X	MA
FBgn0029810	X	MA
FBgn0029811	X	MA
FBgn0029812	X	MA
FBgn0029813	X	MA
FBgn0029814	X	MA
FBgn0029816	X	MA
FBgn0029817	X	MA
FBgn0029818	X	MA
FBgn0029819	X	MA
FBgn0029820	X	MA
FBgn0029821	X	MA
FBgn0029822	X	MA
FBgn0029823	X	MA
FBgn0029824	X	MA
FBgn0029825	X	MA
FBgn0029826	X	MA
FBgn0029827	X	MA
FBgn0029828	X	MA
FBgn0029830	X	MA
FBgn0029831	X	MA
FBgn0029833	X	MA
FBgn0029834	X	MA
FBgn0029835	X	MA
FBgn0029836	X	MA
FBgn0029837	X	MA
FBgn0029838	X	MA
FBgn0029839	X	MA
FBgn0029840	X	MA
FBgn0029843	X	MA
FBgn0029848	X	MA
FBgn0029849	X	MA
FBgn0029851	X	MA
FBgn0029853	X	MA
FBgn0029854	X	MA
FBgn0029856	X	MA
FBgn0029857	X	MA
FBgn0029858	X	MA
FBgn0029859	X	MA
FBgn0029860	X	MA
FBgn0029861	X	MA
FBgn0029863	X	MA
FBgn0029864	X	MA
FBgn0029866	X	MA
FBgn0029867	X	MA
FBgn0029868	X	MA
FBgn0029870	X	MA
FBgn0029873	X	MA
FBgn0029874	X	MA
FBgn0029877	X	MA
FBgn0029878	X	MA
FBgn0029879	X	MA
FBgn0029880	X	MA
FBgn0029881	X	MA
FBgn0029882	X	MA
FBgn0029885	X	MA
FBgn0029887	X	MA
FBgn0029888	X	MA
FBgn0029890	X	MA
FBgn0029891	X	MA
FBgn0029892	X	MA
FBgn0029893	X	MA
FBgn0029894	X	MA
FBgn0029895	X	MA
FBgn0029896	X	MA
FBgn0029897	X	MA
FBgn0029898	X	MA
FBgn0029903	X	MA
FBgn0029905	X	MA
FBgn0029906	X	MA
FBgn0029907	X	MA
FBgn0029909	X	MA
FBgn0029911	X	MA
FBgn0029912	X	MA
FBgn0029913	X	MA
FBgn0029914	X	MA
FBgn0029915	X	MA
FBgn0029922	X	MA
FBgn0029924	X	MA
FBgn0029925	X	MA
FBgn0029928	X	MA
FBgn0029929	X	MA
FBgn0029930	X	MA
FBgn0029931	X	MA
FBgn0029932	X	MA
FBgn0029935	X	MA
FBgn0029936	X	MA
FBgn0029937	X	MA
FBgn0029939	X	MA
FBgn0029940	X	MA
FBgn0029941	X	MA
FBgn0029942	X	MA
FBgn0029943	X	MA
FBgn0029944	X	MA
FBgn0029945	X	MA
FBgn0029946	X	MA
FBgn0029947	X	MA
FBgn0029948	X	MA
FBgn0029949	X	MA
FBgn0029950	X	MA
FBgn0029951	X	MA
FBgn0029952	X	MA
FBgn0029955	X	MA
FBgn0029957	X	MA
FBgn0029958	X	MA
FBgn0029959	X	MA
FBgn0029961	X	MA
FBgn0029962	X	MA
FBgn0029963	X	MA
FBgn0029964	X	MA
FBgn0029965	X	MA
FBgn0029966	X	MA
FBgn0029968	X	MA
FBgn0029969	X	MA
FBgn0029970	X	MA
FBgn0029971	X	MA
FBgn0029974	X	MA
FBgn0029975	X	MA
FBgn0029976	X	MA
FBgn0029977	X	MA
FBgn0029979	X	MA
FBgn0029980	X	MA
FBgn0029986	X	MA
FBgn0029987	X	MA
FBgn0029989	X	MA
FBgn0029990	X	MA
FBgn0029992	X	MA
FBgn0029993	X	MA
FBgn0029994	X	MA
FBgn0029995	X	MA
FBgn0029996	X	MA
FBgn0029997	X	MA
FBgn0029999	X	MA
FBgn0030000	X	MA
FBgn0030001	X	MA
FBgn0030003	X	MA
FBgn0030004	X	MA
FBgn0030005	X	MA
FBgn0030006	X	MA
FBgn0030007	X	MA
FBgn0030008	X	MA
FBgn0030009	X	MA
FBgn0030010	X	MA
FBgn0030011	X	MA
FBgn0030012	X	MA
FBgn0030013	X	MA
FBgn0030014	X	MA
FBgn0030015	X	MA
FBgn0030016	X	MA
FBgn0030017	X	MA
FBgn0030018	X	MA
FBgn0030025	X	MA
FBgn0030026	X	MA
FBgn0030027	X	MA
FBgn0030028	X	MA
FBgn0030029	X	MA
FBgn0030030	X	MA
FBgn0030033	X	MA
FBgn0030034	X	MA
FBgn0030035	X	MA
FBgn0030037	X	MA
FBgn0030038	X	MA
FBgn0030039	X	MA
FBgn0030040	X	MA
FBgn0030041	X	MA
FBgn0030048	X	MA
FBgn0030049	X	MA
FBgn0030050	X	MA
FBgn0030051	X	MA
FBgn0030052	X	MA
FBgn0030053	X	MA
FBgn0030054	X	MA
FBgn0030055	X	MA
FBgn0030056	X	MA
FBgn0030057	X	MA
FBgn0030058	X	MA
FBgn0030060	X	MA
FBgn0030061	X	MA
FBgn0030063	X	MA
FBgn0030065	X	MA
FBgn0030066	X	MA
FBgn0030067	X	MA
FBgn0030071	X	MA
FBgn0030073	X	MA
FBgn0030074	X	MA
FBgn0030077	X	MA
FBgn0030078	X	MA
FBgn0030081	X	MA
FBgn0030082	X	MA
FBgn0030085	X	MA
FBgn0030086	X	MA
FBgn0030087	X	MA
FBgn0030088	X	MA
FBgn0030089	X	MA
FBgn0030090	X	MA
FBgn0030091	X	MA
FBgn0030092	X	MA
FBgn0030093	X	MA
FBgn0030096	X	MA
FBgn0030097	X	MA
FBgn0030098	X	MA
FBgn0030099	X	MA
FBgn0030100	X	MA
FBgn0030101	X	MA
FBgn0030102	X	MA
FBgn0030103	X	MA
FBgn0030104	X	MA
FBgn0030105	X	MA
FBgn0030107	X	MA
FBgn0030108	X	MA
FBgn0030109	X	MA
FBgn0030114	X	MA
FBgn0030120	X	MA
FBgn0030121	X	MA
FBgn0030122	X	MA
FBgn0030136	X	MA
FBgn0030137	X	MA
FBgn0030141	X	MA
FBgn0030148	X	MA
FBgn0030151	X	MA
FBgn0030156	X	MA
FBgn0030157	X	MA
FBgn0030158	X	MA
FBgn0030159	X	MA
FBgn0030160	X	MA
FBgn0030161	X	MA
FBgn0030162	X	MA
FBgn0030163	X	MA
FBgn0030164	X	MA
FBgn0030167	X	MA
FBgn0030170	X	MA
FBgn0030174	X	MA
FBgn0030177	X	MA
FBgn0030178	X	MA
FBgn0030181	X	MA
FBgn0030183	X	MA
FBgn0030186	X	MA
FBgn0030187	X	MA
FBgn0030189	X	MA
FBgn0030191	X	MA
FBgn0030195	X	MA
FBgn0030196	X	MA
FBgn0030200	X	MA
FBgn0030202	X	MA
FBgn0030204	X	MA
FBgn0030206	X	MA
FBgn0030207	X	MA
FBgn0030208	X	MA
FBgn0030215	X	MA
FBgn0030217	X	MA
FBgn0030218	X	MA
FBgn0030221	X	MA
FBgn0030222	X	MA
FBgn0030223	X	MA
FBgn0030224	X	MA
FBgn0030228	X	MA
FBgn0030230	X	MA
FBgn0030234	X	MA
FBgn0030237	X	MA
FBgn0030239	X	MA
FBgn0030240	X	MA
FBgn0030241	X	MA
FBgn0030242	X	MA
FBgn0030243	X	MA
FBgn0030244	X	MA
FBgn0030245	X	MA
FBgn0030246	X	MA
FBgn0030247	X	MA
FBgn0030251	X	MA
FBgn0030257	X	MA
FBgn0030258	X	MA
FBgn0030259	X	MA
FBgn0030260	X	MA
FBgn0030261	X	MA
FBgn0030262	X	MA
FBgn0030263	X	MA
FBgn0030266	X	MA
FBgn0030268	X	MA
FBgn0030269	X	MA
FBgn0030270	X	MA
FBgn0030271	X	MA
FBgn0030272	X	MA
FBgn0030274	X	MA
FBgn0030276	X	MA
FBgn0030277	X	MA
FBgn0030278	X	MA
FBgn0030280	X	MA
FBgn0030283	X	MA
FBgn0030286	X	MA
FBgn0030289	X	MA
FBgn0030290	X	MA
FBgn0030291	X	MA
FBgn0030292	X	MA
FBgn0030293	X	MA
FBgn0030296	X	MA
FBgn0030297	X	MA
FBgn0030298	X	MA
FBgn0030300	X	MA
FBgn0030301	X	MA
FBgn0030304	X	MA
FBgn0030305	X	MA
FBgn0030306	X	MA
FBgn0030307	X	MA
FBgn0030309	X	MA
FBgn0030310	X	MA
FBgn0030311	X	MA
FBgn0030313	X	MA
FBgn0030314	X	MA
FBgn0030316	X	MA
FBgn0030317	X	MA
FBgn0030318	X	MA
FBgn0030319	X	MA
FBgn0030320	X	MA
FBgn0030321	X	MA
FBgn0030323	X	MA
FBgn0030326	X	MA
FBgn0030327	X	MA
FBgn0030328	X	MA
FBgn0030329	X	MA
FBgn0030330	X	MA
FBgn0030331	X	MA
FBgn0030332	X	MA
FBgn0030334	X	MA
FBgn0030336	X	MA
FBgn0030338	X	MA
FBgn0030339	X	MA
FBgn0030340	X	MA
FBgn0030341	X	MA
FBgn0030342	X	MA
FBgn0030343	X	MA
FBgn0030344	X	MA
FBgn0030345	X	MA
FBgn0030346	X	MA
FBgn0030347	X	MA
FBgn0030348	X	MA
FBgn0030349	X	MA
FBgn0030350	X	MA
FBgn0030351	X	MA
FBgn0030352	X	MA
FBgn0030354	X	MA
FBgn0030357	X	MA
FBgn0030358	X	MA
FBgn0030359	X	MA
FBgn0030360	X	MA
FBgn0030361	X	MA
FBgn0030362	X	MA
FBgn0030364	X	MA
FBgn0030365	X	MA
FBgn0030366	X	MA
FBgn0030367	X	MA
FBgn0030369	X	MA
FBgn0030370	X	MA
FBgn0030373	X	MA
FBgn0030374	X	MA
FBgn0030375	X	MA
FBgn0030376	X	MA
FBgn0030377	X	MA
FBgn0030384	X	MA
FBgn0030385	X	MA
FBgn0030386	X	MA
FBgn0030389	X	MA
FBgn0030390	X	MA
FBgn0030391	X	MA
FBgn0030394	X	MA
FBgn0030395	X	MA
FBgn0030396	X	MA
FBgn0030398	X	MA
FBgn0030400	X	MA
FBgn0030403	X	MA
FBgn0030406	X	MA
FBgn0030407	X	MA
FBgn0030408	X	MA
FBgn0030409	X	MA
FBgn0030410	X	MA
FBgn0030411	X	MA
FBgn0030412	X	MA
FBgn0030417	X	MA
FBgn0030418	X	MA
FBgn0030420	X	MA
FBgn0030421	X	MA
FBgn0030425	X	MA
FBgn0030429	X	MA
FBgn0030431	X	MA
FBgn0030432	X	MA
FBgn0030433	X	MA
FBgn0030434	X	MA
FBgn0030435	X	MA
FBgn0030437	X	MA
FBgn0030438	X	MA
FBgn0030439	X	MA
FBgn0030440	X	MA
FBgn0030441	X	MA
FBgn0030443	X	MA
FBgn0030447	X	MA
FBgn0030449	X	MA
FBgn0030451	X	MA
FBgn0030452	X	MA
FBgn0030455	X	MA
FBgn0030456	X	MA
FBgn0030457	X	MA
FBgn0030459	X	MA
FBgn0030460	X	MA
FBgn0030462	X	MA
FBgn0030465	X	MA
FBgn0030466	X	MA
FBgn0030467	X	MA
FBgn0030468	X	MA
FBgn0030474	X	MA
FBgn0030477	X	MA
FBgn0030478	X	MA
FBgn0030479	X	MA
FBgn0030480	X	MA
FBgn0030481	X	MA
FBgn0030482	X	MA
FBgn0030483	X	MA
FBgn0030484	X	MA
FBgn0030485	X	MA
FBgn0030486	X	MA
FBgn0030492	X	MA
FBgn0030493	X	MA
FBgn0030494	X	MA
FBgn0030495	X	MA
FBgn0030499	X	MA
FBgn0030500	X	MA
FBgn0030501	X	MA
FBgn0030502	X	MA
FBgn0030503	X	MA
FBgn0030504	X	MA
FBgn0030505	X	MA
FBgn0030506	X	MA
FBgn0030507	X	MA
FBgn0030508	X	MA
FBgn0030509	X	MA
FBgn0030510	X	MA
FBgn0030511	X	MA
FBgn0030512	X	MA
FBgn0030514	X	MA
FBgn0030518	X	MA
FBgn0030519	X	MA
FBgn0030520	X	MA
FBgn0030521	X	MA
FBgn0030522	X	MA
FBgn0030524	X	MA
FBgn0030525	X	MA
FBgn0030528	X	MA
FBgn0030529	X	MA
FBgn0030530	X	MA
FBgn0030536	X	MA
FBgn0030537	X	MA
FBgn0030538	X	MA
FBgn0030539	X	MA
FBgn0030540	X	MA
FBgn0030541	X	MA
FBgn0030542	X	MA
FBgn0030543	X	MA
FBgn0030544	X	MA
FBgn0030545	X	MA
FBgn0030551	X	MA
FBgn0030552	X	MA
FBgn0030554	X	MA
FBgn0030555	X	MA
FBgn0030556	X	MA
FBgn0030558	X	MA
FBgn0030559	X	MA
FBgn0030562	X	MA
FBgn0030563	X	MA
FBgn0030566	X	MA
FBgn0030569	X	MA
FBgn0030570	X	MA
FBgn0030571	X	MA
FBgn0030572	X	MA
FBgn0030573	X	MA
FBgn0030574	X	MA
FBgn0030575	X	MA
FBgn0030576	X	MA
FBgn0030577	X	MA
FBgn0030578	X	MA
FBgn0030581	X	MA
FBgn0030582	X	MA
FBgn0030583	X	MA
FBgn0030584	X	MA
FBgn0030586	X	MA
FBgn0030587	X	MA
FBgn0030588	X	MA
FBgn0030589	X	MA
FBgn0030590	X	MA
FBgn0030592	X	MA
FBgn0030593	X	MA
FBgn0030594	X	MA
FBgn0030595	X	MA
FBgn0030596	X	MA
FBgn0030597	X	MA
FBgn0030598	X	MA
FBgn0030599	X	MA
FBgn0030600	X	MA
FBgn0030603	X	MA
FBgn0030605	X	MA
FBgn0030607	X	MA
FBgn0030608	X	MA
FBgn0030610	X	MA
FBgn0030611	X	MA
FBgn0030612	X	MA
FBgn0030613	X	MA
FBgn0030614	X	MA
FBgn0030615	X	MA
FBgn0030616	X	MA
FBgn0030617	X	MA
FBgn0030620	X	MA
FBgn0030622	X	MA
FBgn0030623	X	MA
FBgn0030624	X	MA
FBgn0030625	X	MA
FBgn0030628	X	MA
FBgn0030629	X	MA
FBgn0030630	X	MA
FBgn0030631	X	MA
FBgn0030634	X	MA
FBgn0030638	X	MA
FBgn0030640	X	MA
FBgn0030641	X	MA
FBgn0030642	X	MA
FBgn0030643	X	MA
FBgn0030645	X	MA
FBgn0030647	X	MA
FBgn0030648	X	MA
FBgn0030653	X	MA
FBgn0030654	X	MA
FBgn0030655	X	MA
FBgn0030657	X	MA
FBgn0030658	X	MA
FBgn0030659	X	MA
FBgn0030660	X	MA
FBgn0030661	X	MA
FBgn0030662	X	MA
FBgn0030663	X	MA
FBgn0030664	X	MA
FBgn0030665	X	MA
FBgn0030666	X	MA
FBgn0030667	X	MA
FBgn0030668	X	MA
FBgn0030669	X	MA
FBgn0030670	X	MA
FBgn0030671	X	MA
FBgn0030672	X	MA
FBgn0030673	X	MA
FBgn0030674	X	MA
FBgn0030675	X	MA
FBgn0030676	X	MA
FBgn0030678	X	MA
FBgn0030679	X	MA
FBgn0030680	X	MA
FBgn0030683	X	MA
FBgn0030684	X	MA
FBgn0030685	X	MA
FBgn0030686	X	MA
FBgn0030687	X	MA
FBgn0030688	X	MA
FBgn0030691	X	MA
FBgn0030692	X	MA
FBgn0030693	X	MA
FBgn0030694	X	MA
FBgn0030695	X	MA
FBgn0030696	X	MA
FBgn0030697	X	MA
FBgn0030699	X	MA
FBgn0030700	X	MA
FBgn0030701	X	MA
FBgn0030703	X	MA
FBgn0030704	X	MA
FBgn0030706	X	MA
FBgn0030707	X	MA
FBgn0030710	X	MA
FBgn0030711	X	MA
FBgn0030715	X	MA
FBgn0030716	X	MA
FBgn0030717	X	MA
FBgn0030718	X	MA
FBgn0030719	X	MA
FBgn0030720	X	MA
FBgn0030721	X	MA
FBgn0030722	X	MA
FBgn0030723	X	MA
FBgn0030724	X	MA
FBgn0030725	X	MA
FBgn0030729	X	MA
FBgn0030731	X	MA
FBgn0030733	X	MA
FBgn0030734	X	MA
FBgn0030735	X	MA
FBgn0030738	X	MA
FBgn0030739	X	MA
FBgn0030740	X	MA
FBgn0030742	X	MA
FBgn0030743	X	MA
FBgn0030744	X	MA
FBgn0030745	X	MA
FBgn0030746	X	MA
FBgn0030747	X	MA
FBgn0030748	X	MA
FBgn0030749	X	MA
FBgn0030752	X	MA
FBgn0030753	X	MA
FBgn0030756	X	MA
FBgn0030757	X	MA
FBgn0030759	X	MA
FBgn0030761	X	MA
FBgn0030763	X	MA
FBgn0030764	X	MA
FBgn0030766	X	MA
FBgn0030768	X	MA
FBgn0030769	X	MA
FBgn0030770	X	MA
FBgn0030773	X	MA
FBgn0030774	X	MA
FBgn0030775	X	MA
FBgn0030776	X	MA
FBgn0030777	X	MA
FBgn0030778	X	MA
FBgn0030780	X	MA
FBgn0030786	X	MA
FBgn0030787	X	MA
FBgn0030788	X	MA
FBgn0030789	X	MA
FBgn0030790	X	MA
FBgn0030791	X	MA
FBgn0030792	X	MA
FBgn0030793	X	MA
FBgn0030794	X	MA
FBgn0030795	X	MA
FBgn0030796	X	MA
FBgn0030797	X	MA
FBgn0030798	X	MA
FBgn0030799	X	MA
FBgn0030800	X	MA
FBgn0030801	X	MA
FBgn0030802	X	MA
FBgn0030803	X	MA
FBgn0030804	X	MA
FBgn0030805	X	MA
FBgn0030806	X	MA
FBgn0030807	X	MA
FBgn0030808	X	MA
FBgn0030809	X	MA
FBgn0030812	X	MA
FBgn0030813	X	MA
FBgn0030814	X	MA
FBgn0030815	X	MA
FBgn0030816	X	MA
FBgn0030817	X	MA
FBgn0030823	X	MA
FBgn0030824	X	MA
FBgn0030826	X	MA
FBgn0030828	X	MA
FBgn0030829	X	MA
FBgn0030830	X	MA
FBgn0030832	X	MA
FBgn0030833	X	MA
FBgn0030834	X	MA
FBgn0030836	X	MA
FBgn0030837	X	MA
FBgn0030838	X	MA
FBgn0030839	X	MA
FBgn0030840	X	MA
FBgn0030841	X	MA
FBgn0030844	X	MA
FBgn0030846	X	MA
FBgn0030847	X	MA
FBgn0030850	X	MA
FBgn0030851	X	MA
FBgn0030853	X	MA
FBgn0030854	X	MA
FBgn0030855	X	MA
FBgn0030858	X	MA
FBgn0030859	X	MA
FBgn0030863	X	MA
FBgn0030864	X	MA
FBgn0030868	X	MA
FBgn0030869	X	MA
FBgn0030870	X	MA
FBgn0030871	X	MA
FBgn0030872	X	MA
FBgn0030873	X	MA
FBgn0030874	X	MA
FBgn0030876	X	MA
FBgn0030877	X	MA
FBgn0030878	X	MA
FBgn0030880	X	MA
FBgn0030881	X	MA
FBgn0030882	X	MA
FBgn0030883	X	MA
FBgn0030884	X	MA
FBgn0030886	X	MA
FBgn0030887	X	MA
FBgn0030889	X	MA
FBgn0030890	X	MA
FBgn0030891	X	MA
FBgn0030892	X	MA
FBgn0030893	X	MA
FBgn0030894	X	MA
FBgn0030895	X	MA
FBgn0030897	X	MA
FBgn0030898	X	MA
FBgn0030899	X	MA
FBgn0030900	X	MA
FBgn0030904	X	MA
FBgn0030905	X	MA
FBgn0030912	X	MA
FBgn0030913	X	MA
FBgn0030914	X	MA
FBgn0030915	X	MA
FBgn0030918	X	MA
FBgn0030921	X	MA
FBgn0030925	X	MA
FBgn0030926	X	MA
FBgn0030927	X	MA
FBgn0030928	X	MA
FBgn0030929	X	MA
FBgn0030930	X	MA
FBgn0030931	X	MA
FBgn0030932	X	MA
FBgn0030933	X	MA
FBgn0030936	X	MA
FBgn0030937	X	MA
FBgn0030938	X	MA
FBgn0030940	X	MA
FBgn0030941	X	MA
FBgn0030943	X	MA
FBgn0030944	X	MA
FBgn0030945	X	MA
FBgn0030946	X	MA
FBgn0030947	X	MA
FBgn0030949	X	MA
FBgn0030951	X	MA
FBgn0030952	X	MA
FBgn0030954	X	MA
FBgn0030955	X	MA
FBgn0030956	X	MA
FBgn0030959	X	MA
FBgn0030960	X	MA
FBgn0030961	X	MA
FBgn0030963	X	MA
FBgn0030964	X	MA
FBgn0030966	X	MA
FBgn0030968	X	MA
FBgn0030969	X	MA
FBgn0030970	X	MA
FBgn0030973	X	MA
FBgn0030974	X	MA
FBgn0030975	X	MA
FBgn0030976	X	MA
FBgn0030979	X	MA
FBgn0030980	X	MA
FBgn0030981	X	MA
FBgn0030982	X	MA
FBgn0030983	X	MA
FBgn0030984	X	MA
FBgn0030985	X	MA
FBgn0030989	X	MA
FBgn0030990	X	MA
FBgn0030991	X	MA
FBgn0030992	X	MA
FBgn0030993	X	MA
FBgn0030994	X	MA
FBgn0030995	X	MA
FBgn0030996	X	MA
FBgn0030997	X	MA
FBgn0030998	X	MA
FBgn0030999	X	MA
FBgn0031000	X	MA
FBgn0031001	X	MA
FBgn0031002	X	MA
FBgn0031003	X	MA
FBgn0031004	X	MA
FBgn0031005	X	MA
FBgn0031006	X	MA
FBgn0031008	X	MA
FBgn0031010	X	MA
FBgn0031011	X	MA
FBgn0031012	X	MA
FBgn0031016	X	MA
FBgn0031018	X	MA
FBgn0031020	X	MA
FBgn0031021	X	MA
FBgn0031022	X	MA
FBgn0031023	X	MA
FBgn0031026	X	MA
FBgn0031030	X	MA
FBgn0031031	X	MA
FBgn0031032	X	MA
FBgn0031033	X	MA
FBgn0031034	X	MA
FBgn0031036	X	MA
FBgn0031037	X	MA
FBgn0031038	X	MA
FBgn0031039	X	MA
FBgn0031040	X	MA
FBgn0031041	X	MA
FBgn0031042	X	MA
FBgn0031043	X	MA
FBgn0031044	X	MA
FBgn0031045	X	MA
FBgn0031047	X	MA
FBgn0031048	X	MA
FBgn0031049	X	MA
FBgn0031050	X	MA
FBgn0031051	X	MA
FBgn0031052	X	MA
FBgn0031053	X	MA
FBgn0031054	X	MA
FBgn0031055	X	MA
FBgn0031057	X	MA
FBgn0031058	X	MA
FBgn0031059	X	MA
FBgn0031060	X	MA
FBgn0031061	X	MA
FBgn0031062	X	MA
FBgn0031064	X	MA
FBgn0031065	X	MA
FBgn0031066	X	MA
FBgn0031068	X	MA
FBgn0031069	X	MA
FBgn0031070	X	MA
FBgn0031074	X	MA
FBgn0031077	X	MA
FBgn0031078	X	MA
FBgn0031080	X	MA
FBgn0031081	X	MA
FBgn0031082	X	MA
FBgn0031085	X	MA
FBgn0031086	X	MA
FBgn0031088	X	MA
FBgn0031089	X	MA
FBgn0031090	X	MA
FBgn0031091	X	MA
FBgn0031092	X	MA
FBgn0031093	X	MA
FBgn0031094	X	MA
FBgn0031097	X	MA
FBgn0031098	X	MA
FBgn0031099	X	MA
FBgn0031100	X	MA
FBgn0031101	X	MA
FBgn0031103	X	MA
FBgn0031104	X	MA
FBgn0031106	X	MA
FBgn0031107	X	MA
FBgn0031108	X	MA
FBgn0031109	X	MA
FBgn0031110	X	MA
FBgn0031111	X	MA
FBgn0031114	X	MA
FBgn0031115	X	MA
FBgn0031116	X	MA
FBgn0031117	X	MA
FBgn0031118	X	MA
FBgn0031119	X	MA
FBgn0031126	X	MA
FBgn0031127	X	MA
FBgn0031128	X	MA
FBgn0031129	X	MA
FBgn0031130	X	MA
FBgn0031132	X	MA
FBgn0031134	X	MA
FBgn0031139	X	MA
FBgn0031141	X	MA
FBgn0031142	X	MA
FBgn0031143	X	MA
FBgn0031144	X	MA
FBgn0031145	X	MA
FBgn0031146	X	MA
FBgn0031148	X	MA
FBgn0031149	X	MA
FBgn0031150	X	MA
FBgn0031155	X	MA
FBgn0031157	X	MA
FBgn0031159	X	MA
FBgn0031161	X	MA
FBgn0031163	X	MA
FBgn0031164	X	MA
FBgn0031168	X	MA
FBgn0031169	X	MA
FBgn0031170	X	MA
FBgn0031171	X	MA
FBgn0031174	X	MA
FBgn0031176	X	MA
FBgn0031178	X	MA
FBgn0031181	X	MA
FBgn0031182	X	MA
FBgn0031183	X	MA
FBgn0031184	X	MA
FBgn0031187	X	MA
FBgn0031188	X	MA
FBgn0031189	X	MA
FBgn0031190	X	MA
FBgn0031191	X	MA
FBgn0031194	X	MA
FBgn0031195	X	MA
FBgn0031196	X	MA
FBgn0031197	X	MA
FBgn0031201	X	MA
FBgn0039941	X	MA
FBgn0039942	X	MA
FBgn0039943	X	MA
FBgn0039944	X	MA
FBgn0039945	X	MA
FBgn0039946	X	MA
FBgn0039965	X	MA
FBgn0039966	X	MA
FBgn0040031	X	MA
FBgn0040066	X	MA
FBgn0040068	X	MA
FBgn0040069	X	MA
FBgn0040087	X	MA
FBgn0040089	X	MA
FBgn0040153	X	MA
FBgn0040207	X	MA
FBgn0040234	X	MA
FBgn0040235	X	MA
FBgn0040236	X	MA
FBgn0040285	X	MA
FBgn0040309	X	MA
FBgn0040319	X	MA
FBgn0040333	X	MA
FBgn0040334	X	MA
FBgn0040336	X	MA
FBgn0040337	X	MA
FBgn0040338	X	MA
FBgn0040339	X	MA
FBgn0040340	X	MA
FBgn0040341	X	MA
FBgn0040342	X	MA
FBgn0040343	X	MA
FBgn0040344	X	MA
FBgn0040345	X	MA
FBgn0040346	X	MA
FBgn0040347	X	MA
FBgn0040348	X	MA
FBgn0040349	X	MA
FBgn0040350	X	MA
FBgn0040351	X	MA
FBgn0040352	X	MA
FBgn0040353	X	MA
FBgn0040354	X	MA
FBgn0040355	X	MA
FBgn0040356	X	MA
FBgn0040357	X	MA
FBgn0040358	X	MA
FBgn0040359	X	MA
FBgn0040360	X	MA
FBgn0040361	X	MA
FBgn0040362	X	MA
FBgn0040363	X	MA
FBgn0040364	X	MA
FBgn0040365	X	MA
FBgn0040366	X	MA
FBgn0040367	X	MA
FBgn0040368	X	MA
FBgn0040370	X	MA
FBgn0040371	X	MA
FBgn0040372	X	MA
FBgn0040373	X	MA
FBgn0040375	X	MA
FBgn0040376	X	MA
FBgn0040377	X	MA
FBgn0040382	X	MA
FBgn0040383	X	MA
FBgn0040384	X	MA
FBgn0040385	X	MA
FBgn0040388	X	MA
FBgn0040389	X	MA
FBgn0040391	X	MA
FBgn0040392	X	MA
FBgn0040393	X	MA
FBgn0040394	X	MA
FBgn0040395	X	MA
FBgn0040396	X	MA
FBgn0040397	X	MA
FBgn0040398	X	MA
FBgn0040467	X	MA
FBgn0040514	X	MA
FBgn0040648	X	MA
FBgn0040649	X	MA
FBgn0040650	X	MA
FBgn0040651	X	MA
FBgn0040784	X	MA
FBgn0040850	X	MA
FBgn0040871	X	MA
FBgn0040877	X	MA
FBgn0040890	X	MA
FBgn0040892	X	MA
FBgn0040899	X	MA
FBgn0040900	X	MA
FBgn0040904	X	MA
FBgn0040905	X	MA
FBgn0040906	X	MA
FBgn0040907	X	MA
FBgn0040918	X	MA
FBgn0040922	X	MA
FBgn0040923	X	MA
FBgn0040929	X	MA
FBgn0040931	X	MA
FBgn0040941	X	MA
FBgn0040942	X	MA
FBgn0041210	X	MA
FBgn0041252	X	MA
FBgn0041626	X	MA
FBgn0041629	X	MA
FBgn0042132	X	MA
FBgn0042146	X	MA
FBgn0043001	X	MA
FBgn0043796	X	MA
FBgn0043903	X	MA
FBgn0044030	X	MA
FBgn0044046	X	MA
FBgn0044047	X	MA
FBgn0044817	X	MA
FBgn0044872	X	MA
FBgn0045073	X	MA
FBgn0045502	X	MA
FBgn0046687	X	MA
FBgn0047095	X	MA
FBgn0052499	X	MA
FBgn0052506	X	MA
FBgn0052507	X	MA
FBgn0052512	X	MA
FBgn0052521	X	MA
FBgn0052523	X	MA
FBgn0052528	X	MA
FBgn0052529	X	MA
FBgn0052532	X	MA
FBgn0052533	X	MA
FBgn0052536	X	MA
FBgn0052537	X	MA
FBgn0052544	X	MA
FBgn0052547	X	MA
FBgn0052548	X	MA
FBgn0052549	X	MA
FBgn0052551	X	MA
FBgn0052554	X	MA
FBgn0052557	X	MA
FBgn0052563	X	MA
FBgn0052564	X	MA
FBgn0052568	X	MA
FBgn0052569	X	MA
FBgn0052570	X	MA
FBgn0052571	X	MA
FBgn0052572	X	MA
FBgn0052573	X	MA
FBgn0052574	X	MA
FBgn0052576	X	MA
FBgn0052579	X	MA
FBgn0052580	X	MA
FBgn0052581	X	MA
FBgn0052588	X	MA
FBgn0052590	X	MA
FBgn0052591	X	MA
FBgn0052594	X	MA
FBgn0052598	X	MA
FBgn0052600	X	MA
FBgn0052601	X	MA
FBgn0052602	X	MA
FBgn0052603	X	MA
FBgn0052625	X	MA
FBgn0052626	X	MA
FBgn0052631	X	MA
FBgn0052633	X	MA
FBgn0052638	X	MA
FBgn0052639	X	MA
FBgn0052640	X	MA
FBgn0052642	X	MA
FBgn0052643	X	MA
FBgn0052644	X	MA
FBgn0052645	X	MA
FBgn0052647	X	MA
FBgn0052649	X	MA
FBgn0052650	X	MA
FBgn0052651	X	MA
FBgn0052654	X	MA
FBgn0052655	X	MA
FBgn0052656	X	MA
FBgn0052666	X	MA
FBgn0052667	X	MA
FBgn0052668	X	MA
FBgn0052669	X	MA
FBgn0052670	X	MA
FBgn0052671	X	MA
FBgn0052672	X	MA
FBgn0052673	X	MA
FBgn0052675	X	MA
FBgn0052676	X	MA
FBgn0052677	X	MA
FBgn0052679	X	MA
FBgn0052681	X	MA
FBgn0052683	X	MA
FBgn0052685	X	MA
FBgn0052686	X	MA
FBgn0052687	X	MA
FBgn0052693	X	MA
FBgn0052694	X	MA
FBgn0052695	X	MA
FBgn0052698	X	MA
FBgn0052699	X	MA
FBgn0052702	X	MA
FBgn0052703	X	MA
FBgn0052704	X	MA
FBgn0052706	X	MA
FBgn0052707	X	MA
FBgn0052708	X	MA
FBgn0052712	X	MA
FBgn0052713	X	MA
FBgn0052718	X	MA
FBgn0052719	X	MA
FBgn0052720	X	MA
FBgn0052726	X	MA
FBgn0052732	X	MA
FBgn0052736	X	MA
FBgn0052750	X	MA
FBgn0052751	X	MA
FBgn0052755	X	MA
FBgn0052756	X	MA
FBgn0052758	X	MA
FBgn0052762	X	MA
FBgn0052767	X	MA
FBgn0052772	X	MA
FBgn0052774	X	MA
FBgn0052783	X	MA
FBgn0052786	X	MA
FBgn0052791	X	MA
FBgn0052792	X	MA
FBgn0052793	X	MA
FBgn0052797	X	MA
FBgn0052801	X	MA
FBgn0052803	X	MA
FBgn0052806	X	MA
FBgn0052808	X	MA
FBgn0052811	X	MA
FBgn0052813	X	MA
FBgn0052814	X	MA
FBgn0052815	X	MA
FBgn0052816	X	MA
FBgn0052817	X	MA
FBgn0052819	X	MA
FBgn0052823	X	MA
FBgn0052857	X	MA
FBgn0053080	X	MA
FBgn0053082	X	MA
FBgn0053172	X	MA
FBgn0053177	X	MA
FBgn0053178	X	MA
FBgn0053180	X	MA
FBgn0053181	X	MA
FBgn0053223	X	MA
FBgn0053236	X	MA
FBgn0053237	X	MA
FBgn0053238	X	MA
FBgn0053239	X	MA
FBgn0053242	X	MA
FBgn0053243	X	MA
FBgn0053246	X	MA
FBgn0053247	X	MA
FBgn0053252	X	MA
FBgn0053497	X	MA
FBgn0053499	X	MA
FBgn0053513	X	MA
FBgn0053517	X	MA
FBgn0053542	X	MA
FBgn0053548	X	MA
FBgn0053557	X	MA
FBgn0053639	X	MA
FBgn0053664	X	MA
FBgn0053665	X	MA
FBgn0053666	X	MA
FBgn0053667	X	MA
FBgn0053668	X	MA
FBgn0053669	X	MA
FBgn0054015	X	MA
FBgn0054026	X	MA
FBgn0054028	X	MA
FBgn0061196	X	MA
FBgn0061200	X	MA
FBgn0062413	X	MA
FBgn0062565	X	MA
FBgn0064116	X	MA
FBgn0064117	X	MA
FBgn0064123	X	MA
FBgn0065032	X	MA
FBgn0065035	X	MA
FBgn0066114	X	MA
FBgn0066303	X	MA
FBgn0066304	X	MA
FBgn0067052	X	MA
FBgn0067861	X	MA
FBgn0069938	X	MA
FBgn0069973	X	MA
FBgn0083167	X	MA
FBgn0083228	X	MA
FBgn0083940	X	MA
FBgn0083956	X	MA
FBgn0083979	X	MA
FBgn0083981	X	MA
FBgn0085350	X	MA
FBgn0085351	X	MA
FBgn0085352	X	MA
FBgn0085353	X	MA
FBgn0085354	X	MA
FBgn0085356	X	MA
FBgn0085357	X	MA
FBgn0085358	X	MA
FBgn0085359	X	MA
FBgn0085360	X	MA
FBgn0085361	X	MA
FBgn0085362	X	MA
FBgn0085366	X	MA
FBgn0085367	X	MA
FBgn0085377	X	MA
FBgn0085387	X	MA
FBgn0085430	X	MA
FBgn0085437	X	MA
FBgn0085440	X	MA
FBgn0085443	X	MA
FBgn0085446	X	MA
FBgn0085451	X	MA
FBgn0085464	X	MA
FBgn0085478	X	MA
FBgn0085479	X	MA
FBgn0085521	X	MA
FBgn0085693	X	MA
FBgn0086367	X	MA
FBgn0086368	X	MA
FBgn0086384	X	MA
FBgn0086448	X	MA
FBgn0086450	X	MA
FBgn0086558	X	MA
FBgn0086674	X	MA
FBgn0086675	X	MA
FBgn0086693	X	MA
FBgn0086778	X	MA
FBgn0086782	X	MA
FBgn0087008	X	MA
FBgn0250788	X	MA
FBgn0250862	X	MA
FBgn0250869	X	MA
FBgn0250871	X	MA
FBgn0250874	X	MA
FBgn0250904	X	MA
FBgn0259098	X	MA
FBgn0259101	X	MA
FBgn0259108	X	MA
FBgn0259110	X	MA
FBgn0259143	X	MA
FBgn0259149	X	MA
FBgn0259150	X	MA
FBgn0259162	X	MA
FBgn0259166	X	MA
FBgn0259168	X	MA
FBgn0259170	X	MA
FBgn0259171	X	MA
FBgn0259188	X	MA
FBgn0259189	X	MA
FBgn0259190	X	MA
FBgn0259195	X	MA
FBgn0259196	X	MA
FBgn0259198	X	MA
FBgn0259204	X	MA
FBgn0259223	X	MA
FBgn0259228	X	MA
FBgn0259231	X	MA
FBgn0259241	X	MA
FBgn0259242	X	MA
FBgn0259245	X	MA
FBgn0259677	X	MA
FBgn0259680	X	MA
FBgn0259699	X	MA
FBgn0259700	X	MA
FBgn0259722	X	MA
FBgn0259734	X	MA
FBgn0259741	X	MA
FBgn0259789	X	MA
FBgn0259834	X	MA
FBgn0259918	X	MA
FBgn0259923	X	MA
FBgn0259926	X	MA
FBgn0259927	X	MA
FBgn0259994	X	MA
FBgn0260006	X	MA
FBgn0260238	X	MA
FBgn0260400	X	MA
FBgn0260450	X	MA
FBgn0260482	X	MA
FBgn0260484	X	MA
FBgn0260658	X	MA
FBgn0260747	X	MA
FBgn0260748	X	MA
FBgn0260753	X	MA
FBgn0260771	X	MA
FBgn0260780	X	MA
FBgn0260789	X	MA
FBgn0260812	X	MA
FBgn0260855	X	MA
FBgn0260858	X	MA
FBgn0260867	X	MA
FBgn0260868	X	MA
FBgn0260869	X	MA
FBgn0260870	X	MA
FBgn0260871	X	MA
FBgn0260873	X	MA
FBgn0260938	X	MA
FBgn0260970	X	MA
FBgn0260971	X	MA
FBgn0260986	X	MA
FBgn0261085	X	MA
FBgn0261244	X	MA
FBgn0261245	X	MA
FBgn0261260	X	MA
FBgn0261277	X	MA
FBgn0261284	X	MA
FBgn0261383	X	MA
FBgn0261444	X	MA
FBgn0261446	X	MA
FBgn0261461	X	MA
FBgn0261524	X	MA
FBgn0261549	X	MA
FBgn0261570	X	MA
FBgn0261573	X	MA
FBgn0261592	X	MA
FBgn0261609	X	MA
FBgn0261610	X	MA
FBgn0261615	X	MA
FBgn0261616	X	MA
FBgn0261617	X	MA
FBgn0261624	X	MA
FBgn0261675	X	MA
FBgn0261703	X	MA
FBgn0261710	X	MA
FBgn0261791	X	MA
FBgn0261793	X	MA
FBgn0261803	X	MA
FBgn0261811	X	MA
FBgn0261834	X	MA
FBgn0261848	X	MA
FBgn0261849	X	MA
FBgn0261873	X	MA
[truncated: 11,709 more rows]

## Sheet: SNP_list_raw
Original_Order_SigHighQ4_HighSouth	Order_SNPs_Candidate_genes_SigHighQ4_HighSouth	Order_SNPs_SigHighQ4_SigHighSouth	Order_Candidate_genes_SigHighQ4_SigHighSouth	Scaffold_Vir	POS_Vir	Muller_SF12	POS_SF12	REF.Var	ALT.Var	QUAL.F18.bw	REF.F18.bw	ALT.F18.bw	DP.F18.bw	Dan_F18_Q1.REF.bw	Dan_F18_Q1.ALT.bw	Dan_F18_Q2.REF.bw	Dan_F18_Q2.ALT.bw	Dan_F18_Q3.REF.bw	Dan_F18_Q3.ALT.bw	Dan_F18_Q4.REF.bw	Dan_F18_Q4.ALT.bw	QUAL_F18.b2	REF.F18.b2	ALT.F18.b2	DP.F18.b2	Dan_F18_Q1.REF.b2	Dan_F18_Q1.ALT.b2	Dan_F18_Q2.REF.b2	Dan_F18_Q2.ALT.b2	Dan_F18_Q3.REF.b2	Dan_F18_Q3.ALT.b2	Dan_F18_Q4.REF.b2	Dan_F18_Q4.ALT.b2	QUAL.Genomes.bw	REF.Genomes.bw	ALT.Genomes.bw	DP.Genomes.bw	Nova.REF.bw	Nova.ALT.bw	SF12.REF.bw	SF12.ALT.bw	QUAL.Genomes.b2	REF.Genomes.b2	ALT.Genomes.b2	DP.Genomes.b2	Nova.REF.b2	Nova.ALT.b2	SF12.REF.b2	SF12.ALT.b2
166	12	17	1	scaffold_12963	9155642	SF12_MullerB	13520338	G	A	7536.94	G	A	373	13	79	31	47	37	56	62	48	7389.94	G	A	375	13	79	31	49	38	55	62	48	1028.42	G	A	57	0	32	25	0	1249.42	G	A	63	0	38	25	0
389	34	24	2	scaffold_12963	1655302	SF12_MullerB	21166745	A	G	9667.94	A	G	370	8	93	34	43	27	47	61	55	9667.94	A	G	370	8	93	34	43	27	47	61	55	1585.42	A	G	63	0	36	27	0	1720.42	A	G	68	0	39	29	0
136	8	47	3	scaffold_12963	10471445	SF12_MullerB	12266674	T	C	8611.94	T	C	323	11	66	21	54	24	57	50	39	8635.94	T	C	319	11	67	20	54	23	56	48	39	1180.42	T	C	43	0	27	16	0	1286.42	T	C	49	0	30	19	0
390	35	58	4	scaffold_12963	1615605	SF12_MullerB	21206704	T	A	8330.94	T	A	364	9	87	20	48	37	57	55	49	8254.94	T	A	360	9	85	20	48	37	56	55	49	1217.42	T	A	63	0	40	23	0	1243.42	T	A	68	0	42	24	0
415	40	66	5	scaffold_12963	914248	SF12_MullerB	21940381	A	G	7244.94	A	G	327	9	79	28	44	22	45	52	45	6982.94	A	G	323	9	77	28	43	22	43	52	45	894.42	A	G	56	0	31	22	0	964.42	A	G	57	0	31	23	0
257	21	67	6	scaffold_12963	5271352	SF12_MullerB	17469994	C	G	6621.94	C	G	312	10	67	27	40	30	38	51	49	6533.94	C	G	310	10	66	27	40	30	37	51	49	1270.42	C	G	65	0	39	26	0	1285.42	C	G	66	0	40	25	0
173	17	71	7	scaffold_12963	8915599	SF12_MullerB	13750523	T	C	8479.94	T	C	363	11	77	21	52	24	62	54	61	8441.94	T	C	362	11	77	21	52	24	62	54	60	893.42	T	C	59	0	29	30	0	895.42	T	C	54	0	27	27	0
168	14	135	8	scaffold_12963	9140605	SF12_MullerB	13535789	A	C	9203.94	A	C	355	9	70	26	46	41	51	57	55	9245.94	A	C	356	9	70	26	47	41	51	57	55	1855.42	A	C	69	0	42	26	0	2080.42	A	C	75	0	47	27	0
70	6	148	9	scaffold_12963	12153030	SF12_MullerB	10627092	A	G	8684.9	A	G	297	4	69	22	53	24	39	39	47	8684.9	A	G	297	4	69	22	53	24	39	39	47	1225.42	A	G	45	0	28	17	0	1270.42	A	G	45	0	29	16	0
167	13	155	10	scaffold_12963	9140617	SF12_MullerB	13535777	G	A	8765.94	G	A	344	7	64	25	46	34	54	63	51	8756.94	G	A	344	7	64	25	46	34	54	63	51	1844.42	G	A	67	0	42	24	0	2073.42	G	A	73	0	47	25	0
1180	84	156	11	scaffold_12875	5718385	SF12_MullerC	19867151	A	G	8212.94	A	G	370	16	78	21	57	31	57	58	52	8223.94	A	G	372	16	79	21	57	32	57	58	52	1010.42	A	G	63	0	33	30	0	1112.42	A	G	64	0	34	29	0
1113	79	163	12	scaffold_12875	7793793	SF12_MullerC	17786493	T	G	8598.94	T	G	334	10	72	23	58	34	33	52	52	8563.94	T	G	334	10	72	23	58	34	33	52	52	935.42	T	G	69	0	30	39	0	961.42	T	G	71	0	30	41	0
1768	103	181	13	scaffold_13049	11849995	SF12_MullerD	13623358	T	A	6532.94	T	A	370	30	64	23	54	34	51	86	27	6487.94	T	A	369	30	63	23	54	34	51	86	27	768.42	T	A	50	0	25	24	0	889.42	T	A	53	0	27	25	0
866	69	186	14	scaffold_12875	15741091	SF12_MullerC	9971128	A	C	7622.94	A	C	344	8	70	22	56	33	44	56	54	7484.94	A	C	343	8	69	22	56	33	44	56	54	1189.42	A	C	88	0	38	48	0	1373.42	A	C	94	0	43	49	0
680	57	196	15	scaffold_12823	751812	SF12_MullerC	535989	G	A	7967.94	G	A	350	8	79	26	48	27	47	52	62	7885.94	G	A	346	8	78	26	47	26	47	52	61	1632.42	G	A	88	0	52	36	0	1784.42	G	A	91	0	55	36	0
1058	74	198	16	scaffold_12875	9821870	SF12_MullerC	15833040	C	G	7632.94	C	G	354	10	74	26	52	31	38	58	62	7467.94	C	G	350	10	71	26	52	31	38	58	61	1426.42	C	G	66	0	45	20	0	1489.42	C	G	66	0	46	20	0
514	49	203	17	scaffold_12723	2747468	SF12_MullerB	26084098	G	T	8548.94	G	T	365	12	80	26	40	31	58	56	61	8587.94	G	T	366	12	80	26	41	31	58	56	61	1385.42	G	T	72	0	40	32	0	1472.42	G	T	75	0	42	33	0
513	48	228	18	scaffold_12723	2747480	SF12_MullerB	26084086	A	T	8430.94	A	T	374	12	83	27	40	31	58	60	61	8590.94	A	T	374	12	83	27	41	31	58	60	61	1438.42	A	T	72	0	41	30	0	1545.42	A	T	75	0	43	31	0
1279	94	256	19	scaffold_13049	6549575	SF12_MullerD	8235381	C	T	9531.97	C	T	328	6	85	5	58	10	61	44	58	7917.14	C	T	283	6	67	4	51	9	53	41	51	964.42	C	T	52	0	30	22	0	1291.42	C	T	56	0	35	21	0
393	38	263	20	scaffold_12963	1540252	SF12_MullerB	21286126	T	A	8696.94	T	A	398	16	80	29	60	34	54	64	60	8506.94	T	A	397	16	79	29	60	34	54	64	60	827.42	T	A	63	0	26	37	0	849.42	T	A	63	0	26	37	0
135	7	264	21	scaffold_12963	10471664	SF12_MullerB	12266455	T	C	6693.94	T	C	344	17	71	26	45	37	43	60	43	6677.94	T	C	343	17	70	26	45	37	43	60	43	791.42	T	C	48	0	26	21	0	934.42	T	C	57	0	30	23	0
516	51	283	22	scaffold_12723	2736346	SF12_MullerB	26095472	T	C	7060.94	T	C	369	17	70	33	45	42	49	66	47	6986.94	T	C	367	17	70	32	45	42	49	66	46	1406.42	T	C	85	0	40	45	0	1455.42	T	C	89	0	41	47	0
1239	86	287	23	scaffold_12875	2833869	SF12_MullerC	22795585	A	G	7221.94	A	G	342	14	81	25	53	26	40	56	45	7229.94	A	G	342	13	81	25	53	26	41	55	45	730.42	A	G	41	0	21	20	0	991.42	A	G	43	0	25	18	0
281	23	291	24	scaffold_12963	4165067	SF12_MullerB	18563561	C	T	6807.94	C	T	336	8	61	28	45	36	43	63	52	6800.94	C	T	336	8	61	28	45	36	43	63	52	1219.42	C	T	76	0	40	36	0	1337.42	C	T	79	0	42	36	0
418	397	299	25	scaffold_12963	786147	SF12_MullerB	22076731	A	T	8747.94	A	T	363	10	72	31	43	37	57	61	52	8751.94	A	T	362	10	72	31	43	37	56	61	52	2163.42	A	T	82	0	50	32	0	2127.42	A	T	82	0	49	32	0
767	60	319	26	scaffold_12875	20220393	SF12_MullerC	5569222	A	T	8896.94	A	T	346	8	67	23	45	39	51	51	60	8905.94	A	T	346	8	67	23	45	39	51	51	60	1070.42	A	T	49	0	25	23	0	1377.42	A	T	59	0	33	24	0
2775	187	394	27	scaffold_13049	22898316	SF12_MullerD	25049457	T	C	6043.94	T	C	379	27	46	27	56	43	55	99	25	6049.94	T	C	379	27	46	27	56	43	55	99	25	1212.42	T	C	63	0	41	22	0	1335.42	T	C	65	0	42	23	0
869	400	407	28	scaffold_12875	15714740	SF12_MullerC	9998233	G	T	7827.94	G	T	360	7	76	23	56	41	32	63	61	7702.95	G	T	363	7	77	23	57	41	32	63	62	684.42	G	T	36	0	22	13	0	831.42	G	T	41	0	26	14	0
1102	77	432	29	scaffold_12875	8427079	SF12_MullerC	17165910	A	T	7991.94	A	T	330	10	64	36	46	31	40	54	49	7823.94	A	T	326	10	63	36	45	31	40	54	47	1305.42	A	T	50	0	31	19	0	1395.42	A	T	52	0	33	19	0
4182	427	434	30	scaffold_13047	11505828	SF12_MullerE	11505544	T	C	5946.94	T	C	351	32	66	24	52	35	43	72	26	6091.94	T	C	349	31	66	24	52	35	43	71	26	1162.42	T	C	71	0	39	32	0	1410.42	T	C	79	0	46	32	0
391	36	446	31	scaffold_12963	1604748	SF12_MullerB	21217619	T	C	7334.94	T	C	337	15	70	27	42	25	41	63	52	7354.94	T	C	335	15	70	27	41	25	40	63	52	1199.42	T	C	58	0	40	17	0	1284.42	T	C	57	0	41	15	0
1055	403	456	32	scaffold_12875	9844878	SF12_MullerC	15810037	A	G	7405.94	A	G	309	7	60	18	54	25	54	45	45	7275.94	A	G	307	7	60	17	54	25	53	45	45	535.42	A	G	31	0	15	16	0	888.42	A	G	40	0	22	18	0
825	63	476	33	scaffold_12875	18114660	SF12_MullerC	7663951	A	T	7952.94	A	T	335	10	78	26	47	26	41	48	57	7933.94	A	T	334	10	78	26	47	26	40	48	57	1908.42	A	T	90	0	61	29	0	1959.42	A	T	91	0	62	29	0
6371	386	506	34	scaffold_12855	7363186	SF12_MullerE	30606461	G	T	6333.94	G	T	329	21	66	13	49	27	34	82	37	6317.94	G	T	329	21	66	13	49	27	34	82	37	1031.42	G	T	65	0	36	29	0	1159.42	G	T	69	0	39	30	0
1111	78	508	35	scaffold_12875	7902186	SF12_MullerC	17675610	T	A	8379.45	T	A	363	7	80	25	60	24	44	55	67	8266.45	T	A	363	7	80	25	60	24	44	55	68	1100.42	T	A	53	0	37	12	0	1270.42	T	A	58	0	41	13	0
1053	401	583	36	scaffold_12875	9860983	SF12_MullerC	15792719	C	G	9978.94	C	G	370	13	76	18	58	28	49	64	63	9946.94	C	G	369	13	75	18	58	28	49	64	63	1455.42	C	G	62	0	34	28	0	1508.42	C	G	63	0	35	28	0
3673	253	600	37	scaffold_13047	14822904	SF12_MullerE	8205191	A	G	5749.94	A	G	322	17	59	27	49	34	39	69	27	5744.94	A	G	322	17	59	27	49	34	39	69	27	1549.42	A	G	87	0	51	33	0	1602.42	A	G	87	0	51	33	0
2993	207	612	38	scaffold_12822	195275	SF12_MullerE	186243	T	A	5592.94	T	A	340	23	56	27	46	37	37	87	27	5704.94	T	A	342	24	57	27	47	37	37	86	27	1135.42	T	A	59	0	36	23	0	999.42	T	A	55	0	32	23	0
2487	148	619	39	scaffold_13049	21489805	SF12_MullerD	23637565	G	T	6955.94	G	T	341	26	59	31	51	35	44	68	27	7003.94	G	T	340	26	59	31	52	33	44	68	27	1540.42	G	T	69	0	34	35	0	1720.42	G	T	72	0	38	34	0
508	43	666	40	scaffold_12723	2789632	SF12_MullerB	26040219	T	C	8688.94	T	C	366	12	77	22	40	42	45	65	63	8620.94	T	C	363	12	76	22	39	42	45	64	63	1752.42	T	C	67	0	41	26	0	1806.42	T	C	69	0	42	27	0
1056	404	698	41	scaffold_12875	9840343	SF12_MullerC	15813945	A	G	7467.94	A	G	352	11	87	20	49	48	38	50	49	7493.94	A	G	350	11	87	20	49	48	37	49	49	896.42	A	G	54	0	29	25	0	907.42	A	G	52	0	28	24	0
515	50	709	42	scaffold_12723	2746879	SF12_MullerB	26084686	T	G	7841.94	T	G	361	14	83	31	52	38	51	50	42	7767.94	T	G	360	14	82	31	52	38	51	50	42	1223.42	T	G	68	0	43	24	0	1332.42	T	G	71	0	47	23	0
2778	190	712	43	scaffold_13049	22902571	SF12_MullerD	25053782	A	C	6504.94	A	C	365	21	69	24	51	41	40	89	28	6507.94	A	C	363	21	69	24	51	41	40	88	28	1037.42	A	C	69	0	33	36	0	1034.42	A	C	70	0	32	38	0
323	27	751	44	scaffold_12963	3179059	SF12_MullerB	19604902	A	G	7753.94	A	G	370	11	67	32	46	33	58	65	58	7741.94	A	G	371	11	67	32	46	33	59	65	58	552.42	A	G	31	0	16	15	0	749.42	A	G	36	0	21	15	0
2597	166	765	45	scaffold_13049	22012070	SF12_MullerD	24162617	A	T	6085.94	A	T	352	27	53	21	68	40	39	83	18	6086.94	A	T	352	27	53	21	69	40	39	83	17	597.42	A	T	44	0	18	26	0	744.42	A	T	46	0	21	25	0
3345	232	777	46	scaffold_13047	18157216	SF12_MullerE	4805227	C	G	5863.94	C	G	366	24	56	35	54	37	35	90	35	5789.94	C	G	363	24	54	35	54	37	35	89	35	785.42	C	G	48	0	25	21	0	807.42	C	G	49	0	25	21	0
1344	100	806	47	scaffold_13049	10341521	SF12_MullerD	12189774	A	G	8129.94	A	G	388	12	85	20	60	44	48	67	49	8176.94	A	G	388	12	85	20	60	44	48	67	49	918.42	A	G	59	0	30	29	0	1137.42	A	G	65	0	35	30	0
2329	412	808	48	scaffold_13049	17362935	SF12_MullerD	19362728	G	A	6116.94	G	A	375	26	59	33	53	38	48	97	21	6018.94	G	A	371	25	58	33	53	37	46	97	21	960.42	G	A	60	0	31	29	0	1012.42	G	A	61	0	32	29	0
5392	329	816	49	scaffold_13047	1469545	SF12_MullerE	21484271	T	C	7280.94	T	C	363	27	74	14	52	28	51	74	42	7251.94	T	C	360	26	73	14	52	28	51	73	42	1195.42	T	C	58	0	36	21	0	1244.42	T	C	59	0	36	22	0
936	71	828	50	scaffold_12875	13217446	SF12_MullerC	12444357	A	G	9131.94	A	G	375	13	81	20	47	31	62	58	63	9130.94	A	G	375	13	81	20	47	31	62	58	63	993.42	A	G	50	0	30	20	0	994.42	A	G	47	0	29	18	0
1054	402	834	51	scaffold_12875	9860947	SF12_MullerC	15792751	T	C	9363.94	T	C	360	9	78	17	54	29	48	66	58	9332.94	T	C	359	9	78	17	54	29	48	66	57	1307.42	T	C	58	0	28	29	0	1376.42	T	C	60	0	30	29	0
33	2	849	52	scaffold_12963	13017137	SF12_MullerB	9756466	A	C	8501.94	A	C	376	12	80	31	49	35	48	56	65	8516.94	A	C	376	12	80	31	49	35	48	56	65	1012.42	A	C	62	0	32	28	0	1125.42	A	C	62	0	34	27	0
1342	98	862	53	scaffold_13049	10338670	SF12_MullerD	12186935	A	G	7904.94	A	G	382	19	73	14	63	44	53	69	47	7866.94	A	G	382	19	73	14	63	44	53	69	47	929.42	A	G	55	0	29	25	0	959.42	A	G	56	0	29	26	0
321	25	871	54	scaffold_12963	3183348	SF12_MullerB	19600633	G	A	9043.94	G	A	391	8	80	30	54	39	56	63	61	8870.94	G	A	389	8	79	30	54	39	56	63	60	909.42	G	A	70	0	29	41	0	1126.42	G	A	75	0	34	41	0
5494	341	892	55	scaffold_13047	3237065	SF12_MullerE	23246832	T	A	6815.94	T	A	307	12	62	16	42	29	56	55	35	6828.94	T	A	307	12	62	16	42	29	56	55	35	891.42	T	A	63	0	30	33	0	980.42	T	A	65	0	32	33	0
6618	444	902	56	scaffold_12855	9551523	SF12_MullerE	32852239	G	C	4806.94	G	C	295	17	50	28	40	28	36	73	20	4762.94	G	C	293	17	50	28	38	29	36	72	20	1367.42	G	C	89	0	45	43	0	1424.42	G	C	91	0	47	42	0
2587	417	905	57	scaffold_13049	21965773	SF12_MullerD	24116382	T	C	6056.94	T	C	365	32	56	25	41	40	58	83	28	6164.94	T	C	366	32	56	25	42	40	58	83	28	1058.42	T	C	70	0	33	37	0	1184.42	T	C	75	0	37	38	0
4031	274	912	58	scaffold_13047	13414337	SF12_MullerE	9561911	T	C	6174.94	T	C	354	27	49	25	59	39	46	83	25	6135.94	T	C	352	27	49	25	59	39	46	82	24	1047.42	T	C	58	0	32	26	0	1122.42	T	C	60	0	33	27	0
3352	239	940	59	scaffold_13047	18152076	SF12_MullerE	4810355	A	G	5559.94	A	G	365	34	63	16	48	41	43	99	19	5535.94	A	G	364	33	63	16	48	41	43	99	19	756.42	A	G	54	0	27	27	0	902.42	A	G	58	0	29	29	0
6610	393	950	60	scaffold_12855	9408878	SF12_MullerE	32696690	T	G	5651.94	T	G	311	23	55	24	47	28	39	71	24	5558.94	T	G	310	23	55	24	47	28	38	71	23	1663.42	T	G	79	0	51	28	0	1659.42	T	G	82	0	51	30	0
2584	414	954	61	scaffold_13049	21956443	SF12_MullerD	24106580	T	C	6502.94	T	C	361	20	75	28	52	40	42	74	27	6519.94	T	C	361	20	75	28	52	40	42	74	27	1035.42	T	C	75	0	32	41	0	1061.42	T	C	78	0	33	44	0
511	46	972	62	scaffold_12723	2753947	SF12_MullerB	26077649	C	T	7344.94	C	T	381	13	82	33	51	34	43	68	56	7337.94	C	T	380	13	82	33	51	34	43	67	56	1201.42	C	T	62	0	37	23	0	1129.42	C	T	57	0	35	21	0
4485	297	1014	63	scaffold_13047	10207395	SF12_MullerE	12769768	T	A	7733.94	T	A	369	25	76	25	56	36	55	70	26	7669.94	T	A	368	25	76	25	56	36	53	70	26	1377.42	T	A	76	0	43	32	0	1462.42	T	A	77	0	45	31	0
2986	200	1031	64	scaffold_12822	147322	SF12_MullerE	138999	T	C	7086.94	T	C	360	19	68	24	52	29	54	78	36	7050.94	T	C	358	19	67	24	51	29	54	78	36	638.42	T	C	49	0	23	26	0	737.42	T	C	53	0	25	27	0
6413	389	1046	65	scaffold_12855	7861777	SF12_MullerE	31108747	A	C	7301.94	A	C	355	31	64	18	47	33	40	83	39	7208.94	A	C	353	31	63	19	47	33	39	83	38	1332.42	A	C	62	0	32	30	0	1431.42	A	C	66	0	34	32	0
169	15	1067	66	scaffold_12963	9123375	SF12_MullerB	13552581	T	C	7775.94	T	C	343	13	78	27	43	30	49	53	50	7747.94	T	C	344	13	78	27	43	30	49	53	50	1183.42	T	C	75	0	39	35	0	1259.42	T	C	79	0	42	36	0
826	64	1077	67	scaffold_12875	18113862	SF12_MullerC	7664747	G	A	7946.94	G	A	340	9	85	27	37	26	41	48	66	7798.94	G	A	339	9	84	27	38	26	41	48	65	1298.42	G	A	65	0	42	22	0	1345.42	G	A	65	0	42	22	0
3221	421	1086	68	scaffold_12822	3503274	SF12_MullerE	3143090	T	G	8142.94	T	G	368	20	60	25	57	43	52	82	29	8100.94	T	G	367	20	59	25	57	43	52	82	29	1346.42	T	G	66	0	31	35	0	1405.42	T	G	68	0	32	36	0
3042	209	1115	69	scaffold_12822	503089	SF12_MullerE	339105	T	C	5985.94	T	C	330	19	54	24	50	41	40	72	30	5910.94	T	C	329	19	54	24	49	40	40	72	30	1381.42	T	C	60	0	43	17	0	1423.42	T	C	60	0	43	17	0
4280	286	1137	70	scaffold_13047	11104004	SF12_MullerE	11903118	C	T	5579.94	C	T	372	23	63	23	42	53	44	101	23	5685.94	C	T	377	23	62	23	45	53	46	101	24	488.42	C	T	43	0	16	27	0	1123.42	C	T	64	0	37	27	0
2369	121	1140	71	scaffold_13049	18345643	SF12_MullerD	20477300	A	T	6699.94	A	T	339	18	63	15	57	30	48	67	41	6679.94	A	T	339	18	63	15	57	30	48	67	41	1076.42	A	T	57	0	35	22	0	1104.42	A	T	62	0	35	26	0
840	65	1161	72	scaffold_12875	17538518	SF12_MullerC	8229970	T	C	8440.94	T	C	400	12	87	27	55	39	53	60	64	8259.94	T	C	398	12	87	27	55	38	53	60	63	769.42	T	C	48	0	24	23	0	1044.42	T	C	58	0	32	26	0
4894	310	1180	73	scaffold_13047	8151844	SF12_MullerE	14847066	A	T	7410.94	A	T	334	25	69	19	44	43	44	61	29	7422.94	A	T	334	25	69	19	44	43	44	61	29	1180.42	A	T	62	0	27	35	0	1315.42	A	T	67	0	30	37	0
4032	275	1202	74	scaffold_13047	13413466	SF12_MullerE	9562782	T	C	5553.94	T	C	319	22	56	18	50	28	42	84	19	5618.94	T	C	319	22	56	18	50	28	42	84	19	1156.42	T	C	63	0	36	27	0	1220.42	T	C	65	0	38	27	0
4497	301	1240	75	scaffold_13047	10160634	SF12_MullerE	12811057	T	C	7135.94	T	C	363	28	57	33	52	39	55	77	21	7191.94	T	C	365	28	57	34	53	39	55	76	21	1064.42	T	C	58	0	25	32	0	1334.42	T	C	64	0	31	33	0
4897	313	1273	76	scaffold_13047	8138371	SF12_MullerE	14861348	A	G	5653.94	A	G	358	22	60	15	50	46	41	94	30	5627.94	A	G	356	22	59	15	50	46	41	93	30	577.42	A	G	60	0	19	41	0	750.42	A	G	67	0	24	43	0
2984	198	1317	77	scaffold_12822	121375	SF12_MullerE	115919	G	A	6900.94	G	A	345	14	63	19	55	36	50	84	23	6280.94	G	A	332	14	57	19	52	36	47	84	22	1056.42	G	A	73	0	34	38	0	1112.42	G	A	75	0	35	39	0
2611	180	1320	78	scaffold_13049	22062585	SF12_MullerD	24214020	A	T	5884.94	A	T	370	27	60	20	53	53	34	91	31	5887.94	A	T	370	27	60	20	53	53	34	91	31	1456.42	A	T	73	0	44	28	0	1482.42	A	T	73	0	44	28	0
3228	220	1328	79	scaffold_12822	3532548	SF12_MullerE	3173422	A	C	5735.94	A	C	355	34	44	19	61	51	29	98	19	5735.94	A	C	355	34	44	19	61	51	29	98	19	1094.42	A	C	44	0	27	17	0	1283.42	A	C	49	0	31	18	0
2777	189	1343	80	scaffold_13049	22902097	SF12_MullerD	25053307	G	C	6462.94	G	C	358	22	75	25	50	31	47	87	20	6364.94	G	C	358	22	75	25	50	31	47	87	20	1260.42	G	C	80	0	40	39	0	1361.42	G	C	89	0	44	44	0
941	73	1346	81	scaffold_12875	12942185	SF12_MullerC	12708382	T	C	8038.94	T	C	357	9	82	33	40	30	58	45	59	7953.94	T	C	355	9	81	33	40	30	57	45	59	785.42	T	C	41	0	22	16	0	1017.42	T	C	47	0	29	15	0
1131	82	1362	82	scaffold_12875	7438141	SF12_MullerC	18140630	T	C	10191	T	C	346	6	79	19	47	34	54	43	64	8051.95	T	C	297	6	69	19	35	34	44	43	47	949.42	T	C	65	0	21	44	0	904.42	T	C	65	0	20	45	0
383	31	1372	83	scaffold_12963	1940593	SF12_MullerB	20881743	T	A	7984.94	T	A	353	14	77	27	48	26	53	56	50	7956.94	T	A	351	14	77	27	48	26	52	56	50	1051.42	T	A	66	0	34	32	0	1109.42	T	A	68	0	36	32	0
2598	167	1441	84	scaffold_13049	22014819	SF12_MullerD	24165245	G	A	6327.94	G	A	352	31	63	19	47	26	45	88	32	6296.94	G	A	350	30	63	19	46	26	45	88	32	1065.42	G	A	59	0	36	20	0	1244.42	G	A	68	0	41	23	0
937	72	1443	85	scaffold_12875	13217208	SF12_MullerC	12444595	A	G	10864.9	A	G	375	5	78	21	66	35	52	48	70	10865.9	A	G	375	5	77	21	66	35	52	48	71	851.42	A	G	57	0	20	37	0	900.42	A	G	60	0	21	39	0
4433	291	1452	86	scaffold_13047	10448591	SF12_MullerE	12533770	A	G	5908.94	A	G	326	26	54	23	32	34	46	89	21	5864.94	A	G	324	26	53	23	32	33	46	89	21	1854.42	A	G	76	0	42	34	0	1899.42	A	G	78	0	43	35	0
5826	361	1476	87	scaffold_13047	5363378	SF12_MullerE	25376992	C	T	5923.94	C	T	341	24	54	18	47	39	47	86	25	5890.94	C	T	340	24	54	18	47	39	46	86	25	953.42	C	T	70	0	30	40	0	961.42	C	T	70	0	30	40	0
137	9	1485	88	scaffold_12963	10471421	SF12_MullerB	12266698	A	G	9063.94	A	G	333	12	68	18	57	25	54	57	41	9066.94	A	G	332	12	68	17	57	25	54	57	41	1405.42	A	G	47	0	32	15	0	1475.42	A	G	52	0	34	18	0
2465	128	1489	89	scaffold_13049	21347771	SF12_MullerD	23492010	C	T	6217.94	C	T	383	32	70	23	44	47	44	93	29	6109.94	C	T	383	32	70	23	44	47	44	93	28	1061.42	C	T	63	0	30	33	0	1275.42	C	T	70	0	36	34	0
322	26	1495	90	scaffold_12963	3179415	SF12_MullerB	19604546	T	C	7308.94	T	C	347	14	65	28	39	35	61	61	44	7253.94	T	C	346	14	64	28	39	35	61	61	44	980.42	T	C	47	0	32	15	0	1052.42	T	C	51	0	33	18	0
5390	327	1501	91	scaffold_13047	1434923	SF12_MullerE	21447921	C	T	7573.94	C	T	367	14	71	17	59	42	49	69	45	7446.94	C	T	366	14	71	17	58	42	49	69	45	1163.42	C	T	70	0	36	33	0	1396.42	C	T	80	0	44	34	0
507	42	1504	92	scaffold_12723	2792624	SF12_MullerB	26037257	A	T	7343.94	A	T	346	12	68	34	29	40	48	67	47	6883.94	A	T	338	12	63	34	29	40	43	67	46	1205.42	A	T	52	0	27	25	0	1340.42	A	T	56	0	30	25	0
3048	214	1525	93	scaffold_12822	564801	SF12_MullerE	396390	A	C	6424.94	A	C	347	26	55	33	42	39	42	83	26	6681.94	A	C	351	25	57	33	42	39	43	83	28	880.42	A	C	55	0	21	34	0	1154.42	A	C	62	0	27	35	0
2407	127	1526	94	scaffold_13049	20875499	SF12_MullerD	23012784	C	A	5661.94	C	A	318	23	53	26	50	35	42	67	22	5621.94	C	A	316	23	53	26	49	35	42	66	22	1398.42	C	A	63	0	45	18	0	1532.42	C	A	70	0	47	23	0
139	11	1529	95	scaffold_12963	10417045	SF12_MullerB	12325476	T	C	9456.94	T	C	356	9	77	27	51	28	40	55	69	9408.94	T	C	355	9	77	27	51	28	39	55	69	1000.42	T	C	41	0	23	18	0	1000.42	T	C	42	0	23	19	0
509	44	1536	96	scaffold_12723	2757696	SF12_MullerB	26074070	G	A	7495.94	G	A	396	16	86	38	44	39	54	71	45	7359.94	G	A	386	16	83	38	42	39	50	71	44	1106.42	G	A	67	0	36	30	0	919.42	G	A	66	0	33	32	0
5838	362	1547	97	scaffold_13047	5400651	SF12_MullerE	25414973	A	G	6020.94	A	G	363	26	55	26	60	38	37	88	32	6031.94	A	G	363	26	55	26	60	38	37	88	32	1525.42	A	G	71	0	46	24	0	1543.42	A	G	72	0	46	25	0
5387	324	1559	98	scaffold_13047	1410605	SF12_MullerE	21422720	T	C	8425.94	T	C	379	29	65	25	54	32	60	77	36	8310.94	T	C	376	29	63	25	54	32	59	77	36	1263.42	T	C	64	0	29	35	0	1263.42	T	C	63	0	29	34	0
3919	261	1562	99	scaffold_13047	13945713	SF12_MullerE	9046952	G	A	5629.94	G	A	332	15	59	28	46	46	40	72	25	5619.94	G	A	332	15	59	28	46	46	40	72	25	1619.42	G	A	91	0	48	43	0	1656.42	G	A	93	0	49	44	0
3196	217	1569	100	scaffold_12822	3324448	SF12_MullerE	2970498	T	C	5963.94	T	C	355	26	64	21	46	44	46	84	23	5964.94	T	C	355	26	64	21	46	44	46	84	23	1316.42	T	C	73	0	43	30	0	1455.42	T	C	75	0	45	30	0
854	68	1581	101	scaffold_12875	16589464	SF12_MullerC	9136758	A	G	7670.94	A	G	353	8	76	32	48	44	45	45	54	7693.94	A	G	354	8	76	32	48	44	45	45	54	875.42	A	G	45	0	28	16	0	1000.42	A	G	49	0	32	16	0
1339	408	1582	102	scaffold_13049	10323939	SF12_MullerD	12170754	G	C	7635.94	G	C	354	16	71	14	55	28	49	75	44	7685.94	G	C	354	16	71	14	55	28	49	75	44	1168.42	G	C	68	0	40	28	0	1230.42	G	C	69	0	41	28	0
4184	280	1600	103	scaffold_13047	11489128	SF12_MullerE	11516830	T	C	6631.94	T	C	380	29	64	31	56	48	50	79	23	6624.94	T	C	381	29	64	31	56	48	50	80	23	1496.42	T	C	69	0	44	24	0	1523.42	T	C	72	0	44	27	0
6221	380	1611	104	scaffold_12855	5528802	SF12_MullerE	28647622	T	A	6532.94	T	A	382	21	72	26	58	39	48	94	21	6464.94	T	A	383	21	72	26	58	39	48	95	21	775.42	T	A	55	0	25	29	0	931.42	T	A	61	0	28	31	0
841	66	1627	105	scaffold_12875	17537652	SF12_MullerC	8230838	G	A	8690.94	G	A	364	11	71	18	51	35	57	60	61	8634.94	G	A	365	11	71	18	51	35	57	60	62	1082.42	G	A	69	0	31	37	0	1164.42	G	A	71	0	32	38	0
5388	325	1632	106	scaffold_13047	1410614	SF12_MullerE	21422729	T	A	8211.94	T	A	364	27	59	23	52	28	59	80	35	8169.94	T	A	363	27	59	23	52	28	58	80	35	1250.42	T	A	64	0	29	35	0	1250.42	T	A	63	0	29	34	0
35	4	1648	107	scaffold_12963	13000792	SF12_MullerB	9771611	A	C	8736.94	A	C	372	9	78	20	50	35	56	56	66	8684.94	A	C	368	9	77	20	48	35	56	56	65	1274.42	A	C	57	0	41	15	0	1399.42	A	C	60	0	44	15	0
341	30	1671	108	scaffold_12963	2809722	SF12_MullerB	19989225	C	G	6563.94	C	G	314	9	65	30	31	33	42	51	52	6579.94	C	G	315	9	65	30	31	33	42	51	53	937.42	C	G	49	0	29	20	0	1096.42	C	G	53	0	32	21	0
4432	290	1684	109	scaffold_13047	10452173	SF12_MullerE	12530104	T	C	7370.94	T	C	338	23	58	21	46	31	45	76	38	7370.94	T	C	338	23	58	21	46	31	45	76	38	1453.42	T	C	74	0	34	40	0	1502.42	T	C	76	0	35	41	0
4896	312	1687	110	scaffold_13047	8138771	SF12_MullerE	14860978	A	G	7223.94	A	G	357	21	60	22	50	50	45	81	28	7186.94	A	G	357	21	60	22	50	50	45	81	28	1090.42	A	G	53	0	25	27	0	1490.42	A	G	63	0	34	29	0
3591	243	1705	111	scaffold_13047	15241207	SF12_MullerE	7794296	C	T	5968.94	C	T	370	33	57	25	49	27	56	94	29	5896.94	C	T	368	33	56	25	49	27	56	94	28	923.42	C	T	66	0	31	31	0	945.42	C	T	67	0	32	31	0
324	28	1711	112	scaffold_12963	3177615	SF12_MullerB	19606381	T	C	9192.9	T	C	375	6	84	24	50	27	66	51	66	9275.9	T	C	375	6	84	24	50	27	66	51	66	1025.42	T	C	58	0	32	25	0	1297.42	T	C	66	0	40	26	0
5503	350	1726	113	scaffold_13047	3362045	SF12_MullerE	23360839	G	A	8747.9	G	A	327	3	68	8	56	28	62	40	61	8803.9	G	A	327	3	68	8	56	28	62	40	61	1041.42	G	A	52	0	32	18	0	1096.42	G	A	51	0	31	17	0
713	58	1746	114	scaffold_10324	272635	SF12_MullerC	2480965	C	G	8163.93	C	G	349	7	83	23	52	45	49	37	51	8119.93	C	G	347	7	83	23	52	45	49	37	49	837.42	C	G	62	0	23	38	0	937.42	C	G	66	0	26	39	0
1307	95	1749	115	scaffold_13049	9322415	SF12_MullerD	11111294	T	A	7047.94	T	A	358	22	66	18	49	22	51	82	46	7102.94	T	A	358	22	66	18	49	22	51	82	46	612.42	T	A	47	0	20	26	0	805.42	T	A	52	0	24	27	0
2328	411	1757	116	scaffold_13049	17331807	SF12_MullerD	19325796	G	A	5967.94	G	A	391	24	53	29	54	44	37	90	18	5996.94	G	A	392	24	53	28	56	44	37	90	18	973.42	G	A	45	0	23	19	0	1256.42	G	A	52	0	30	19	0
2201	111	1758	117	scaffold_13049	15279363	SF12_MullerD	17206718	C	T	6222.94	C	T	355	19	53	28	55	40	42	81	37	5753.94	C	T	342	19	48	28	53	40	38	81	35	1485.42	C	T	76	0	45	31	0	1702.42	C	T	89	0	56	33	0
3917	259	1759	118	scaffold_13047	13949973	SF12_MullerE	9042638	A	G	6626.94	A	G	373	27	61	22	49	34	62	93	24	6718.94	A	G	373	27	61	22	49	34	62	93	24	844.42	A	G	50	0	28	20	0	1168.42	A	G	61	0	37	20	0
4501	304	1768	119	scaffold_13047	10141562	SF12_MullerE	12830373	C	A	5836.94	C	A	314	23	54	26	41	27	36	86	21	5824.94	C	A	313	23	53	26	40	27	37	86	21	730.42	C	A	45	0	17	28	0	1340.42	C	A	58	0	30	28	0
5492	339	1794	120	scaffold_13047	3149870	SF12_MullerE	23154387	C	G	7343.94	C	G	363	20	65	20	54	33	58	71	41	7362.94	C	G	363	20	65	20	54	33	58	71	41	941.42	C	G	54	0	30	23	0	1067.42	C	G	53	0	32	21	0
2480	141	1815	121	scaffold_13049	21456051	SF12_MullerD	23604037	C	A	5969.94	C	A	352	30	61	28	58	40	40	74	21	6050.94	C	A	354	30	61	27	60	40	41	74	21	1157.42	C	A	68	0	36	32	0	1216.42	C	A	69	0	35	34	0
3049	215	1878	122	scaffold_12822	564820	SF12_MullerE	396391	A	C	6424.94	A	C	349	27	58	32	43	39	41	83	26	6681.94	A	C	355	26	61	32	43	39	42	83	28	880.42	A	C	55	0	21	34	0	1154.42	A	C	62	0	27	35	0
3224	424	1885	123	scaffold_12822	3508817	SF12_MullerE	3149083	G	T	7234.94	G	T	334	23	54	18	60	38	43	71	27	7153.94	G	T	331	23	53	18	59	38	43	70	27	867.42	G	T	55	0	20	35	0	915.42	G	T	57	0	21	36	0
388	33	1908	124	scaffold_12963	1666508	SF12_MullerB	21155136	C	G	7334.24	C	G	305	6	70	33	46	18	47	38	47	7318.24	C	G	304	6	70	33	45	18	47	38	47	873.42	C	G	69	0	28	38	0	845.42	C	G	70	0	28	39	0
4026	271	1912	125	scaffold_13047	13441719	SF12_MullerE	9535362	A	G	7073.94	A	G	356	23	73	26	38	38	48	86	24	6578.94	A	G	342	23	67	26	37	38	44	84	23	1247.42	A	G	56	0	29	27	0	1529.42	A	G	64	0	37	27	0
868	399	1941	126	scaffold_12875	15727679	SF12_MullerC	9984873	A	G	7982.21	A	G	380	6	71	31	56	46	50	60	59	7655.01	A	G	367	6	69	31	52	46	47	60	55	683.42	A	G	41	0	23	18	0	717.42	A	G	43	0	22	19	0
2983	197	1952	127	scaffold_12822	121132	SF12_MullerE	115675	T	C	7277.94	T	C	345	21	53	17	52	37	54	85	25	7193.94	T	C	343	21	52	17	51	37	54	85	25	1349.42	T	C	61	0	31	29	0	1329.42	T	C	61	0	31	30	0
5386	323	1958	128	scaffold_13047	1381706	SF12_MullerE	21393649	A	G	7955.94	A	G	365	18	75	15	56	39	52	69	41	7953.94	A	G	365	18	75	15	56	38	52	69	41	969.42	A	G	67	0	32	33	0	1018.42	A	G	64	0	32	32	0
2957	193	1969	129	scaffold_12822	22329	SF12_MullerE	11190	A	G	5834.94	A	G	324	21	66	30	47	26	35	70	28	5919.94	A	G	322	21	65	30	48	26	34	70	27	781.42	A	G	56	0	23	33	0	950.42	A	G	62	0	30	32	0
1060	76	1983	130	scaffold_12875	9793960	SF12_MullerC	15860888	C	A	8252.94	C	A	354	8	76	22	58	28	55	46	59	8282.94	C	A	354	8	76	22	58	28	55	46	59	1155.42	C	A	66	0	37	29	0	1167.42	C	A	66	0	36	30	0
5481	335	2002	131	scaffold_13047	2577680	SF12_MullerE	22551545	C	T	7630.94	C	T	363	17	77	13	57	35	50	74	39	7548.94	C	T	359	17	75	13	56	35	50	74	39	1063.42	C	T	57	0	34	22	0	1187.42	C	T	60	0	37	23	0
3041	208	2016	132	scaffold_12822	502042	SF12_MullerE	338068	T	C	6132.94	T	C	343	25	57	20	44	39	35	83	39	5853.94	T	C	342	25	56	20	44	39	35	83	39	1466.42	T	C	96	0	46	50	0	1511.42	T	C	96	0	46	50	0
701	398	2077	133	scaffold_12823	1887526	SF12_MullerC	1617106	G	A	7220.45	G	A	330	5	66	30	52	33	44	45	54	7180.21	G	A	326	5	65	30	51	33	43	45	53	957.42	G	A	69	0	33	35	0	1174.42	G	A	81	0	40	38	0
4960	315	2080	134	scaffold_12855	4696346	SF12_MullerE	15252852	C	T	6294.94	C	T	389	32	58	27	57	41	50	97	25	6277.94	C	T	390	32	58	28	57	41	50	97	25	844.42	C	T	45	0	26	18	0	1012.42	C	T	51	0	29	21	0
2289	115	2141	135	scaffold_13049	16746302	SF12_MullerD	18710659	T	A	6879.94	T	A	374	20	67	14	59	40	44	96	32	6858.94	T	A	374	20	67	14	59	40	44	96	32	1159.42	T	A	76	0	38	37	0	1235.42	T	A	78	0	39	38	0
2490	151	2147	136	scaffold_13049	21494148	SF12_MullerD	23641694	A	T	6865.94	A	T	359	25	62	16	51	33	59	85	28	6917.94	A	T	359	25	62	16	51	33	59	85	28	692.42	A	T	52	0	24	28	0	703.42	A	T	53	0	24	29	0
2482	143	2174	137	scaffold_13049	21460325	SF12_MullerD	23608337	A	G	6607.94	A	G	322	24	61	22	48	27	38	78	24	6560.94	A	G	321	24	61	22	48	27	37	78	24	1442.42	A	G	52	0	33	19	0	1515.42	A	G	54	0	35	19	0
1273	93	2186	138	scaffold_12875	1982142	SF12_MullerC	23652657	T	C	7628.94	T	C	353	9	70	32	52	34	53	51	52	7657.94	T	C	352	9	70	32	52	34	53	50	52	753.42	T	C	59	0	25	34	0	863.42	T	C	62	0	27	35	0
6617	443	2188	139	scaffold_12855	9536288	SF12_MullerE	32835437	C	T	6035.94	C	T	370	23	63	24	47	49	39	89	35	6035.94	C	T	370	23	63	24	47	49	39	89	35	1386.42	C	T	70	0	41	29	0	1520.42	C	T	72	0	44	28	0
1337	96	2222	140	scaffold_13049	10313077	SF12_MullerD	12158658	G	A	6037.94	G	A	327	20	63	19	53	33	41	70	28	5994.94	G	A	325	20	63	19	51	33	41	70	28	1269.42	G	A	64	0	38	23	0	1315.42	G	A	64	0	39	22	0
2470	132	2234	141	scaffold_13049	21388974	SF12_MullerD	23534676	C	T	6698.94	C	T	348	24	59	29	43	35	39	85	33	6908.94	C	T	352	24	61	28	44	36	40	85	34	1529.42	C	T	65	0	34	31	0	1664.42	C	T	68	0	36	32	0
2595	164	2250	142	scaffold_13049	22009691	SF12_MullerD	24160128	A	T	6585.94	A	T	357	21	73	27	48	35	52	76	22	6569.94	A	T	357	21	73	27	48	35	52	76	22	836.42	A	T	51	0	28	23	0	1069.42	A	T	60	0	36	24	0
519	54	2254	143	scaffold_12723	2691541	SF12_MullerB	26142531	G	C	6531.94	G	C	323	12	72	25	36	29	39	61	49	6467.94	G	C	322	12	72	25	35	29	39	61	49	980.43	G	C	41	0	30	10	0	1366.42	G	C	58	0	44	12	0
3915	257	2288	144	scaffold_13047	13954012	SF12_MullerE	9038694	G	A	7693.94	G	A	368	24	65	16	51	31	55	101	25	7735.94	G	A	369	24	65	16	52	31	55	101	25	1537.42	G	A	66	0	34	32	0	1627.42	G	A	71	0	36	35	0
4486	298	2291	145	scaffold_13047	10203427	SF12_MullerE	12773613	T	A	7360.94	T	A	379	31	71	21	52	49	39	84	30	7357.94	T	A	380	31	71	21	52	50	39	84	30	995.42	T	A	57	0	31	17	0	1065.42	T	A	57	0	33	20	0
4495	299	2300	146	scaffold_13047	10164316	SF12_MullerE	12807244	T	C	6221.94	T	C	352	25	62	30	43	38	57	79	17	6210.94	T	C	351	25	61	30	43	38	57	79	17	1005.42	T	C	63	0	33	29	0	1183.42	T	C	71	0	38	31	0
183	19	2372	147	scaffold_12963	8403772	SF12_MullerB	14275221	A	G	8768.94	A	G	385	15	78	35	51	26	60	65	55	8728.94	A	G	385	16	77	35	51	26	60	65	55	1080.42	A	G	65	0	35	29	0	1218.42	A	G	67	0	38	28	0
4892	308	2381	148	scaffold_13047	8157214	SF12_MullerE	14841871	C	T	5825.94	C	T	340	23	60	23	51	37	36	79	30	5750.94	C	T	339	23	59	22	51	37	36	79	30	1441.42	C	T	71	0	45	25	0	1508.42	C	T	72	0	45	25	0
2603	172	2391	149	scaffold_13049	22032980	SF12_MullerD	24184356	T	A	6532.94	T	A	340	26	48	25	51	33	49	85	23	6382.94	T	A	337	26	48	25	48	33	49	85	23	1266.42	T	A	53	0	30	23	0	1300.42	T	A	57	0	31	25	0
5381	318	2395	150	scaffold_13047	1302642	SF12_MullerE	21319569	C	T	6389.94	C	T	340	17	62	27	39	37	57	66	35	6241.94	C	T	337	17	61	27	39	37	56	66	33	670.42	C	T	52	0	23	29	0	702.42	C	T	54	0	23	31	0
2287	113	2453	151	scaffold_13049	16729554	SF12_MullerD	18693904	T	G	6870.94	T	G	388	22	74	20	46	50	46	91	37	6859.94	T	G	388	22	74	20	46	50	46	91	37	1120.42	T	G	75	0	38	36	0	1316.42	T	G	79	0	43	36	0
392	37	2456	152	scaffold_12963	1578189	SF12_MullerB	21244476	T	A	7646.94	T	A	339	11	72	29	38	33	48	53	55	7472.94	T	A	337	11	71	29	37	33	48	53	55	1032.42	T	A	58	0	32	25	0	1271.42	T	A	66	0	39	25	0
4893	309	2461	153	scaffold_13047	8156598	SF12_MullerE	14842510	A	T	5748.94	A	T	328	28	61	19	37	29	50	77	27	5606.94	A	T	329	28	61	19	38	29	50	77	27	551.42	A	T	62	0	19	43	0	825.42	A	T	70	0	28	42	0
2593	162	2482	154	scaffold_13049	22006573	SF12_MullerD	24156795	T	C	5932.94	T	C	329	21	58	12	48	37	44	81	26	5954.94	T	C	328	21	58	12	48	37	44	81	26	1383.42	T	C	79	0	44	34	0	1467.42	T	C	83	0	45	37	0
2982	196	2486	155	scaffold_12822	120870	SF12_MullerE	115411	T	A	5977.94	T	A	374	24	50	29	59	42	47	96	27	5962.94	T	A	373	23	50	29	59	42	47	96	27	997.42	T	A	59	0	33	25	0	1017.42	T	A	60	0	34	25	0
3671	251	2513	156	scaffold_13047	14830731	SF12_MullerE	8197336	G	A	6510.94	G	A	367	25	61	25	62	36	44	85	28	6434.94	G	A	367	25	62	25	61	36	44	85	28	1240.42	G	A	71	0	41	28	0	1507.42	G	A	81	0	49	29	0
5284	432	2515	157	scaffold_12855	2876820	SF12_MullerE	17055244	C	T	6226.94	C	T	336	17	65	22	39	34	40	85	34	6279.94	C	T	336	17	65	22	39	34	40	85	34	1224.42	C	T	57	0	37	19	0	1403.42	C	T	65	0	41	23	0
4435	293	2533	158	scaffold_13047	10444230	SF12_MullerE	12538213	T	C	7470.94	T	C	355	25	58	19	58	35	51	85	23	7470.94	T	C	355	25	58	19	58	35	51	85	23	1304.42	T	C	67	0	30	36	0	1284.42	T	C	66	0	30	36	0
2596	165	2575	159	scaffold_13049	22009937	SF12_MullerD	24160376	T	C	7388.94	T	C	393	23	74	22	63	37	50	89	32	7308.94	T	C	392	23	74	22	63	37	50	88	32	693.42	T	C	51	0	24	27	0	881.42	T	C	66	0	32	32	0
5420	334	2578	160	scaffold_13047	1925854	SF12_MullerE	21896458	T	G	7577.94	T	G	362	19	73	15	49	35	54	76	41	7435.94	T	G	363	19	73	15	49	35	54	77	41	1067.42	T	G	73	0	36	37	0	1271.42	T	G	78	0	40	37	0
2488	149	2637	161	scaffold_13049	21492230	SF12_MullerD	23639745	A	T	6304.94	A	T	357	24	58	31	59	31	34	87	33	6318.94	A	T	356	24	58	31	59	31	34	86	33	831.42	A	T	55	0	28	27	0	959.42	A	T	57	0	30	27	0
4271	428	2639	162	scaffold_13047	11136291	SF12_MullerE	11870809	A	G	5970.94	A	G	318	23	63	16	46	35	34	70	30	5973.94	A	G	318	23	63	16	46	35	34	70	30	1288.42	A	G	73	0	39	33	0	1320.42	A	G	75	0	39	34	0
2381	122	2642	163	scaffold_13049	19117342	SF12_MullerD	21250513	G	T	9154.94	G	T	365	13	60	23	54	34	59	71	49	9448.94	G	T	372	13	61	23	57	34	61	71	50	1765.42	G	T	70	0	38	32	0	2154.42	G	T	80	0	47	33	0
2042	106	2702	164	scaffold_13049	13900001	SF12_MullerD	15816042	C	A	6622.94	C	A	321	24	69	15	50	23	46	60	34	6698.94	C	A	321	24	69	15	50	23	46	60	34	1143.42	C	A	81	0	39	40	0	1417.42	C	A	90	0	46	40	0
3343	230	2736	165	scaffold_13047	18157561	SF12_MullerE	4804882	C	A	7245.94	C	A	370	25	52	24	57	40	54	93	24	7119.94	C	A	367	25	50	24	57	40	53	93	24	2153.42	C	A	84	0	50	34	0	2333.42	C	A	89	0	54	35	0
4484	296	2755	166	scaffold_13047	10209132	SF12_MullerE	12768090	T	C	6217.94	T	C	324	19	58	24	51	26	45	73	28	6255.94	T	C	324	19	58	24	51	26	45	73	28	1004.42	T	C	58	0	31	27	0	1077.42	T	C	59	0	32	27	0
6606	440	2764	167	scaffold_12855	9400018	SF12_MullerE	32688209	T	G	5698.94	T	G	344	24	43	28	54	31	48	93	23	5725.94	T	G	343	24	43	28	55	31	47	92	23	842.42	T	G	56	0	27	29	0	959.42	T	G	60	0	29	30	0
3296	226	2767	168	scaffold_12822	4026089	SF12_MullerE	3620683	T	A	5521.94	T	A	351	31	57	24	41	41	44	84	26	5425.94	T	A	349	31	57	24	40	41	44	84	25	1042.42	T	A	62	0	35	26	0	1088.42	T	A	63	0	35	27	0
512	47	2771	169	scaffold_12723	2747723	SF12_MullerB	26083843	G	T	7575.94	G	T	363	14	75	30	41	29	52	62	57	7640.94	G	T	365	14	75	31	41	29	52	62	58	1365.42	G	T	68	0	41	25	0	1525.42	G	T	71	0	44	25	0
138	10	2798	170	scaffold_12963	10437014	SF12_MullerB	12305146	A	C	8091.94	A	C	342	8	68	29	47	26	56	50	56	8225.94	A	C	342	8	67	29	46	26	58	50	56	1060.42	A	C	69	0	34	35	0	1083.42	A	C	70	0	34	36	0
2776	188	2804	171	scaffold_13049	22898385	SF12_MullerD	25049526	G	A	6194.94	G	A	376	27	54	28	48	45	51	97	25	6201.94	G	A	376	27	54	28	48	45	51	97	25	1288.42	G	A	66	0	41	25	0	1401.42	G	A	68	0	42	26	0
506	41	2833	172	scaffold_12723	2823640	SF12_MullerB	26002426	T	G	6721.94	T	G	336	10	77	35	33	33	37	64	46	6736.94	T	G	336	10	77	35	33	33	37	64	46	1394.42	T	G	77	0	46	31	0	1506.42	T	G	78	0	48	30	0
4498	302	2842	173	scaffold_13047	10158999	SF12_MullerE	12812692	T	G	6717.94	T	G	366	32	62	18	57	29	53	86	28	6681.94	T	G	366	32	62	18	57	29	53	86	28	905.42	T	G	56	0	31	24	0	992.42	T	G	60	0	32	27	0
34	3	2857	174	scaffold_12963	13000862	SF12_MullerB	9771541	G	A	7901.94	G	A	371	15	79	37	46	28	52	61	53	7911.94	G	A	370	15	79	37	46	28	52	61	52	1243.42	G	A	61	0	40	19	0	1460.42	G	A	65	0	44	19	0
2614	183	2872	175	scaffold_13049	22095152	SF12_MullerD	24247876	C	T	6397.94	C	T	359	22	64	24	55	39	43	81	29	6473.94	C	T	359	22	64	24	55	39	43	81	29	830.42	C	T	64	0	26	38	0	901.42	C	T	66	0	26	40	0
3672	252	2874	176	scaffold_13047	14826687	SF12_MullerE	8201114	A	C	6912.94	A	C	381	22	76	16	63	45	45	88	25	6628.94	A	C	375	22	76	16	60	45	44	88	23	1477.42	A	C	77	0	52	25	0	1609.42	A	C	81	0	54	27	0
4054	276	2875	177	scaffold_13047	13344279	SF12_MullerE	9632218	T	A	5601.94	T	A	367	33	56	20	48	44	50	90	24	5770.94	T	A	368	35	56	20	48	44	50	90	24	752.42	T	A	49	0	23	26	0	731.42	T	A	45	0	23	22	0
4281	287	2879	178	scaffold_13047	11101179	SF12_MullerE	11906142	A	G	5822.94	A	G	340	13	63	27	42	41	44	79	30	5716.94	A	G	340	13	63	27	42	41	44	79	30	985.42	A	G	53	0	30	23	0	1055.42	A	G	55	0	32	23	0
1338	97	2899	179	scaffold_13049	10315864	SF12_MullerD	12161987	G	A	6288.94	G	A	342	26	53	14	59	25	47	84	34	6224.94	G	A	343	26	54	14	59	26	48	84	32	1126.42	G	A	54	0	37	17	0	1288.42	G	A	61	0	44	17	0
2199	109	2931	180	scaffold_13049	15275689	SF12_MullerD	17202777	A	G	6385.94	A	G	347	20	55	26	55	32	52	78	27	6351.94	A	G	347	20	55	26	56	32	52	77	27	745.42	A	G	59	0	24	35	0	729.42	A	G	60	0	24	35	0
5510	357	2974	181	scaffold_13047	3411470	SF12_MullerE	23415990	C	T	7157.94	C	T	316	13	61	11	69	23	44	68	25	7164.94	C	T	316	13	61	11	69	23	44	68	25	1329.42	C	T	73	0	43	30	0	1342.42	C	T	73	0	43	30	0
384	32	2977	182	scaffold_12963	1903245	SF12_MullerB	20919176	A	G	7744.94	A	G	346	14	83	28	46	39	47	49	40	7780.94	A	G	346	14	82	28	46	39	47	49	40	916.42	A	G	48	0	30	18	0	1199.44	A	G	59	0	37	21	1
5501	348	2981	183	scaffold_13047	3359990	SF12_MullerE	23358829	T	C	6919.94	T	C	326	14	66	21	66	31	33	57	38	6965.94	T	C	324	14	66	21	65	31	32	57	38	682.42	T	C	46	0	20	25	0	763.42	T	C	50	0	21	28	0
2039	409	2986	184	scaffold_13049	13840297	SF12_MullerD	15754496	C	T	5633.94	C	T	331	24	48	26	40	47	48	84	14	5591.94	C	T	330	24	48	26	39	47	48	84	14	1000.42	C	T	48	0	23	25	0	1090.42	C	T	53	0	25	28	0
4180	278	3017	185	scaffold_13047	11517054	SF12_MullerE	11491186	T	C	6485.94	T	C	377	30	61	29	43	38	56	87	33	6514.94	T	C	376	30	61	29	42	38	56	87	33	1231.42	T	C	66	0	36	30	0	1385.42	T	C	70	0	40	30	0
2483	144	3026	186	scaffold_13049	21475361	SF12_MullerD	23623254	A	C	5649.94	A	C	353	28	60	26	50	37	47	88	16	5610.94	A	C	350	26	60	26	50	37	47	88	15	1132.42	A	C	66	0	38	28	0	1356.42	A	C	72	0	43	29	0
2496	157	3039	187	scaffold_13049	21499535	SF12_MullerD	23647160	C	A	5094.94	C	A	310	23	54	20	51	36	33	75	17	4853.94	C	A	306	23	52	20	51	36	32	75	17	673.42	C	A	44	0	22	22	0	925.42	C	A	53	0	30	23	0
510	45	3043	188	scaffold_12723	2754534	SF12_MullerB	26077062	A	T	7633.94	A	T	371	18	78	36	41	26	50	66	54	7718.94	A	T	371	18	78	36	41	26	50	66	54	997.42	A	T	68	0	33	34	0	1023.42	A	T	68	0	33	35	0
4028	273	3089	189	scaffold_13047	13433017	SF12_MullerE	9544124	T	C	5974.94	T	C	372	22	59	29	54	49	44	87	28	6026.94	T	C	372	22	60	30	51	49	45	87	28	912.42	T	C	57	0	28	29	0	1025.42	T	C	59	0	31	28	0
3342	229	3110	190	scaffold_13047	18169610	SF12_MullerE	4793364	T	A	6332.94	T	A	363	27	73	22	46	26	42	97	29	6190.94	T	A	367	27	74	22	47	26	43	98	29	932.42	T	A	63	0	29	34	0	1038.42	T	A	65	0	30	35	0
2332	118	3141	191	scaffold_13049	17433914	SF12_MullerD	19441270	T	G	6480.94	T	G	346	27	56	23	48	52	33	80	27	6483.94	T	G	345	27	56	22	48	52	33	80	27	852.42	T	G	43	0	20	22	0	1079.42	T	G	45	0	25	19	0
5491	338	3175	192	scaffold_13047	3107549	SF12_MullerE	23116516	C	T	6813.94	C	T	323	11	61	10	65	26	36	73	41	6914.94	C	T	321	11	60	10	65	26	36	72	41	1131.42	C	T	68	0	36	32	0	1219.42	C	T	69	0	36	32	0
2494	155	3199	193	scaffold_13049	21497644	SF12_MullerD	23645259	A	G	5829.94	A	G	344	24	58	23	49	36	44	85	25	5900.94	A	G	345	24	58	23	49	36	45	85	25	995.42	A	G	59	0	33	26	0	1069.42	A	G	63	0	35	28	0
254	20	3201	194	scaffold_12963	5480850	SF12_MullerB	17261682	C	G	6484.94	C	G	298	11	64	22	33	22	41	57	48	6408.94	C	G	296	11	63	22	32	22	40	57	49	499.42	C	G	33	0	17	16	0	513.42	C	G	36	0	18	17	0
1297	407	3244	195	scaffold_13049	8551085	SF12_MullerD	10247760	G	A	10256.9	G	A	327	6	92	16	58	14	50	41	50	10256.9	G	A	328	6	92	16	58	14	50	41	50	1734.42	G	A	64	0	40	24	0	1824.42	G	A	67	0	42	25	0
4431	289	3269	196	scaffold_13047	10452392	SF12_MullerE	12529895	G	T	7520.94	G	T	380	30	68	25	59	40	39	90	28	7451.94	G	T	377	30	68	25	59	40	37	89	28	1517.42	G	T	74	0	35	39	0	1651.42	G	T	74	0	38	36	0
6620	394	3271	197	scaffold_12855	9585682	SF12_MullerE	32888498	C	T	7552.94	C	T	342	27	70	16	49	43	37	66	33	7510.94	C	T	340	27	70	16	48	43	37	66	33	2254.42	C	T	73	0	51	22	0	2344.42	C	T	75	0	53	22	0
3426	242	3290	198	scaffold_13047	16529339	SF12_MullerE	6491060	G	A	7017.94	G	A	388	19	67	29	61	42	53	87	29	6998.94	G	A	388	19	67	28	61	42	53	87	29	886.42	G	A	70	0	31	39	0	979.42	G	A	73	0	33	40	0
793	62	3302	199	scaffold_12875	18990566	SF12_MullerC	6790943	G	A	8781.94	G	A	358	7	79	25	50	38	40	47	72	8336.94	G	A	354	7	78	25	50	38	40	47	69	1168.42	G	A	65	0	40	25	0	1263.42	G	A	71	0	44	27	0
2479	140	3319	200	scaffold_13049	21439929	SF12_MullerD	23587689	G	A	6017.94	G	A	341	29	56	24	53	36	45	72	26	5985.94	G	A	342	29	56	24	53	36	45	72	27	1023.42	G	A	74	0	35	37	0	1130.42	G	A	78	0	37	39	0
4434	292	3336	201	scaffold_13047	10448441	SF12_MullerE	12533928	C	T	5590.94	C	T	343	31	63	28	54	35	26	82	24	5562.94	C	T	342	31	63	28	53	36	26	81	24	903.42	C	T	55	0	28	26	0	984.42	C	T	58	0	29	28	0
6415	391	3387	202	scaffold_12855	7894683	SF12_MullerE	31142395	A	G	5446.94	A	G	359	30	67	30	46	51	37	77	21	5367.94	A	G	358	30	67	30	46	51	36	77	21	760.42	A	G	51	0	25	26	0	918.42	A	G	51	0	27	24	0
2586	416	3388	203	scaffold_13049	21965712	SF12_MullerD	24116321	T	A	6318.94	T	A	371	28	67	25	47	47	48	77	30	6522.94	T	A	373	28	67	25	49	47	48	77	30	1047.42	T	A	70	0	32	36	0	1085.42	T	A	72	0	34	37	0
340	29	3394	204	scaffold_12963	2811240	SF12_MullerB	19987707	C	T	7836.94	C	T	307	7	63	28	38	28	48	48	47	7839.94	C	T	307	7	63	28	38	27	48	48	47	1066.42	C	T	50	0	26	24	0	895.42	C	T	59	0	28	28	0
3675	255	3417	205	scaffold_13047	14818093	SF12_MullerE	8210034	C	T	6237.94	C	T	377	28	60	23	59	40	53	87	27	6274.94	C	T	379	28	60	23	59	42	53	87	27	969.42	C	T	60	0	32	28	0	1068.42	C	T	62	0	33	28	0
6059	369	3455	206	scaffold_13047	7045933	SF12_MullerE	27129384	C	A	6077.94	C	A	351	14	60	19	55	43	35	95	30	6109.94	C	A	351	14	60	19	55	43	35	95	30	938.42	C	A	61	0	33	28	0	1113.42	C	A	68	0	38	30	0
850	67	3460	207	scaffold_12875	17081925	SF12_MullerC	8652639	T	A	7259.94	T	A	315	11	72	15	48	29	46	49	44	7060.94	T	A	312	11	72	15	48	29	44	49	43	551.42	T	A	45	0	18	24	0	756.42	T	A	55	0	26	26	0
5846	437	3465	208	scaffold_13047	5435220	SF12_MullerE	25450809	A	G	7732.94	A	G	369	28	67	20	43	37	56	82	34	7706.94	A	G	368	28	67	20	42	37	56	82	34	1070.42	A	G	63	0	25	38	0	1458.42	A	G	73	0	35	38	0
3298	228	3471	209	scaffold_12822	4028910	SF12_MullerE	3623522	C	T	6358.94	C	T	387	37	63	19	59	43	48	91	27	6307.94	C	T	387	37	63	19	59	43	48	91	27	1276.42	C	T	76	0	38	37	0	1418.42	C	T	83	0	45	38	0
1767	102	3476	210	scaffold_13049	11849515	SF12_MullerD	13622878	A	G	5941.94	A	G	359	25	64	13	51	39	44	93	30	6011.94	A	G	361	25	64	13	51	39	44	95	30	1021.42	A	G	50	0	34	14	0	1297.42	A	G	55	0	38	16	0
1132	83	3480	211	scaffold_12875	7436023	SF12_MullerC	18142630	G	C	9848.94	G	C	365	13	82	20	56	37	47	54	55	9848.94	G	C	365	13	82	20	56	37	47	54	55	1495.42	G	C	59	0	34	25	0	1405.42	G	C	62	0	32	30	0
5508	355	3487	212	scaffold_13047	3409809	SF12_MullerE	23414391	C	A	7322.94	C	A	368	14	66	19	69	34	42	86	37	7274.94	C	A	365	14	66	19	69	35	39	86	36	995.42	C	A	58	0	33	25	0	1004.42	C	A	59	0	32	27	0
2288	114	3521	213	scaffold_13049	16745760	SF12_MullerD	18710119	A	G	8442.08	A	G	358	6	75	14	60	33	52	65	52	8385.08	A	G	358	6	75	14	60	33	52	65	52	927.44	A	G	42	0	33	9	0	904.43	A	G	43	0	32	10	0
2466	129	3561	214	scaffold_13049	21372717	SF12_MullerD	23517770	T	C	5678.94	T	C	338	24	51	22	46	38	45	86	25	5718.94	T	C	338	24	51	22	46	38	45	86	25	1447.42	T	C	69	0	45	23	0	1592.42	T	C	73	0	47	25	0
4185	281	3588	215	scaffold_13047	11476310	SF12_MullerE	11530242	C	T	7654.94	C	T	390	33	61	23	61	45	41	92	34	7615.94	C	T	389	33	60	23	61	45	41	91	34	1543.42	C	T	54	0	35	19	0	1628.42	C	T	56	0	37	19	0
4020	265	3602	216	scaffold_13047	13464846	SF12_MullerE	9509924	G	A	5728.94	G	A	356	17	48	30	56	50	38	90	26	5712.94	G	A	356	17	48	30	56	50	38	90	26	1073.42	G	A	65	0	32	33	0	1198.42	G	A	68	0	34	33	0
6063	372	3603	217	scaffold_13047	7067126	SF12_MullerE	27151203	T	A	6506.94	T	A	327	30	59	22	47	32	40	70	27	6530.94	T	A	325	30	60	22	44	32	40	70	27	865.42	T	A	42	0	19	23	0	865.42	T	A	43	0	19	24	0
1270	90	3611	218	scaffold_12875	2034753	SF12_MullerC	23598932	C	T	6462.94	C	T	320	12	71	20	43	23	43	53	49	6399.94	C	T	315	12	66	20	42	24	44	54	51	582.42	C	T	46	0	20	26	0	798.42	C	T	54	0	26	27	0
5843	435	3615	219	scaffold_13047	5425119	SF12_MullerE	25440917	A	G	6440.94	A	G	359	27	69	21	53	32	45	85	26	6427.94	A	G	359	27	69	21	53	32	45	85	26	1242.42	A	G	66	0	39	27	0	1349.42	A	G	72	0	42	29	0
3233	225	3616	220	scaffold_12822	3557117	SF12_MullerE	3197496	A	G	6973.94	A	G	392	21	75	23	67	39	45	89	31	6835.94	A	G	390	22	74	23	66	39	44	89	31	979.42	A	G	52	0	33	19	0	1092.42	A	G	58	0	36	22	0
2599	168	3619	221	scaffold_13049	22022746	SF12_MullerD	24173345	T	C	6134.94	T	C	344	17	53	20	59	40	42	87	25	6097.94	T	C	343	17	52	20	59	40	42	87	25	840.42	T	C	44	0	29	14	0	933.42	T	C	44	0	30	14	0
2592	161	3620	222	scaffold_13049	22006369	SF12_MullerD	24156591	C	T	7385.94	C	T	357	29	63	25	51	32	50	81	26	7343.94	C	T	356	29	63	25	51	32	49	81	26	1936.42	C	T	65	0	43	22	0	1997.42	C	T	66	0	44	22	0
4018	263	3629	223	scaffold_13047	13478658	SF12_MullerE	9496993	T	C	7385.94	T	C	373	27	51	16	57	46	50	93	33	7435.94	T	C	374	27	52	16	57	46	50	93	33	925.42	T	C	37	0	23	14	0	970.42	T	C	40	0	24	16	0
3592	244	3640	224	scaffold_13047	15239312	SF12_MullerE	7796196	A	G	6421.94	A	G	388	26	62	33	52	40	51	83	40	6193.94	A	G	385	26	62	33	50	40	50	83	40	1431.42	A	G	68	0	45	23	0	1552.42	A	G	72	0	49	23	0
6619	445	3654	225	scaffold_12855	9568055	SF12_MullerE	32869569	G	T	5404.94	G	T	333	28	56	16	47	35	41	84	25	5311.94	G	T	333	28	56	16	47	35	41	84	25	841.42	G	T	45	0	25	18	0	987.42	G	T	49	0	26	21	0
4187	283	3665	226	scaffold_13047	11434950	SF12_MullerE	11573983	C	T	5961.94	C	T	347	16	54	29	46	33	45	97	27	5964.94	C	T	347	16	54	29	46	33	45	97	27	1278.42	C	T	71	0	41	28	0	1637.42	C	T	82	0	49	29	0
5380	433	3691	227	scaffold_13047	1291689	SF12_MullerE	21308561	T	C	8000.94	T	C	349	21	75	21	48	36	44	64	39	7958.94	T	C	348	21	75	21	47	36	44	64	39	1798.42	T	C	65	0	42	23	0	1909.42	T	C	69	0	44	25	0
2604	173	3703	228	scaffold_13049	22035879	SF12_MullerD	24187269	A	C	5960.94	A	C	382	30	71	25	40	54	39	93	29	6008.94	A	C	383	30	72	25	40	54	39	93	29	1284.42	A	C	69	0	40	28	0	1409.42	A	C	72	0	43	27	0
2594	163	3710	229	scaffold_13049	22007692	SF12_MullerD	24158127	C	T	6592.94	C	T	373	29	73	15	55	42	46	87	24	6654.94	C	T	373	29	73	15	55	42	46	87	24	845.42	C	T	47	0	27	20	0	925.42	C	T	51	0	28	23	0
2991	205	3721	230	scaffold_12822	186832	SF12_MullerE	177878	A	G	6543.94	A	G	377	27	68	26	51	28	58	94	25	6548.94	A	G	378	27	68	27	51	28	58	94	25	1035.42	A	G	59	0	33	26	0	1185.42	A	G	63	0	37	26	0
6061	371	3723	231	scaffold_13047	7055515	SF12_MullerE	27138778	T	G	5830.94	T	G	332	19	55	21	54	44	52	61	26	5881.94	T	G	331	20	54	21	54	43	51	61	26	1321.42	T	G	78	0	43	34	0	1268.42	T	G	80	0	43	36	0
4019	264	3738	232	scaffold_13047	13465855	SF12_MullerE	9508906	T	A	7200.94	T	A	341	21	56	23	46	37	53	75	29	7152.94	T	A	340	21	56	23	46	37	53	75	28	1843.42	T	A	70	0	42	28	0	1893.42	T	A	72	0	43	29	0
3225	425	3748	233	scaffold_12822	3508930	SF12_MullerE	3149196	A	C	7516.94	A	C	364	16	69	32	48	31	60	66	39	7504.94	A	C	365	16	69	32	48	31	60	66	39	630.42	A	C	46	0	20	26	0	696.42	A	C	41	0	19	22	0
2489	150	3752	234	scaffold_13049	21492792	SF12_MullerD	23640312	A	G	6054.94	A	G	363	24	53	24	52	36	47	94	32	6056.94	A	G	363	24	53	24	52	36	47	94	32	1070.42	A	G	73	0	36	36	0	1125.42	A	G	77	0	38	38	0
2491	152	3763	235	scaffold_13049	21495149	SF12_MullerD	23642785	A	C	5629.94	A	C	333	24	55	19	51	35	39	82	28	5515.94	A	C	333	24	55	19	50	35	39	83	28	1518.42	A	C	74	0	51	23	0	1594.42	A	C	73	0	50	23	0
5403	331	3767	236	scaffold_13047	1739318	SF12_MullerE	21704108	T	C	6800.94	T	C	335	14	57	19	58	28	38	73	47	6885.94	T	C	335	14	57	19	59	28	38	72	47	1120.42	T	C	58	0	36	22	0	1231.42	T	C	59	0	38	21	0
5502	349	3808	237	scaffold_13047	3360316	SF12_MullerE	23359155	C	T	6080.94	C	T	321	10	59	21	54	28	49	78	22	6068.94	C	T	320	10	59	21	54	28	48	78	22	1163.42	C	T	63	0	36	26	0	1326.42	C	T	71	0	40	30	0
2609	178	3828	238	scaffold_13049	22050307	SF12_MullerD	24201823	C	T	6037.94	C	T	365	24	59	25	48	36	54	94	25	6203.94	C	T	369	24	61	25	49	36	54	94	26	1007.42	C	T	63	0	32	31	0	1130.42	C	T	67	0	33	34	0
5504	351	3869	239	scaffold_13047	3378707	SF12_MullerE	23379750	A	G	7795.46	A	G	311	6	68	14	50	29	55	39	50	7681.05	A	G	310	6	67	14	50	29	55	39	50	795.42	A	G	49	0	27	22	0	863.42	A	G	51	0	28	23	0
3045	212	3906	240	scaffold_12822	506312	SF12_MullerE	342460	C	T	7000.94	C	T	353	26	57	25	58	41	49	81	15	7417.94	C	T	363	26	62	25	60	41	49	82	18	1383.42	C	T	56	0	32	24	0	1428.42	C	T	62	0	33	29	0
174	18	3930	241	scaffold_12963	8906618	SF12_MullerB	13759447	C	G	7823.94	C	G	345	10	74	28	54	31	57	45	46	7785.94	C	G	344	10	73	28	54	31	57	45	46	1271.42	C	G	74	0	44	28	0	1416.42	C	G	78	0	46	30	0
1059	75	3935	242	scaffold_12875	9814740	SF12_MullerC	15840509	G	A	7972.94	G	A	349	9	84	26	42	41	48	42	56	7878.94	G	A	349	9	83	26	43	41	48	42	56	981.42	G	A	57	0	30	26	0	979.42	G	A	59	0	32	26	0
3222	422	3936	243	scaffold_12822	3505155	SF12_MullerE	3145013	A	G	7013.94	A	G	354	22	61	23	41	42	50	87	27	6890.94	A	G	351	22	59	23	40	42	49	87	28	1385.42	A	G	53	0	32	20	0	1475.42	A	G	57	0	34	22	0
6622	396	3957	244	scaffold_12855	9588197	SF12_MullerE	32890934	C	T	5726.94	C	T	360	33	57	25	51	35	42	87	29	5494.94	C	T	346	33	51	25	47	35	40	87	27	997.42	C	T	58	0	33	25	0	1048.42	C	T	62	0	36	26	0
6190	378	3961	245	scaffold_12855	5291713	SF12_MullerE	28406829	C	T	7235.94	C	T	376	32	63	28	61	39	46	86	21	7169.94	C	T	374	32	61	28	61	39	46	86	21	1339.42	C	T	52	0	32	20	0	1281.42	C	T	51	0	30	21	0
2612	181	3968	246	scaffold_13049	22086835	SF12_MullerD	24239588	C	T	5822.94	C	T	373	38	59	28	54	46	45	78	25	5929.94	C	T	374	38	59	28	54	47	45	78	25	1039.42	C	T	64	0	32	32	0	1030.42	C	T	65	0	32	33	0
2484	145	3975	247	scaffold_13049	21475450	SF12_MullerD	23623343	T	A	5730.94	T	A	325	17	60	29	53	33	41	72	16	5713.94	T	A	324	17	60	29	53	33	40	72	16	989.42	T	A	50	0	30	19	0	1239.42	T	A	58	0	37	21	0
1268	406	3989	248	scaffold_12875	2100303	SF12_MullerC	23531843	T	G	8337.95	T	G	356	6	71	23	46	39	56	50	65	8209.95	T	G	357	6	71	23	45	39	57	51	65	991.42	T	G	49	0	32	17	0	1205.42	T	G	56	0	36	18	0
867	70	4047	249	scaffold_12875	15731937	SF12_MullerC	9980482	A	G	9859.94	A	G	368	9	86	16	56	45	48	50	57	9912.94	A	G	369	9	86	16	57	45	48	50	57	1371.42	A	G	56	0	32	24	0	1728.42	A	G	64	0	40	24	0
6067	376	4054	250	scaffold_13047	7076369	SF12_MullerE	27161574	T	C	6376.94	T	C	387	25	68	25	59	50	45	89	26	6076.94	T	C	385	25	67	25	60	50	44	88	26	1038.42	T	C	70	0	37	33	0	1406.42	T	C	80	0	46	34	0
2485	146	4058	251	scaffold_13049	21481807	SF12_MullerD	23629676	T	C	5743.94	T	C	347	21	73	28	50	38	34	73	29	5767.94	T	C	347	21	73	28	50	38	34	73	29	562.42	T	C	36	0	19	14	0	945.42	T	C	53	0	29	20	0
1272	92	4059	252	scaffold_12875	1988474	SF12_MullerC	23646254	A	G	7782.94	A	G	349	11	81	23	41	33	48	55	57	7685.94	A	G	347	11	81	21	41	33	48	55	57	1218.42	A	G	77	0	39	36	0	1315.42	A	G	84	0	43	38	0
3346	233	4061	253	scaffold_13047	18156883	SF12_MullerE	4805554	T	C	6431.94	T	C	342	28	46	29	50	39	48	80	21	6428.94	T	C	343	28	46	29	50	39	48	81	21	1790.42	T	C	65	0	40	25	0	1970.42	T	C	69	0	44	25	0
3231	223	4062	254	scaffold_12822	3545619	SF12_MullerE	3185953	C	G	5357.94	C	G	338	29	58	20	55	47	36	75	18	5528.94	C	G	341	29	59	20	56	47	36	76	18	789.42	C	G	54	0	26	28	0	947.42	C	G	58	0	29	28	0
5839	363	4067	255	scaffold_13047	5414812	SF12_MullerE	25429500	C	G	6084.94	C	G	338	19	67	23	42	35	37	80	35	6088.94	C	G	337	19	67	22	42	35	37	80	35	1111.42	C	G	68	0	36	31	0	1101.42	C	G	69	0	36	32	0
2486	147	4077	256	scaffold_13049	21488765	SF12_MullerD	23636506	A	G	7102.94	A	G	356	18	72	16	56	37	53	72	31	7036.94	A	G	356	18	72	16	56	37	53	72	30	1266.42	A	G	65	0	38	27	0	1300.42	A	G	67	0	39	28	0
4483	295	4080	257	scaffold_13047	10214116	SF12_MullerE	12763225	T	C	6436.94	T	C	381	24	60	22	50	40	57	93	33	6414.94	T	C	381	24	60	22	50	40	57	93	33	557.42	T	C	31	0	19	12	0	754.42	T	C	39	0	24	11	0
4496	300	4117	258	scaffold_13047	10163152	SF12_MullerE	12808408	T	C	5664.94	T	C	326	23	60	21	43	35	44	81	18	5605.94	T	C	325	23	59	21	43	35	44	81	18	996.42	T	C	66	0	31	34	0	1089.42	T	C	69	0	34	33	0
4627	307	4124	259	scaffold_13047	9256236	SF12_MullerE	13744826	C	T	6610.94	C	T	358	25	68	20	43	37	42	86	37	6432.94	C	T	357	25	68	20	42	37	42	86	37	1049.42	C	T	54	0	31	23	0	991.42	C	T	53	0	31	22	0
3667	247	4145	260	scaffold_13047	14848783	SF12_MullerE	8176693	T	C	6089.94	T	C	351	21	63	33	48	39	48	71	27	6115.94	T	C	352	21	63	33	49	39	48	71	27	1051.42	T	C	50	0	31	19	0	1150.42	T	C	52	0	32	20	0
2956	192	4154	261	scaffold_12822	21496	SF12_MullerE	10360	C	T	5611.94	C	T	325	27	52	21	51	37	40	79	18	5497.94	C	T	322	27	51	21	49	37	40	79	18	1425.42	C	T	73	0	47	26	0	1472.42	C	T	74	0	48	26	0
6058	368	4162	262	scaffold_13047	7045876	SF12_MullerE	27129327	C	T	5833.94	C	T	343	19	52	21	65	49	31	80	26	5832.94	C	T	343	19	52	21	65	48	31	81	26	942.42	C	T	64	0	32	32	0	984.42	C	T	69	0	35	33	0
2613	182	4173	263	scaffold_13049	22095047	SF12_MullerD	24247775	C	T	5849.94	C	T	353	23	70	22	50	47	41	81	19	5883.94	C	T	353	23	70	22	50	47	41	81	19	670.42	C	T	61	0	23	35	0	871.42	C	T	63	0	26	35	0
1057	405	4183	264	scaffold_12875	9836014	SF12_MullerC	15818311	C	G	8476.94	C	G	356	7	77	18	63	36	51	43	61	8288.94	C	G	355	7	77	18	63	36	51	43	60	721.42	C	G	58	0	25	33	0	1078.42	C	G	70	0	35	35	0
5500	347	4206	265	scaffold_13047	3353777	SF12_MullerE	23351852	A	T	6864.94	A	T	356	15	66	23	63	35	37	81	35	6875.94	A	T	356	15	66	23	63	35	37	81	35	1511.42	A	T	75	0	45	29	0	1483.42	A	T	76	0	44	31	0
517	52	4241	266	scaffold_12723	2717241	SF12_MullerB	26115484	T	G	6945.94	T	G	362	14	78	40	46	32	44	67	38	6844.94	T	G	357	14	78	40	46	32	42	67	38	1171.42	T	G	71	0	39	29	0	1320.42	T	G	71	0	41	29	0
2600	169	4250	267	scaffold_13049	22022896	SF12_MullerD	24173494	T	G	5653.94	T	G	350	35	53	18	58	45	37	86	18	5675.94	T	G	350	35	53	18	58	45	37	86	18	979.43	T	G	39	0	29	10	0	1144.42	T	G	43	0	32	11	0
3670	250	4258	268	scaffold_13047	14831753	SF12_MullerE	8196319	G	A	6458.94	G	A	359	29	64	26	47	35	46	78	34	6453.94	G	A	359	29	64	26	47	35	46	78	34	1068.42	G	A	66	0	33	33	0	1131.42	G	A	66	0	34	32	0
5357	317	4262	269	scaffold_13047	971668	SF12_MullerE	20981420	T	C	9114.94	T	C	375	19	64	22	65	34	53	78	40	9198.94	T	C	377	19	64	22	65	34	55	78	40	2035.42	T	C	77	0	46	31	0	2125.42	T	C	80	0	48	32	0
2472	134	4293	270	scaffold_13049	21395831	SF12_MullerD	23541864	C	T	5844.94	C	T	337	9	67	32	45	47	41	68	27	5833.94	C	T	337	9	67	32	45	47	41	68	27	821.42	C	T	62	0	27	34	0	968.42	C	T	65	0	30	34	0
2334	120	4319	271	scaffold_13049	17507703	SF12_MullerD	19519825	T	G	6985.94	T	G	376	29	72	19	57	41	49	76	31	7005.94	T	G	376	29	72	19	57	41	49	76	31	944.42	T	G	50	0	31	18	0	957.42	T	G	49	0	30	18	0
2382	123	4352	272	scaffold_13049	19117348	SF12_MullerD	21250519	C	T	9136.94	C	T	366	13	60	26	56	32	60	71	47	9430.94	C	T	373	13	61	26	59	32	62	71	48	1810.42	C	T	75	0	41	34	0	2199.42	C	T	85	0	50	35	0
3297	227	4367	273	scaffold_12822	4026584	SF12_MullerE	3621178	A	T	5859.94	A	T	350	18	70	24	39	32	40	100	27	5764.94	A	T	349	18	70	24	40	32	39	99	27	865.42	A	T	54	0	27	27	0	964.42	A	T	56	0	28	28	0
3920	262	4377	274	scaffold_13047	13941631	SF12_MullerE	9050937	A	G	6008.94	A	G	358	25	60	33	41	40	57	78	22	6014.94	A	G	358	25	60	33	41	40	57	78	22	1560.42	A	G	84	0	51	32	0	1664.42	A	G	87	0	52	34	0
3353	240	4382	275	scaffold_13047	18148167	SF12_MullerE	4814214	A	T	4636.94	A	T	342	23	50	26	40	40	43	88	12	5070.94	A	T	341	23	54	26	40	40	44	88	13	528.42	A	T	50	0	17	33	0	552.42	A	T	50	0	17	33	0
5825	360	4387	276	scaffold_13047	5362996	SF12_MullerE	25376610	C	T	6454.94	C	T	348	25	57	15	56	42	49	85	17	6408.94	C	T	347	25	57	15	56	42	48	85	17	1058.42	C	T	62	0	34	27	0	1080.42	C	T	62	0	34	27	0
5507	354	4407	277	scaffold_13047	3407737	SF12_MullerE	23411977	A	T	11618.9	A	T	352	4	80	9	72	19	72	37	58	11571.9	A	T	350	4	80	9	72	19	71	37	58	1059.42	A	T	52	0	25	27	0	1194.42	A	T	55	0	28	27	0
4056	426	4450	278	scaffold_13047	13335888	SF12_MullerE	9640892	C	T	5322.94	C	T	316	28	52	20	44	26	48	74	23	5235.94	C	T	312	28	52	20	43	26	48	73	22	659.42	C	T	41	0	21	19	0	1095.42	C	T	63	0	33	29	0
5402	330	4475	279	scaffold_13047	1737130	SF12_MullerE	21701923	G	A	7532.94	G	A	358	24	78	18	48	35	54	63	36	7586.94	G	A	356	24	77	18	48	35	53	63	36	1003.42	G	A	59	0	31	28	0	1062.42	G	A	60	0	31	29	0
2467	130	4491	280	scaffold_13049	21372744	SF12_MullerD	23517797	C	T	5994.94	C	T	325	21	47	22	42	45	43	81	23	5958.94	C	T	324	21	47	22	42	45	43	81	22	1779.42	C	T	67	0	41	26	0	1900.42	C	T	71	0	43	28	0
2585	415	4520	281	scaffold_13049	21960299	SF12_MullerD	24110559	G	A	5930.94	G	A	380	22	68	32	52	36	45	98	25	5842.94	G	A	377	22	66	32	52	36	44	98	25	1188.42	G	A	75	0	41	32	0	1550.42	G	A	91	0	53	35	0
5924	366	4525	282	scaffold_13047	6169888	SF12_MullerE	26213535	T	C	5748.94	T	C	359	31	62	22	51	41	45	87	20	5687.94	T	C	357	31	60	22	51	41	45	87	20	794.42	T	C	59	0	27	32	0	979.42	T	C	67	0	33	33	0
3668	248	4532	283	scaffold_13047	14845902	SF12_MullerE	8182123	A	C	6304.94	A	C	394	37	58	26	56	48	44	92	32	6308.94	A	C	393	37	60	26	56	48	42	92	31	1089.42	A	C	67	0	35	32	0	1116.42	A	C	68	0	36	32	0
2588	418	4543	284	scaffold_13049	21966070	SF12_MullerD	24116684	G	C	8698.94	G	C	400	29	71	21	66	40	50	95	28	8460.94	G	C	401	29	72	21	66	40	50	95	28	1045.42	G	C	56	0	24	32	0	1225.42	G	C	60	0	28	32	0
4021	266	4545	285	scaffold_13047	13464592	SF12_MullerE	9510216	G	T	6152.94	G	T	310	15	54	22	38	54	42	64	21	6152.94	G	T	310	15	54	22	39	54	41	64	21	1630.42	G	T	71	0	37	34	0	1900.42	G	T	78	0	43	35	0
2405	125	4548	286	scaffold_13049	20808297	SF12_MullerD	22942476	A	G	6787.94	A	G	340	17	62	26	47	30	58	84	16	6784.94	A	G	339	17	61	26	47	30	59	83	16	581.42	A	G	29	0	13	16	0	962.42	A	G	45	0	23	21	0
1882	104	4577	287	scaffold_13049	12396731	SF12_MullerD	14161009	A	G	6849.94	A	G	345	28	59	24	52	46	46	64	25	6852.94	A	G	344	27	59	24	52	46	46	64	25	1010.42	A	G	37	0	25	12	0	1093.42	A	G	43	0	27	16	0
2990	204	4583	288	scaffold_12822	180426	SF12_MullerE	171473	A	T	5221.94	A	T	329	30	50	19	58	25	46	81	20	5026.94	A	T	326	30	50	19	56	25	46	81	19	764.42	A	T	49	0	23	26	0	904.42	A	T	55	0	27	28	0
5595	359	4624	289	scaffold_13047	4096870	SF12_MullerE	24119086	G	T	7485.94	G	T	334	10	75	6	56	26	65	59	37	8524.94	G	T	347	10	78	6	59	26	67	59	41	782.42	G	T	58	0	24	34	0	948.42	G	T	64	0	28	35	0
5484	337	4638	290	scaffold_13047	2617392	SF12_MullerE	22594915	T	C	8989.9	T	C	309	4	84	6	55	18	48	37	56	8914.9	T	C	307	4	83	6	55	18	48	37	55	1434.42	T	C	55	0	44	11	0	1477.33	T	C	58	0	45	11	2
6066	375	4649	291	scaffold_13047	7072287	SF12_MullerE	27157309	T	C	6178.94	T	C	340	17	54	33	54	33	41	79	29	6231.94	T	C	338	17	55	31	54	32	41	79	29	996.42	T	C	51	0	32	19	0	961.42	T	C	51	0	29	22	0
2492	153	4669	292	scaffold_13049	21496692	SF12_MullerD	23644320	G	A	5180.94	G	A	347	33	56	22	50	54	26	80	25	5233.94	G	A	347	33	55	22	50	54	26	80	25	647.42	G	A	55	0	21	34	0	714.42	G	A	57	0	23	33	0
2493	154	4675	293	scaffold_13049	21497570	SF12_MullerD	23645185	A	T	6303.94	A	T	328	24	60	18	57	18	46	82	23	6320.94	A	T	327	24	60	18	57	18	45	82	23	797.42	A	T	49	0	24	24	0	813.42	A	T	56	0	25	30	0
3351	238	4686	294	scaffold_13047	18152443	SF12_MullerE	4809988	A	C	7624.94	A	C	394	40	62	28	62	45	49	82	25	7633.94	A	C	394	40	62	28	61	45	50	82	25	564.42	A	C	34	0	17	17	0	840.42	A	C	42	0	23	19	0
4531	305	4689	295	scaffold_13047	9949162	SF12_MullerE	13023438	G	T	6124.94	G	T	342	24	55	26	49	23	57	78	29	6215.94	G	T	343	24	57	26	49	23	58	75	30	350.42	G	T	28	0	12	15	0	557.42	G	T	35	0	18	16	0
2615	184	4711	296	scaffold_13049	22095657	SF12_MullerD	24248389	A	T	5634.94	A	T	334	27	60	20	41	31	62	73	19	5793.94	A	T	339	27	61	20	45	31	65	71	18	1281.42	A	T	56	0	40	16	0	1570.42	A	T	65	0	45	20	0
414	39	4717	297	scaffold_12963	915915	SF12_MullerB	21938584	T	C	8282.94	T	C	370	13	82	27	51	27	53	66	51	8147.94	T	C	367	13	81	27	51	27	52	66	50	1161.42	T	C	61	0	41	19	0	1439.42	T	C	68	0	48	19	0
5499	346	4743	298	scaffold_13047	3308907	SF12_MullerE	23320868	G	A	6668.94	G	A	333	12	51	9	54	33	56	87	31	6666.94	G	A	333	12	51	9	54	33	56	87	31	1030.42	G	A	52	0	33	19	0	1111.42	G	A	53	0	33	20	0
6222	381	4758	299	scaffold_12855	5529606	SF12_MullerE	28648411	A	G	6024.94	A	G	357	26	66	23	45	39	38	85	33	6024.94	A	G	357	26	66	23	45	40	37	85	33	1030.42	A	G	64	0	34	30	0	1343.42	A	G	72	0	40	32	0
3044	211	4803	300	scaffold_12822	506244	SF12_MullerE	342392	T	C	6375.94	T	C	342	25	63	19	57	29	54	81	13	6256.94	T	C	342	25	64	19	56	29	54	81	13	784.42	T	C	52	0	24	25	0	840.42	T	C	56	0	25	29	0
2583	413	4823	301	scaffold_13049	21950112	SF12_MullerD	24100134	T	A	6759.94	T	A	341	26	61	32	34	30	49	82	27	6720.94	T	A	340	26	61	32	34	30	48	82	27	1889.42	T	A	72	0	42	30	0	2163.42	T	A	78	0	48	29	0
3043	210	4839	302	scaffold_12822	504311	SF12_MullerE	340330	C	T	6546.94	C	T	361	26	75	22	50	38	49	75	25	6493.94	C	T	360	26	75	22	50	38	48	75	25	824.42	C	T	51	0	27	22	0	896.42	C	T	54	0	29	22	0
282	24	4846	303	scaffold_12963	4160058	SF12_MullerB	18569085	T	C	7049.94	T	C	352	15	83	24	47	39	45	50	47	6713.94	T	C	344	15	81	24	45	39	41	50	47	794.42	T	C	51	0	27	24	0	963.42	T	C	57	0	31	25	0
6263	382	4850	304	scaffold_12855	5995608	SF12_MullerE	29109834	C	T	6709.94	C	T	369	26	68	29	45	38	53	77	32	6606.94	C	T	367	26	67	29	45	37	53	77	32	1158.42	C	T	68	0	38	30	0	1197.42	C	T	72	0	40	32	0
2602	171	4875	305	scaffold_13049	22025241	SF12_MullerD	24176341	A	T	6365.94	A	T	381	38	50	22	62	35	48	100	26	5952.94	A	T	377	36	48	22	62	35	48	100	26	1033.42	A	T	64	0	32	32	0	1121.42	A	T	69	0	36	33	0
3226	218	4888	306	scaffold_12822	3514163	SF12_MullerE	3155541	A	C	6661.94	A	C	333	23	69	20	49	43	35	79	14	6836.94	A	C	336	23	69	19	50	43	38	79	14	1927.42	A	C	78	0	44	33	0	1976.42	A	C	79	0	44	34	0
5282	430	4906	307	scaffold_12855	2880141	SF12_MullerE	17051444	C	G	6702.94	C	G	359	25	62	27	47	40	41	93	24	5513.94	C	G	351	25	59	27	44	40	41	93	22	1270.42	C	G	77	0	45	31	0	1473.42	C	G	82	0	48	33	0
69	5	4919	308	scaffold_12963	12160491	SF12_MullerB	10619634	A	T	8041.94	A	T	343	12	77	24	54	24	60	51	40	8100.94	A	T	342	12	77	24	53	24	60	51	40	1006.42	A	T	61	0	32	27	0	1300.42	A	T	67	0	38	28	0
5383	320	4931	309	scaffold_13047	1306302	SF12_MullerE	21323241	C	G	6466.94	C	G	334	23	59	18	56	29	42	73	34	6405.94	C	G	332	23	58	18	55	29	42	73	34	593.42	C	G	44	0	21	23	0	1456.42	C	G	73	0	50	23	0
4023	268	4932	310	scaffold_13047	13457435	SF12_MullerE	9519613	C	T	5027.94	C	T	310	24	44	19	46	34	40	81	22	5135.94	C	T	310	24	44	19	46	34	40	81	22	445.42	C	T	45	0	15	30	0	807.42	C	T	56	0	25	30	0
2495	156	4938	311	scaffold_13049	21497798	SF12_MullerD	23645431	A	G	5372.94	A	G	326	31	53	26	45	38	43	76	14	5405.94	A	G	328	30	53	27	46	38	43	76	14	1444.42	A	G	74	0	45	28	0	1465.42	A	G	76	0	46	28	0
6373	387	4945	312	scaffold_12855	7389181	SF12_MullerE	30633577	A	G	6283.94	A	G	339	28	73	15	54	37	37	75	20	6342.94	A	G	338	28	73	15	54	37	37	74	20	1623.42	A	G	88	0	52	34	0	1715.42	A	G	90	0	53	35	0
1266	88	4950	313	scaffold_12875	2163652	SF12_MullerC	23466038	T	C	8428.94	T	C	357	8	60	25	62	28	52	59	61	8444.94	T	C	356	8	60	25	61	28	52	59	61	580.42	T	C	61	0	21	39	0	783.42	T	C	68	0	27	39	0
2610	179	4951	314	scaffold_13049	22052544	SF12_MullerD	24204028	T	C	5312.94	T	C	315	20	54	18	44	37	42	74	24	5297.94	T	C	314	20	53	18	44	37	42	74	24	1019.42	T	C	60	0	30	29	0	1158.42	T	C	64	0	33	29	0
1114	80	4954	315	scaffold_12875	7787002	SF12_MullerC	17793482	G	A	8532.94	G	A	332	8	63	20	45	40	49	53	54	7613.94	G	A	310	8	55	20	41	40	45	53	48	1419.42	G	A	75	0	33	42	0	1509.42	G	A	78	0	35	41	0
2992	206	4959	316	scaffold_12822	194488	SF12_MullerE	185476	G	C	6196.94	G	C	308	19	55	30	40	30	37	72	25	6202.94	G	C	308	19	55	30	40	30	37	72	25	1720.42	G	C	60	0	39	21	0	1914.42	G	C	66	0	44	22	0
4181	279	4971	317	scaffold_13047	11514217	SF12_MullerE	11494664	A	G	6090.94	A	G	330	23	60	19	43	47	41	80	16	5861.94	A	G	324	23	57	19	43	47	40	80	14	687.42	A	G	51	0	21	29	0	1421.42	A	G	62	0	33	28	0
5516	434	4984	318	scaffold_13047	3445429	SF12_MullerE	23441188	G	A	10458.9	G	A	362	7	94	11	54	17	76	40	63	10471.9	G	A	362	7	94	11	54	17	76	40	63	1392.42	G	A	60	0	44	15	0	1472.42	G	A	66	0	46	18	0
1115	81	4996	319	scaffold_12875	7787001	SF12_MullerC	17793483	C	A	8532.94	C	A	332	8	63	20	45	40	49	53	54	7613.94	C	A	310	8	55	20	41	40	45	53	48	1419.42	C	A	75	0	33	42	0	1509.42	C	A	78	0	35	41	0
6056	367	5044	320	scaffold_13047	7024520	SF12_MullerE	27106812	G	A	5967.94	G	A	341	21	46	19	54	42	48	80	31	5988.94	G	A	341	21	46	19	54	42	48	80	31	1230.42	G	A	59	0	39	19	0	1323.42	G	A	61	0	41	19	0
4619	306	5091	321	scaffold_13047	9390963	SF12_MullerE	13619217	A	G	6659.94	A	G	379	34	55	26	62	30	51	93	26	6664.94	A	G	379	34	55	26	62	30	51	93	26	979.42	A	G	55	0	34	21	0	1079.42	A	G	62	0	37	24	0
3229	221	5097	322	scaffold_12822	3532672	SF12_MullerE	3173546	T	C	5517.94	T	C	344	17	60	21	57	43	32	94	20	5406.94	T	C	346	17	62	21	58	42	32	94	20	1082.42	T	C	55	0	39	14	0	1197.42	T	C	59	0	43	15	0
2605	174	5107	323	scaffold_13049	22039059	SF12_MullerD	24190424	C	G	6071.94	C	G	336	27	73	14	61	33	35	70	23	5873.94	C	G	328	27	70	14	56	33	35	70	23	483.42	C	G	36	0	18	16	0	1063.42	C	G	41	0	26	15	0
6412	388	5108	324	scaffold_12855	7861701	SF12_MullerE	31108671	C	A	6364.94	C	A	360	32	68	18	51	28	39	89	35	6327.94	C	A	358	32	67	19	51	27	38	89	35	934.42	C	A	66	0	34	32	0	1048.42	C	A	70	0	36	34	0
4269	284	5113	325	scaffold_13047	11147174	SF12_MullerE	11859962	A	G	5800.94	A	G	316	18	48	28	46	26	59	65	25	5887.94	A	G	316	18	48	28	46	26	59	65	25	762.42	A	G	48	0	26	18	0	884.42	A	G	54	0	30	19	0
3046	213	5122	326	scaffold_12822	510671	SF12_MullerE	346772	G	A	4734.94	G	A	317	25	53	19	39	38	33	88	20	4702.94	G	A	317	25	53	19	38	38	34	89	20	771.42	G	A	52	0	26	24	0	1019.42	G	A	63	0	32	28	0
3074	216	5137	327	scaffold_12822	805615	SF12_MullerE	609602	A	G	6348.94	A	G	352	14	64	28	57	44	40	77	28	6256.94	A	G	350	14	64	27	56	44	40	77	28	1068.42	A	G	57	0	35	20	0	1177.42	A	G	60	0	38	20	0
3669	249	5178	328	scaffold_13047	14843619	SF12_MullerE	8184384	C	T	6755.94	C	T	365	27	72	24	49	36	44	82	31	6775.94	C	T	367	26	73	24	49	36	45	82	31	1001.42	C	T	49	0	28	20	0	1147.42	C	T	51	0	33	18	0
4055	277	5181	329	scaffold_13047	13339996	SF12_MullerE	9636498	T	G	6120.94	T	G	327	19	52	12	50	35	45	82	30	6073.94	T	G	326	19	52	12	50	35	44	82	30	533.42	T	G	40	0	18	22	0	795.42	T	G	44	0	23	21	0
5385	322	5196	330	scaffold_13047	1358448	SF12_MullerE	21375548	G	C	7099.94	G	C	315	23	72	18	51	13	51	57	30	7132.94	G	C	314	23	72	18	51	12	51	57	30	1445.42	G	C	74	0	47	27	0	1542.42	G	C	75	0	49	26	0
4022	267	5205	331	scaffold_13047	13458296	SF12_MullerE	9518788	A	G	6365.94	A	G	355	22	54	26	63	30	39	90	31	6180.94	A	G	354	22	53	26	62	30	39	91	30	1028.42	A	G	55	0	30	24	0	1106.42	A	G	57	0	31	25	0
733	59	5206	332	scaffold_10324	1278193	SF12_MullerC	3486683	T	C	7644.94	T	C	344	11	76	25	44	37	46	52	53	7711.94	T	C	345	11	76	25	45	37	46	52	53	743.42	T	C	44	0	23	20	0	941.42	T	C	49	0	27	21	0
3230	222	5220	333	scaffold_12822	3545602	SF12_MullerE	3185936	A	C	6571.94	A	C	314	22	54	16	56	37	39	72	18	6693.94	A	C	318	22	56	16	57	37	39	73	18	1000.42	A	C	51	0	23	28	0	1225.42	A	C	56	0	28	28	0
2590	159	5222	334	scaffold_13049	22001284	SF12_MullerD	24151740	G	T	6680.94	G	T	365	31	68	25	55	27	48	88	23	6667.94	G	T	364	31	68	25	55	27	47	87	24	899.42	G	T	62	0	29	33	0	1000.42	G	T	65	0	30	35	0
3220	420	5225	335	scaffold_12822	3497160	SF12_MullerE	3136813	C	A	6121.94	C	A	366	32	53	20	59	44	48	89	21	6117.94	C	A	366	32	53	20	59	44	48	89	21	1441.42	C	A	74	0	49	24	0	1437.42	C	A	76	0	49	25	0
5844	364	5233	336	scaffold_13047	5429324	SF12_MullerE	25444908	A	G	5984.94	A	G	345	23	62	21	49	36	43	82	29	5984.94	A	G	345	23	62	21	49	36	43	82	29	843.42	A	G	76	0	31	42	0	842.42	A	G	78	0	30	44	0
3223	423	5246	337	scaffold_12822	3505419	SF12_MullerE	3145283	T	G	7057.94	T	G	360	30	71	28	43	37	35	81	34	6805.94	T	G	354	30	70	28	39	37	34	81	34	932.42	T	G	41	0	21	19	0	989.42	T	G	42	0	22	19	0
2043	107	5273	338	scaffold_13049	13900447	SF12_MullerD	15816484	T	A	7142.94	T	A	380	27	61	19	71	39	49	87	27	7145.94	T	A	380	27	61	19	71	39	49	87	27	1246.42	T	A	74	0	43	29	0	1348.42	T	A	75	0	45	28	0
2589	158	5287	339	scaffold_13049	21983785	SF12_MullerD	24134010	A	T	5958.94	A	T	331	26	64	17	53	30	41	74	26	5902.94	A	T	331	26	62	17	55	30	41	74	26	788.42	A	T	60	0	26	34	0	1119.42	A	T	71	0	35	36	0
6065	374	5311	340	scaffold_13047	7070576	SF12_MullerE	27155425	A	G	7149.94	A	G	357	23	61	33	50	44	49	73	24	7058.94	A	G	354	24	60	33	49	44	49	71	24	1041.42	A	G	49	0	24	24	0	1103.73	A	G	52	0	25	25	2
1189	85	5312	341	scaffold_12875	5401937	SF12_MullerC	20178506	G	C	10071.9	G	C	364	8	83	28	58	32	41	48	65	10071.9	G	C	364	8	83	28	58	32	41	48	65	1865.42	G	C	67	0	43	24	0	2056.42	G	C	71	0	47	24	0
2608	177	5341	342	scaffold_13049	22042710	SF12_MullerD	24194221	G	A	5306.94	G	A	325	26	49	14	48	30	44	90	23	5359.94	G	A	332	26	51	14	49	31	45	90	25	707.42	G	A	49	0	24	24	0	1185.42	G	A	64	0	37	26	0
2601	170	5366	343	scaffold_13049	22024978	SF12_MullerD	24176078	G	A	6835.94	G	A	348	19	66	25	51	45	38	81	23	6755.94	G	A	347	19	65	25	51	45	38	81	23	1222.42	G	A	68	0	38	30	0	1289.42	G	A	72	0	41	30	0
3232	224	5392	344	scaffold_12822	3546571	SF12_MullerE	3186906	A	G	7120.94	A	G	376	30	58	20	56	29	66	89	28	7120.94	A	G	376	30	58	20	56	29	66	89	28	660.42	A	G	37	0	22	15	0	698.42	A	G	40	0	24	16	0
2200	110	5398	345	scaffold_13049	15277542	SF12_MullerD	17204637	A	G	4875.94	A	G	295	19	47	21	40	29	48	71	18	4940.94	A	G	295	19	47	21	40	29	48	71	18	861.42	A	G	49	0	27	19	0	1067.42	A	G	57	0	34	19	0
4895	311	5425	346	scaffold_13047	8138851	SF12_MullerE	14860898	A	G	6480.94	A	G	322	15	64	17	55	42	37	65	27	6460.94	A	G	322	15	64	17	55	42	37	65	27	998.42	A	G	52	0	32	20	0	1288.42	A	G	59	0	39	20	0
2383	124	5433	347	scaffold_13049	19247584	SF12_MullerD	21387300	G	C	8467.94	G	C	371	15	75	18	48	29	61	65	60	8408.94	G	C	371	15	75	18	48	29	61	65	60	1092.42	G	C	49	0	26	23	0	1195.42	G	C	63	0	39	23	0
2406	126	5438	348	scaffold_13049	20816012	SF12_MullerD	22950215	T	G	5091.94	T	G	310	28	53	16	42	37	45	69	19	5032.94	T	G	311	28	53	16	42	37	45	69	19	1108.42	T	G	62	0	34	25	0	1412.42	T	G	77	0	48	26	0
2473	135	5441	349	scaffold_13049	21406155	SF12_MullerD	23552547	A	G	6036.94	A	G	345	27	59	21	46	37	49	79	27	6062.94	A	G	346	27	60	21	46	37	49	79	27	1227.42	A	G	65	0	41	23	0	1253.42	A	G	66	0	41	24	0
172	16	5447	350	scaffold_12963	8919267	SF12_MullerB	13746872	T	A	7473.94	T	A	366	14	82	32	34	36	57	57	53	7449.94	T	A	365	14	82	32	34	36	57	57	52	483.42	T	A	31	0	15	15	0	882.42	T	A	43	0	28	14	0
538	55	5448	351	scaffold_12723	2363057	SF12_MullerB	26482510	T	C	6523.94	T	C	307	10	61	26	39	24	49	55	43	6506.94	T	C	307	10	61	26	39	24	49	55	43	724.42	T	C	53	0	23	29	0	731.42	T	C	55	0	23	30	0
2041	105	5456	352	scaffold_13049	13846445	SF12_MullerD	15760796	T	C	6988.94	T	C	331	18	57	17	50	30	45	87	26	6862.94	T	C	328	18	57	17	49	30	44	86	25	775.42	T	C	42	0	18	24	0	1292.42	T	C	54	0	29	25	0
5505	352	5465	353	scaffold_13047	3397919	SF12_MullerE	23400591	C	A	7894.9	C	A	295	3	63	15	43	13	50	44	62	7699.9	C	A	291	3	62	15	42	13	49	44	62	371.42	C	A	41	0	14	27	0	579.42	C	A	47	0	21	26	0
3666	246	5470	354	scaffold_13047	14871721	SF12_MullerE	8162847	T	C	6107.94	T	C	287	16	49	14	47	34	36	67	24	6107.94	T	C	287	16	49	14	47	34	36	67	24	1540.42	T	C	66	0	35	31	0	1533.42	T	C	66	0	35	31	0
5391	328	5489	355	scaffold_13047	1469111	SF12_MullerE	21483837	C	A	7496.94	C	A	348	19	65	18	51	28	64	63	38	7523.94	C	A	346	19	65	18	53	28	63	63	37	1187.42	C	A	56	0	36	20	0	1280.42	C	A	58	0	38	20	0
3684	256	5516	356	scaffold_13047	14790046	SF12_MullerE	8237587	T	C	7902.94	T	C	387	30	72	19	51	40	56	93	25	7819.94	T	C	383	30	72	19	50	39	55	93	25	1228.42	T	C	62	0	43	16	0	1489.42	T	C	72	0	49	20	0
5483	336	5526	357	scaffold_13047	2581571	SF12_MullerE	22555764	T	C	7984.95	T	C	345	13	73	5	56	37	59	63	38	7956.95	T	C	345	13	73	5	56	37	59	63	38	1031.42	T	C	57	0	33	24	0	1047.42	T	C	60	0	33	26	0
6191	379	5537	358	scaffold_12855	5299744	SF12_MullerE	28414883	T	C	5170.94	T	C	361	23	60	24	39	56	40	90	28	5208.94	T	C	360	23	59	24	39	56	40	90	28	570.42	T	C	34	0	19	15	0	674.31	T	C	37	0	21	15	1
4282	288	5540	359	scaffold_13047	11100916	SF12_MullerE	11906409	A	G	7609.94	A	G	344	25	71	17	47	42	52	65	23	7705.94	A	G	345	25	72	17	47	42	53	65	23	1275.42	A	G	69	0	32	37	0	1028.42	A	G	65	0	25	40	0
6414	390	5541	360	scaffold_12855	7891068	SF12_MullerE	31139214	C	A	7760.94	C	A	388	25	73	21	57	45	48	92	25	7760.94	C	A	388	25	73	21	57	45	48	92	25	956.42	C	A	53	0	23	30	0	1001.42	C	A	55	0	24	31	0
4270	285	5549	361	scaffold_13047	11139099	SF12_MullerE	11868042	G	A	6425.94	G	A	386	33	56	26	61	40	47	90	31	6424.94	G	A	386	33	56	26	61	40	47	90	31	1265.42	G	A	70	0	39	30	0	1326.42	G	A	70	0	39	31	0
2988	202	5576	362	scaffold_12822	173084	SF12_MullerE	164223	T	C	5894.94	T	C	358	27	55	25	52	39	47	82	30	5763.94	T	C	350	27	55	25	49	39	44	82	28	754.42	T	C	55	0	22	33	0	1013.42	T	C	64	0	30	32	0
3389	241	5585	363	scaffold_13047	17607281	SF12_MullerE	5333042	T	A	5976.94	T	A	357	31	64	26	50	33	51	83	18	5979.94	T	A	356	30	64	26	50	33	51	83	18	846.42	T	A	51	0	25	26	0	896.42	T	A	54	0	25	29	0
3665	245	5593	364	scaffold_13047	14872988	SF12_MullerE	8161595	T	C	5658.94	T	C	311	16	66	21	41	34	39	69	24	5751.94	T	C	311	16	66	21	41	34	40	68	24	625.42	T	C	45	0	20	25	0	620.42	T	C	44	0	20	24	0
2606	175	5609	365	scaffold_13049	22040338	SF12_MullerD	24191748	A	C	5835.94	A	C	382	36	59	26	57	41	48	93	22	5725.94	A	C	378	36	58	26	56	41	47	93	21	1344.42	A	C	69	0	47	21	0	1447.42	A	C	73	0	49	24	0
6064	373	5623	366	scaffold_13047	7068703	SF12_MullerE	27152867	T	C	7206.94	T	C	338	25	72	24	36	44	42	65	30	7201.94	T	C	338	25	71	24	37	44	42	65	30	1236.42	T	C	63	0	28	35	0	1292.42	T	C	66	0	30	36	0
3227	219	5624	367	scaffold_12822	3514166	SF12_MullerE	3155544	C	T	6766.94	C	T	344	25	72	20	51	45	39	77	14	6942.94	C	T	347	25	72	19	52	45	42	77	14	1927.42	C	T	79	0	44	34	0	1976.42	C	T	81	0	45	35	0
2040	410	5626	368	scaffold_13049	13840321	SF12_MullerD	15754520	G	T	6392.94	G	T	336	24	49	29	46	39	56	80	13	6350.94	G	T	335	24	50	29	45	39	56	80	12	1135.42	G	T	53	0	26	27	0	1225.42	G	T	58	0	28	30	0
5849	438	5657	369	scaffold_13047	5445888	SF12_MullerE	25461481	A	T	6897.94	A	T	353	31	59	23	49	35	44	82	30	6866.94	A	T	351	31	59	22	48	35	44	82	30	1634.42	A	T	66	0	38	28	0	1655.42	A	T	68	0	38	29	0
6339	384	5684	370	scaffold_12855	6818370	SF12_MullerE	30048376	A	G	6193.94	A	G	384	27	56	22	53	48	48	94	33	6144.94	A	G	381	26	56	22	53	48	46	94	33	1634.42	A	G	82	0	54	28	0	1824.42	A	G	84	0	56	28	0
2275	112	5685	371	scaffold_13049	16560577	SF12_MullerD	18514040	T	G	5728.94	T	G	355	24	68	23	48	45	36	84	27	5571.94	T	G	354	24	68	23	48	45	35	84	27	1206.42	T	G	67	0	38	28	0	1551.42	T	G	82	0	50	30	0
3347	234	5686	372	scaffold_13047	18155779	SF12_MullerE	4806658	A	G	7574.94	A	G	356	20	71	21	50	47	47	70	30	7579.94	A	G	355	20	71	21	49	47	47	70	30	1091.42	A	G	50	0	26	24	0	1119.42	A	G	51	0	27	23	0
6264	383	5697	373	scaffold_12855	6001820	SF12_MullerE	29116070	G	C	5758.94	G	C	318	22	58	25	57	28	35	64	28	5694.94	G	C	316	22	58	25	56	28	35	64	27	1008.42	G	C	68	0	33	35	0	1104.42	G	C	71	0	36	34	0
5509	356	5698	374	scaffold_13047	3410716	SF12_MullerE	23415243	A	G	7062.94	A	G	328	17	71	15	48	28	55	66	28	7013.94	A	G	327	17	71	15	47	28	55	66	28	1152.42	A	G	52	0	37	15	0	1196.42	A	G	56	0	39	16	0
5847	365	5702	375	scaffold_13047	5438983	SF12_MullerE	25454575	T	A	5049.94	T	A	316	19	53	34	31	35	43	73	27	5027.94	T	A	313	19	52	34	30	35	43	73	26	994.42	T	A	69	0	32	37	0	1162.42	T	A	72	0	35	37	0
5283	431	5710	376	scaffold_12855	2876922	SF12_MullerE	17055142	G	A	7117.94	G	A	370	26	53	35	54	36	45	86	34	7070.94	G	A	366	26	53	33	54	36	45	86	33	1951.42	G	A	73	0	45	28	0	2101.42	G	A	81	0	49	32	0
6068	377	5727	377	scaffold_13047	7079489	SF12_MullerE	27164975	G	A	5320.94	G	A	326	21	56	24	45	41	34	76	28	5314.94	G	A	326	21	56	24	45	41	34	76	28	1208.42	G	A	77	0	42	35	0	1395.42	G	A	85	0	46	39	0
2481	142	5730	378	scaffold_13049	21458448	SF12_MullerD	23606462	T	C	5209.94	T	C	311	17	63	20	43	32	45	75	16	5536.94	T	C	310	16	61	20	45	32	45	75	16	752.42	T	C	39	0	26	13	0	862.42	T	C	43	0	29	13	0
1766	101	5754	379	scaffold_13049	11848861	SF12_MullerD	13622125	C	T	6613.94	C	T	345	25	57	24	54	41	47	78	18	6655.94	C	T	346	25	58	24	54	41	47	78	18	1400.42	C	T	60	0	33	27	0	1365.42	C	T	59	0	32	27	0
17	1	5765	380	scaffold_12963	13798589	SF12_MullerB	8978001	G	C	7935.94	G	C	364	9	70	27	52	28	51	67	60	7910.94	G	C	364	9	70	27	52	28	51	67	60	1173.42	G	C	57	0	35	22	0	1255.42	G	C	59	0	36	23	0
3916	258	5775	381	scaffold_13047	13950648	SF12_MullerE	9041978	G	A	6516.94	G	A	340	25	56	26	53	47	42	66	23	6470.94	G	A	336	25	55	26	50	47	42	66	23	730.42	G	A	38	0	17	21	0	1340.42	G	A	51	0	31	20	0
5384	321	5793	382	scaffold_13047	1313933	SF12_MullerE	21330991	T	C	7521.94	T	C	375	19	67	17	53	43	53	80	43	7490.94	T	C	374	19	66	17	53	43	53	80	43	1038.42	T	C	54	0	32	21	0	1116.42	T	C	54	0	32	22	0
4025	270	5795	383	scaffold_13047	13444829	SF12_MullerE	9532332	C	T	7118.94	C	T	377	27	64	28	53	42	39	96	28	7052.94	C	T	375	27	63	28	52	42	39	96	28	1497.42	C	T	64	0	35	29	0	1576.42	C	T	66	0	37	29	0
5389	326	5827	384	scaffold_13047	1434867	SF12_MullerE	21447865	C	T	8755.94	C	T	381	18	70	23	52	31	61	85	40	8707.94	C	T	380	18	70	23	51	31	61	85	40	1747.42	C	T	71	0	40	31	0	1931.42	C	T	77	0	45	32	0
4027	272	5852	385	scaffold_13047	13434419	SF12_MullerE	9542780	G	A	5893.94	G	A	349	23	66	22	49	33	37	80	35	5978.94	G	A	348	23	66	22	49	33	38	80	36	584.42	G	A	42	0	18	24	0	741.42	G	A	45	0	22	22	0
5845	436	5875	386	scaffold_13047	5431154	SF12_MullerE	25446757	A	T	8249.94	A	T	354	22	68	15	60	35	49	71	34	8118.94	A	T	351	22	66	15	59	35	49	71	34	2118.42	A	T	89	0	47	42	0	2240.42	A	T	92	0	50	42	0
2774	186	5879	387	scaffold_13049	22896764	SF12_MullerD	25047905	T	C	6312.94	T	C	354	30	62	30	38	43	43	85	22	6350.94	T	C	353	29	62	28	39	43	43	86	22	823.42	T	C	45	0	20	25	0	1147.42	T	C	53	0	28	24	0
5511	358	5886	388	scaffold_13047	3419021	SF12_MullerE	23423493	A	T	9532.9	A	T	329	5	94	7	62	16	60	42	43	9552.9	A	T	327	5	93	7	62	16	59	42	43	1298.42	A	T	84	0	40	44	0	1352.42	A	T	85	0	41	44	0
1267	89	5906	389	scaffold_12875	2154467	SF12_MullerC	23475585	G	A	7368.94	G	A	333	9	78	19	37	37	41	56	56	7359.94	G	A	333	9	78	19	37	37	41	56	56	1529.42	G	A	74	0	49	25	0	1508.42	G	A	75	0	49	26	0
2987	201	5912	390	scaffold_12822	168947	SF12_MullerE	160100	C	T	8047.94	C	T	394	30	70	29	58	34	53	97	23	7726.94	C	T	388	30	70	29	52	34	52	97	23	1574.42	C	T	57	0	36	21	0	1689.42	C	T	64	0	39	25	0
2476	138	5927	391	scaffold_13049	21428339	SF12_MullerD	23575789	A	G	5876.94	A	G	340	20	53	17	54	31	44	89	30	5876.94	A	G	340	20	53	17	54	31	44	89	30	906.42	A	G	57	0	30	26	0	956.42	A	G	59	0	31	26	0
518	53	5947	392	scaffold_12723	2704231	SF12_MullerB	26128999	G	C	7927.94	G	C	349	12	67	35	51	33	49	68	33	7629.94	G	C	344	12	64	37	49	33	49	68	31	1034.42	G	C	57	0	24	33	0	1177.42	G	C	60	0	27	33	0
5495	342	6012	393	scaffold_13047	3248593	SF12_MullerE	23258192	T	C	8065.94	T	C	378	20	66	14	72	32	50	77	46	7917.94	T	C	376	20	67	14	71	32	50	77	44	267.47	T	C	40	0	8	29	0	496.42	T	C	47	0	15	28	0
2333	119	6015	394	scaffold_13049	17470425	SF12_MullerD	19477740	G	A	4578.94	G	A	367	32	46	31	43	35	33	85	22	4585.94	G	A	365	33	46	30	43	35	32	84	22	1302.42	G	A	79	0	41	32	0	1358.42	G	A	82	0	44	32	0
2468	131	6025	395	scaffold_13049	21372745	SF12_MullerD	23517798	A	G	5994.94	A	G	326	21	48	22	42	45	43	81	23	5958.94	A	G	325	21	48	22	42	45	43	81	22	1779.42	A	G	67	0	41	26	0	1900.42	A	G	71	0	43	28	0
2958	194	6065	396	scaffold_12822	30477	SF12_MullerE	20700	A	G	5858.94	A	G	351	33	55	25	53	27	49	87	22	6140.94	A	G	354	33	59	25	53	27	49	86	22	1086.42	A	G	58	0	33	24	0	1177.42	A	G	60	0	34	25	0
2591	160	6068	397	scaffold_13049	22006055	SF12_MullerD	24156277	C	A	5469.94	C	A	359	20	56	24	49	47	36	103	23	5452.94	C	A	358	20	56	24	49	47	36	103	23	1035.42	C	A	64	0	33	29	0	1108.42	C	A	66	0	35	30	0
6607	441	6082	398	scaffold_12855	9401133	SF12_MullerE	32689292	T	G	5747.94	T	G	341	23	49	27	51	39	52	72	27	5716.94	T	G	341	23	49	27	51	39	52	72	27	1035.42	T	G	50	0	33	17	0	1130.42	T	G	52	0	35	17	0
2477	139	6099	399	scaffold_13049	21434229	SF12_MullerD	23582010	C	A	6299.94	C	A	363	24	46	27	56	41	53	85	30	6287.94	C	A	364	24	46	27	56	41	53	85	30	909.42	C	A	45	0	29	15	0	991.42	C	A	46	0	30	15	0
3674	254	6101	400	scaffold_13047	14821160	SF12_MullerE	8206997	G	C	6321.94	G	C	333	22	63	23	40	37	42	84	21	6254.94	G	C	331	22	63	23	38	37	42	84	21	871.42	G	C	61	0	27	34	0	893.42	G	C	62	0	27	35	0
1343	99	6106	401	scaffold_13049	10339931	SF12_MullerD	12188196	C	T	9771.94	C	T	392	10	87	16	66	38	53	55	67	9765.94	C	T	392	10	87	16	66	38	53	55	67	796.42	C	T	49	0	25	24	0	771.42	C	T	48	0	24	24	0
2607	176	6120	402	scaffold_13049	22042181	SF12_MullerD	24193694	T	C	5747.94	T	C	362	29	58	26	47	28	46	102	25	5736.94	T	C	360	28	57	25	47	28	46	102	25	652.42	T	C	43	0	20	21	0	804.42	T	C	48	0	24	23	0
4024	269	6124	403	scaffold_13047	13445221	SF12_MullerE	9531949	G	C	5151.94	G	C	356	25	53	29	55	36	41	91	26	5794.94	G	C	367	25	58	29	57	36	45	91	26	889.42	G	C	51	0	31	19	0	1104.42	G	C	57	0	35	21	0
3918	260	6149	404	scaffold_13047	13948058	SF12_MullerE	9044592	G	A	5828.94	G	A	370	32	52	31	51	43	50	85	25	5772.94	G	A	373	32	54	31	52	43	50	85	25	357.42	G	A	38	0	12	26	0	964.42	G	A	58	0	30	27	0
1271	91	6163	405	scaffold_12875	2009607	SF12_MullerC	23625022	T	A	7984.94	T	A	347	11	74	20	53	29	41	56	63	7932.94	T	A	346	11	74	20	52	29	41	56	63	1097.42	T	A	57	0	36	21	0	1311.42	T	A	62	0	39	23	0
2981	195	6164	406	scaffold_12822	120803	SF12_MullerE	115344	A	G	5987.94	A	G	339	23	57	26	47	37	39	78	30	6000.94	A	G	338	23	57	26	47	37	39	78	30	1283.42	A	G	64	0	39	24	0	1365.42	A	G	67	0	40	27	0
596	56	6177	407	scaffold_12723	780232	SF12_MullerB	28110966	A	G	7274.94	A	G	382	22	71	31	53	36	60	69	40	7348.94	A	G	383	22	71	31	54	36	60	69	40	822.42	A	G	50	0	26	23	0	794.42	A	G	48	0	24	23	0
2892	191	6187	408	scaffold_13049	24049062	SF12_MullerD	26210952	C	G	6145.94	C	G	360	29	65	18	46	46	47	85	24	6163.94	C	G	360	29	65	18	47	46	47	84	24	1271.42	C	G	63	0	37	26	0	1320.42	C	G	63	0	37	26	0
4499	303	6195	409	scaffold_13047	10152767	SF12_MullerE	12819071	A	G	6397.94	A	G	366	25	60	27	44	33	52	91	34	6426.94	A	G	366	25	60	27	44	33	52	91	34	1252.42	A	G	61	0	40	21	0	1290.42	A	G	62	0	41	21	0
280	22	6200	410	scaffold_12963	4192118	SF12_MullerB	18536154	T	C	8245.94	T	C	378	9	65	35	45	36	62	60	65	8314.94	T	C	378	9	64	35	45	36	62	60	65	1297.42	T	C	77	0	45	31	0	1227.42	T	C	77	0	42	35	0
771	61	6201	411	scaffold_12875	19639763	SF12_MullerC	6146852	T	A	7552.94	T	A	375	11	58	26	51	49	44	75	47	7937.94	T	A	370	11	62	26	53	49	46	75	47	450.42	T	A	32	0	11	21	0	571.42	T	A	37	0	14	23	0
1265	87	6202	412	scaffold_12875	2164122	SF12_MullerC	23465562	G	A	7009.94	G	A	330	9	71	20	42	40	38	54	56	7083.94	G	A	330	9	71	20	42	40	38	54	56	1180.42	G	A	68	0	37	30	0	1313.42	G	A	76	0	42	33	0
2113	108	6203	413	scaffold_13049	14351215	SF12_MullerD	16268340	T	C	7303.94	T	C	365	21	61	27	51	37	40	95	33	7261.94	T	C	364	21	60	27	51	37	40	95	33	1533.42	T	C	59	0	35	24	0	1803.42	T	C	65	0	41	24	0
2330	116	6204	414	scaffold_13049	17391501	SF12_MullerD	19394443	G	A	6297.94	G	A	346	22	53	12	57	37	53	87	24	6318.94	G	A	346	22	53	12	57	37	53	87	24	1496.42	G	A	81	0	47	34	0	1621.42	G	A	87	0	51	36	0
2331	117	6205	415	scaffold_13049	17417287	SF12_MullerD	19422896	G	T	7171.94	G	T	357	30	59	23	53	29	47	91	25	7085.94	G	T	355	30	59	23	51	29	47	91	25	1329.42	G	T	54	0	31	23	0	1418.42	G	T	56	0	33	23	0
2471	133	6206	416	scaffold_13049	21394336	SF12_MullerD	23540411	C	T	4839.94	C	T	320	18	50	27	37	40	42	83	22	4865.94	C	T	318	18	50	27	36	40	42	83	22	1167.42	C	T	62	0	42	17	0	1333.42	C	T	62	0	45	15	0
2474	136	6207	417	scaffold_13049	21409563	SF12_MullerD	23556062	T	C	7767.94	T	C	371	27	68	30	56	30	42	85	33	7770.94	T	C	370	27	68	30	56	30	42	84	33	865.42	T	C	55	0	20	35	0	984.42	T	C	58	0	23	35	0
2475	137	6208	418	scaffold_13049	21409564	SF12_MullerD	23556063	A	C	7767.94	A	C	368	27	68	30	55	30	41	84	33	7770.94	A	C	367	27	68	30	55	30	41	83	33	865.42	A	C	55	0	20	35	0	984.42	A	C	58	0	23	35	0
2616	185	6209	419	scaffold_13049	22099308	SF12_MullerD	24252130	T	A	6298.94	T	A	358	15	79	27	53	34	36	86	26	6581.94	T	A	356	15	80	25	53	34	36	86	25	452.42	T	A	46	0	15	31	0	466.42	T	A	47	0	15	31	0
2985	199	6210	420	scaffold_12822	121685	SF12_MullerE	116231	A	G	6371.94	A	G	358	28	67	32	44	34	50	81	22	6394.94	A	G	358	28	67	32	44	34	50	81	22	1060.42	A	G	71	0	36	35	0	1196.42	A	G	74	0	38	36	0
2989	203	6211	421	scaffold_12822	173836	SF12_MullerE	164928	T	C	5712.94	T	C	354	36	56	17	48	42	47	84	22	5749.94	T	C	352	36	56	17	48	42	47	83	22	1177.42	T	C	83	0	40	43	0	1278.42	T	C	84	0	42	42	0
3344	231	6212	422	scaffold_13047	18157555	SF12_MullerE	4804888	T	C	7143.94	T	C	372	25	49	27	56	41	54	95	24	7017.94	T	C	369	25	47	27	56	41	53	95	24	2153.42	T	C	86	0	50	36	0	2333.42	T	C	91	0	54	37	0
3348	235	6213	423	scaffold_13047	18155182	SF12_MullerE	4807255	T	C	6306.94	T	C	372	27	61	26	51	43	51	87	26	6271.94	T	C	373	27	61	26	51	43	51	87	26	1000.42	T	C	58	0	30	28	0	984.42	T	C	58	0	28	30	0
3349	236	6214	424	scaffold_13047	18154990	SF12_MullerE	4807447	T	C	6482.94	T	C	367	24	73	31	59	31	40	87	22	6523.94	T	C	368	24	73	31	60	31	40	87	22	742.42	T	C	41	0	25	15	0	830.42	T	C	43	0	27	15	0
3350	237	6215	425	scaffold_13047	18153712	SF12_MullerE	4808725	A	G	5413.94	A	G	327	19	58	21	49	44	38	69	29	5372.94	A	G	327	19	57	21	49	45	38	69	29	665.42	A	G	33	0	18	14	0	866.42	A	G	39	0	22	17	0
4186	282	6216	426	scaffold_13047	11475405	SF12_MullerE	11531141	C	T	5846.94	C	T	322	29	57	15	52	31	39	72	25	5895.94	C	T	321	29	57	15	52	31	39	71	25	437.42	C	T	36	0	15	21	0	1020.42	C	T	55	0	30	25	0
4436	294	6217	427	scaffold_13047	10444123	SF12_MullerE	12538321	C	A	7381.94	C	A	375	18	61	20	64	38	47	90	35	7366.94	C	A	375	18	61	20	64	38	47	90	35	1092.42	C	A	73	0	36	37	0	1155.42	C	A	74	0	38	36	0
4898	314	6218	428	scaffold_13047	8136225	SF12_MullerE	14863485	A	G	6338.94	A	G	361	28	62	27	45	42	48	78	31	6338.94	A	G	361	28	62	27	45	42	48	78	31	1205.42	A	G	59	0	37	21	0	1291.42	A	G	62	0	39	22	0
4961	316	6219	429	scaffold_12855	4696163	SF12_MullerE	15253035	T	C	5420.94	T	C	355	30	57	28	59	45	32	85	19	5412.94	T	C	354	29	57	28	59	45	32	85	19	655.42	T	C	43	0	21	21	0	756.42	T	C	45	0	22	21	0
5382	319	6220	430	scaffold_13047	1303425	SF12_MullerE	21320343	A	G	7214.94	A	G	332	20	65	20	65	24	41	61	34	7172.94	A	G	330	20	65	20	65	24	40	61	34	1161.42	A	G	62	0	34	27	0	1201.42	A	G	60	0	34	26	0
5418	332	6221	431	scaffold_13047	1921488	SF12_MullerE	21891821	C	T	7477.94	C	T	365	17	66	15	58	36	49	78	45	7453.94	C	T	363	17	66	15	57	36	49	77	45	1095.42	C	T	58	0	34	22	0	1128.42	C	T	60	0	34	23	0
5419	333	6222	432	scaffold_13047	1924496	SF12_MullerE	21895074	A	T	9618.94	A	T	377	23	75	19	67	34	52	69	38	9702.94	A	T	379	23	75	19	68	34	52	69	39	2060.42	A	T	65	0	46	19	0	2195.42	A	T	66	0	49	17	0
5493	340	6223	433	scaffold_13047	3152779	SF12_MullerE	23158182	A	G	6502.94	A	G	323	12	69	11	46	28	44	78	34	6493.94	A	G	324	13	68	13	45	28	44	81	31	773.42	A	G	48	0	26	22	0	885.42	A	G	57	0	30	27	0
5496	343	6224	434	scaffold_13047	3290155	SF12_MullerE	23300533	C	G	9932.9	C	G	347	3	77	8	72	14	76	35	60	9730.9	C	G	340	3	76	8	70	14	75	35	58	684.42	C	G	40	0	24	16	0	957.42	C	G	47	0	31	16	0
5497	344	6225	435	scaffold_13047	3302537	SF12_MullerE	23313883	C	T	6189.94	C	T	316	15	60	17	51	37	37	63	35	6207.94	C	T	316	15	60	17	51	37	37	63	35	1374.42	C	T	80	0	43	36	0	1429.42	C	T	84	0	45	38	0
5498	345	6226	436	scaffold_13047	3308738	SF12_MullerE	23320690	T	A	8888.94	T	A	356	17	79	15	58	30	33	75	49	8930.94	T	A	357	17	79	15	59	30	33	75	49	1540.42	T	A	62	0	35	27	0	1779.42	T	A	68	0	41	27	0
5506	353	6227	437	scaffold_13047	3402852	SF12_MullerE	23407070	T	C	9853.94	T	C	346	10	81	16	55	20	58	49	55	9691.94	T	C	342	10	79	16	55	20	57	49	55	1579.42	T	C	57	0	36	21	0	1624.42	T	C	61	0	37	24	0
6060	370	6228	438	scaffold_13047	7047347	SF12_MullerE	27130823	T	A	5657.94	T	A	341	28	58	25	46	32	31	88	32	5621.94	T	A	341	28	57	25	46	33	31	88	32	858.42	T	A	54	0	26	28	0	866.42	T	A	54	0	25	29	0
6370	385	6229	439	scaffold_12855	7328077	SF12_MullerE	30571226	A	G	6833.94	A	G	357	20	73	26	39	38	45	94	22	6833.94	A	G	357	20	73	26	39	38	45	94	22	1441.42	A	G	70	0	35	34	0	1632.42	A	G	75	0	39	36	0
6609	392	6230	440	scaffold_12855	9406450	SF12_MullerE	32694137	A	G	5813.94	A	G	314	22	66	23	39	34	44	65	21	5832.94	A	G	313	22	66	23	39	33	44	65	21	752.42	A	G	55	0	24	25	0	906.42	A	G	55	0	26	24	0
6621	395	6231	441	scaffold_12855	9585683	SF12_MullerE	32888499	A	C	7552.94	A	C	345	27	69	16	52	43	38	65	34	7510.94	A	C	343	27	69	16	51	43	38	65	34	2254.42	A	C	72	0	51	21	0	2344.42	A	C	74	0	53	21	0
2955	419	6232	442	scaffold_12822	8252	SF12_MullerE	3634	A	C	5320.94	A	C	310	29	49	29	39	32	38	78	15	5444.94	A	C	313	29	50	29	41	32	39	77	15	1259.42	A	C	52	0	30	22	0	1394.42	A	C	55	0	33	22	0
5281	429	6233	443	scaffold_12855	2896651	SF12_MullerE	17034620	C	T	5792.94	C	T	334	19	46	23	51	35	44	85	31	6030.94	C	T	336	19	47	23	51	36	45	84	31	724.42	C	T	51	0	23	28	0	1153.42	C	T	62	0	34	27	0
5850	439	6234	444	scaffold_13047	5450374	SF12_MullerE	25466048	T	C	6591.94	T	C	381	26	72	23	60	39	46	88	27	6507.94	T	C	381	26	72	23	60	39	46	88	27	817.42	T	C	51	0	26	23	0	831.42	T	C	52	0	27	22	0
6608	442	6235	445	scaffold_12855	9401332	SF12_MullerE	32689491	T	C	6730.94	T	C	338	21	64	23	43	36	49	86	16	6728.94	T	C	339	21	64	24	43	36	49	86	16	1284.42	T	C	54	0	30	24	0	1520.42	T	C	59	0	34	25	0
3075	446	6236	446	scaffold_12822	815669	SF12_MullerE	620877	T	G	7132.94	T	G	371	26	76	23	49	42	53	76	26	7029.94	T	G	368	26	75	23	48	41	53	76	26	1209.42	T	G	66	0	39	27	0	1272.42	T	G	66	0	39	27	0
1	447	2413	447	scaffold_12963	15157879	SF12_MullerB	7601581	G	A	9792.9	G	A	325	1	87	16	45	13	70	28	65	9792.9	G	A	325	1	87	16	45	13	70	28	65	937.42	G	A	59	0	30	29	0	945.42	G	A	61	0	31	30	0
2	448	1300	448	scaffold_12963	14846888	SF12_MullerB	7904733	T	C	9175.94	T	C	346	8	73	22	53	27	52	56	54	9091.94	T	C	344	8	73	22	51	27	52	56	54	1136.42	T	C	48	0	27	20	0	1226.42	T	C	51	0	29	20	0
3	449	1993	449	scaffold_12963	14818108	SF12_MullerB	7933407	C	G	7756.94	C	G	348	13	82	26	44	30	49	53	51	7748.94	C	G	348	13	82	26	44	30	49	53	51	667.42	C	G	54	0	24	27	0	728.42	C	G	53	0	26	24	0
4	450	2501	450	scaffold_12963	14817877	SF12_MullerB	7933638	T	G	8329.94	T	G	366	13	85	28	43	28	63	50	55	8255.94	T	G	364	13	83	28	42	28	64	50	55	1014.42	T	G	62	0	32	28	0	1069.42	T	G	63	0	32	30	0
5	451	3523	451	scaffold_12963	14170399	SF12_MullerB	8593453	A	T	7527.94	A	T	335	9	62	26	52	26	58	53	49	7516.94	A	T	334	9	62	26	51	26	58	53	49	1333.42	A	T	72	0	43	29	0	1358.42	A	T	72	0	42	30	0
6	452	3595	452	scaffold_12963	14136306	SF12_MullerB	8629342	A	C	9272.03	A	C	371	8	84	29	52	30	51	46	68	9239.99	A	C	369	8	83	28	52	30	51	46	68	1002.42	A	C	56	0	31	25	0	1012.42	A	C	58	0	31	27	0
7	453	3689	453	scaffold_12963	14115331	SF12_MullerB	8652508	G	A	9339.94	G	A	381	13	84	31	51	26	57	56	62	9254.94	G	A	378	13	84	31	50	26	55	56	62	1527.42	G	A	89	0	48	41	0	1575.42	G	A	90	0	48	42	0
8	454	348	454	scaffold_12963	14093683	SF12_MullerB	8674233	A	T	8731.9	A	T	333	6	87	23	47	21	56	39	54	8757.9	A	T	332	6	87	23	47	20	56	39	54	1477.42	A	T	90	0	50	37	0	1621.42	A	T	96	0	52	41	0
9	455	1557	455	scaffold_12963	14018095	SF12_MullerB	8756021	C	A	7970.94	C	A	325	12	77	17	57	26	43	52	41	8001.94	C	A	326	12	78	17	57	26	43	52	41	1286.42	C	A	62	0	40	22	0	1327.42	C	A	62	0	40	22	0
10	456	5354	456	scaffold_12963	14004789	SF12_MullerB	8771095	T	A	8510.94	T	A	375	7	76	27	60	37	57	51	59	8569.94	T	A	376	7	76	27	61	37	57	51	59	1266.42	T	A	70	0	42	27	0	1311.42	T	A	72	0	43	28	0
11	457	704	457	scaffold_12963	14004483	SF12_MullerB	8771401	T	A	9171.04	T	A	379	7	93	25	45	31	49	55	72	9126.17	T	A	377	7	92	25	45	31	49	56	72	1160.42	T	A	54	0	36	16	0	1302.42	T	A	58	0	39	17	0
12	458	3674	458	scaffold_12963	13991518	SF12_MullerB	8784580	T	C	7260.94	T	C	338	8	65	34	40	32	46	53	59	7077.94	T	C	333	8	62	34	40	32	45	53	58	1352.42	T	C	63	0	41	22	0	1493.42	T	C	66	0	44	22	0
13	459	4948	459	scaffold_12963	13980579	SF12_MullerB	8795682	A	G	8492.94	A	G	365	9	77	32	55	31	48	52	60	8399.94	A	G	366	9	77	32	55	31	48	53	60	1226.42	A	G	80	0	36	44	0	1284.42	A	G	81	0	36	45	0
14	460	3489	460	scaffold_12963	13944022	SF12_MullerB	8828378	A	T	9317.94	A	T	396	13	84	28	51	24	68	71	56	9354.94	A	T	395	13	84	28	51	24	67	71	56	1374.42	A	T	76	0	43	29	0	1371.42	A	T	77	0	43	30	0
15	461	5036	461	scaffold_12963	13844592	SF12_MullerB	8930959	A	T	8255.94	A	T	382	12	67	36	51	34	57	65	59	8244.94	A	T	381	12	67	36	50	34	57	65	59	1316.42	A	T	58	0	42	16	0	1343.42	A	T	61	0	43	17	0
16	462	5733	462	scaffold_12963	13843180	SF12_MullerB	8932368	C	A	7934.94	C	A	303	9	63	24	35	16	49	53	52	7808.94	C	A	299	9	62	23	35	16	48	54	51	1225.42	C	A	59	0	28	29	0	1249.42	C	A	57	0	28	28	0
18	463	4727	463	scaffold_12963	13693098	SF12_MullerB	9089244	A	G	6955.94	A	G	320	13	67	15	55	27	45	61	36	7235.94	A	G	321	13	68	15	55	26	45	61	38	842.42	A	G	61	0	29	32	0	1091.42	A	G	65	0	33	32	0
19	464	1205	464	scaffold_12963	13647798	SF12_MullerB	9135403	T	C	7000.94	T	C	326	11	69	25	41	27	48	55	49	6979.94	T	C	324	11	68	25	41	27	47	55	49	939.42	T	C	53	0	31	19	0	1101.42	T	C	55	0	34	19	0
20	465	1886	465	scaffold_12963	13574822	SF12_MullerB	9211801	A	T	6753.94	A	T	305	7	65	21	41	27	43	49	51	6733.94	A	T	304	7	65	21	41	27	43	49	50	922.42	A	T	66	0	32	34	0	967.42	A	T	66	0	32	34	0
21	466	4473	466	scaffold_12963	13433339	SF12_MullerB	9361998	C	T	8631.94	C	T	385	9	81	31	48	32	56	64	64	8338.94	C	T	384	9	81	31	48	32	55	64	64	721.42	C	T	55	0	22	33	0	882.42	C	T	62	0	26	36	0
22	467	6237	467	scaffold_12963	13413671	SF12_MullerB	9372619	A	G	8212.94	A	G	350	10	82	30	48	25	53	47	52	8222.94	A	G	350	10	82	30	48	25	53	47	52	945.42	A	G	64	0	30	33	0	958.42	A	G	66	0	30	36	0
23	468	6238	468	scaffold_12963	13393405	SF12_MullerB	9393232	G	T	10064.9	G	T	367	11	78	21	51	23	65	57	61	10140.9	G	T	372	11	78	21	52	25	64	57	64	1461.42	G	T	68	0	34	34	0	1790.42	G	T	76	0	41	35	0
24	469	1385	469	scaffold_12963	13353992	SF12_MullerB	9434775	T	A	8266.94	T	A	337	10	82	30	48	22	44	45	55	8033.94	T	A	330	10	80	29	47	21	44	45	53	1457.42	T	A	92	0	46	46	0	1627.42	T	A	98	0	51	47	0
25	470	2895	470	scaffold_12963	13153255	SF12_MullerB	9629374	C	G	7739.94	C	G	351	10	75	27	42	24	49	58	66	7430.94	C	G	346	10	73	27	42	24	48	56	66	724.42	C	G	45	0	24	18	0	864.42	C	G	47	0	26	19	0
26	471	911	471	scaffold_12963	13134875	SF12_MullerB	9647715	C	T	9981.94	C	T	385	13	85	28	52	32	54	64	57	9897.94	C	T	383	13	83	28	52	32	54	64	57	1724.42	C	T	75	0	39	36	0	1724.42	C	T	77	0	39	38	0
27	472	5182	472	scaffold_12963	13134874	SF12_MullerB	9647716	A	T	9981.94	A	T	384	13	84	28	52	31	54	64	58	9897.94	A	T	382	13	82	28	52	31	54	64	58	1724.42	A	T	75	0	39	36	0	1724.42	A	T	77	0	39	38	0
28	473	3196	473	scaffold_12963	13131288	SF12_MullerB	9651523	T	G	9365.94	T	G	366	15	75	25	47	30	54	63	57	9281.94	T	G	364	15	75	25	46	30	53	63	57	1013.42	T	G	58	0	24	34	0	1136.42	T	G	65	0	27	38	0
29	474	6239	474	scaffold_12963	13131278	SF12_MullerB	9651533	G	A	9246.94	G	A	350	11	76	25	40	33	57	56	52	9150.94	G	A	348	11	76	25	39	33	56	56	52	1038.42	G	A	55	0	23	32	0	1161.42	G	A	62	0	26	36	0
30	475	5077	475	scaffold_12963	13131266	SF12_MullerB	9651545	A	G	7898.94	A	G	350	12	76	27	42	32	54	53	53	7796.94	A	G	347	12	76	27	41	32	52	53	53	687.42	A	G	55	0	21	33	0	837.42	A	G	62	0	24	36	0
31	476	1253	476	scaffold_12963	13119237	SF12_MullerB	9665075	A	G	6558.94	A	G	306	12	75	22	40	31	37	48	40	6431.94	A	G	306	12	75	22	40	31	37	48	40	809.42	A	G	57	0	26	31	0	851.42	A	G	64	0	29	35	0
32	477	5842	477	scaffold_12963	13066510	SF12_MullerB	9710084	G	C	8812.94	G	C	373	10	84	34	44	26	65	53	55	8734.94	G	C	369	10	84	34	44	26	62	53	55	968.42	G	C	59	0	30	29	0	1072.42	G	C	64	0	34	30	0
36	478	1718	478	scaffold_12963	12944437	SF12_MullerB	9825678	G	A	8954.94	G	A	390	13	74	32	58	27	60	62	63	8924.94	G	A	389	13	74	32	58	27	60	62	62	1419.42	G	A	78	0	46	32	0	1475.42	G	A	81	0	47	34	0
37	479	5047	479	scaffold_12963	12944233	SF12_MullerB	9825882	C	G	8558.94	C	G	359	9	81	32	51	22	52	51	61	8189.94	C	G	355	9	81	32	50	22	52	51	58	1272.42	C	G	73	0	40	32	0	1375.42	C	G	79	0	43	34	0
38	480	2011	480	scaffold_12963	12944215	SF12_MullerB	9825900	G	T	8264.94	G	T	352	7	74	31	46	25	50	51	68	7849.94	G	T	348	7	74	31	45	25	50	51	65	1329.42	G	T	72	0	41	30	0	1464.42	G	T	79	0	45	33	0
39	481	4974	481	scaffold_12963	12862278	SF12_MullerB	9910072	T	A	9108.94	T	A	393	12	90	26	45	39	56	61	62	9090.94	T	A	392	12	90	26	45	39	56	61	62	1296.42	T	A	69	0	39	30	0	1383.42	T	A	73	0	41	32	0
40	482	1302	482	scaffold_12963	12860141	SF12_MullerB	9912210	G	A	8310.94	G	A	377	14	70	32	51	30	62	61	56	8312.94	G	A	377	14	70	32	51	30	62	61	56	972.42	G	A	50	0	30	20	0	1104.42	G	A	54	0	33	21	0
41	483	5037	483	scaffold_12963	12627122	SF12_MullerB	10143132	G	T	9754.94	G	T	364	13	83	31	51	27	58	48	53	9628.94	G	T	361	13	83	31	51	27	56	48	52	862.42	G	T	49	0	20	29	0	817.42	G	T	47	0	19	28	0
42	484	701	484	scaffold_12963	12620082	SF12_MullerB	10148759	C	T	8941.94	C	T	368	10	92	29	46	33	53	43	61	8938.94	C	T	368	10	92	29	46	33	53	43	61	1121.42	C	T	76	0	37	36	0	1209.42	C	T	80	0	40	38	0
43	485	104	485	scaffold_12963	12620008	SF12_MullerB	10148833	A	T	8102.94	A	T	351	11	79	33	54	33	56	45	40	8068.94	A	T	351	11	79	33	54	33	56	45	40	1002.42	A	T	70	0	32	37	0	1022.42	A	T	71	0	34	36	0
44	486	1039	486	scaffold_12963	12611528	SF12_MullerB	10157906	G	A	9584.94	G	A	378	11	81	30	47	37	56	57	59	9332.94	G	A	372	11	78	30	47	37	55	58	56	902.42	G	A	66	0	31	35	0	1080.42	G	A	72	0	35	37	0
45	487	824	487	scaffold_12963	12587024	SF12_MullerB	10185989	A	G	9076.94	A	G	382	14	80	24	57	35	62	56	53	9079.94	A	G	382	14	80	24	57	35	62	56	53	985.42	A	G	55	0	33	22	0	1115.42	A	G	60	0	36	23	0
46	488	4131	488	scaffold_12963	12586628	SF12_MullerB	10186385	C	T	8285.94	C	T	349	8	75	23	40	30	59	51	60	8299.94	C	T	348	8	75	23	40	30	59	51	60	1065.42	C	T	58	0	31	27	0	1163.42	C	T	61	0	34	27	0
47	489	6240	489	scaffold_12963	12586601	SF12_MullerB	10186412	C	T	8566.96	C	T	372	7	79	24	40	37	58	53	72	8590.96	C	T	371	7	79	24	40	37	58	53	72	1032.42	C	T	55	0	30	25	0	1106.42	C	T	58	0	32	25	0
48	490	863	490	scaffold_12963	12535274	SF12_MullerB	10242782	A	G	9887.94	A	G	364	15	83	20	45	27	71	50	51	9644.94	A	G	359	15	81	20	44	27	70	50	50	680.42	A	G	43	0	22	20	0	766.42	A	G	47	0	24	22	0
49	491	1542	491	scaffold_12963	12516203	SF12_MullerB	10261841	T	A	8116.94	T	A	360	9	75	33	45	32	45	54	65	8119.94	T	A	358	9	75	32	45	32	46	54	64	1394.42	T	A	71	0	45	25	0	1363.42	T	A	71	0	45	25	0
50	492	1796	492	scaffold_12963	12478418	SF12_MullerB	10301974	A	G	10040.9	A	G	356	16	85	22	56	26	58	47	45	10190.9	A	G	360	16	88	22	55	26	60	47	45	1561.42	A	G	66	0	36	30	0	1880.42	A	G	75	0	43	32	0
51	493	154	493	scaffold_12963	12452519	SF12_MullerB	10327748	T	G	7368.94	T	G	354	11	71	33	44	34	49	55	57	7580.94	T	G	354	11	71	33	44	34	49	55	57	753.42	T	G	52	0	25	25	0	895.42	T	G	54	0	28	24	0
52	494	193	494	scaffold_12963	12382908	SF12_MullerB	10401407	T	C	7061.94	T	C	337	15	86	29	44	27	34	52	45	7086.94	T	C	338	15	86	29	44	28	34	52	45	748.42	T	C	50	0	21	28	0	776.42	T	C	54	0	22	31	0
53	495	210	495	scaffold_12963	12362872	SF12_MullerB	10422883	T	C	8362.94	T	C	367	11	84	27	57	32	52	50	52	8166.94	T	C	362	11	84	27	55	32	50	50	52	391.42	T	C	36	0	14	22	0	427.42	T	C	37	0	15	22	0
54	496	309	496	scaffold_12963	12357504	SF12_MullerB	10428139	A	G	7980.94	A	G	307	9	61	26	50	25	46	47	43	7981.94	A	G	307	9	61	26	50	25	46	47	43	2152.42	A	G	65	0	48	17	0	2155.42	A	G	65	0	48	17	0
55	497	536	497	scaffold_12963	12320350	SF12_MullerB	10457606	T	C	7769.94	T	C	332	11	80	22	48	30	36	50	55	7727.94	T	C	330	11	80	22	48	30	36	50	53	668.42	T	C	48	0	21	27	0	734.42	T	C	54	0	23	31	0
56	498	5000	498	scaffold_12963	12301739	SF12_MullerB	10473613	A	T	7648.94	A	T	344	14	71	28	57	22	55	53	44	7621.94	A	T	343	14	71	28	57	22	54	53	44	1142.42	A	T	59	0	39	18	0	1262.42	A	T	62	0	41	18	0
57	499	52	499	scaffold_12963	12299235	SF12_MullerB	10476568	T	A	6815.94	T	A	367	14	79	32	44	45	37	60	56	6739.94	T	A	357	14	74	32	41	45	36	60	54	642.42	T	A	53	0	21	32	0	652.42	T	A	54	0	21	33	0
58	500	177	500	scaffold_12963	12278633	SF12_MullerB	10498486	A	G	8174.94	A	G	350	9	73	27	40	28	63	59	51	8188.94	A	G	350	9	73	26	40	28	63	60	51	1655.42	A	G	87	0	57	29	0	1724.42	A	G	88	0	58	29	0
59	501	6241	501	scaffold_12963	12266087	SF12_MullerB	10510878	A	G	8250.94	A	G	332	14	71	20	45	31	39	58	51	8129.94	A	G	326	14	68	20	44	31	40	58	51	965.42	A	G	50	0	24	26	0	1119.42	A	G	54	0	27	27	0
60	502	427	502	scaffold_12963	12258809	SF12_MullerB	10518664	A	T	6664.46	A	T	302	6	66	19	44	32	43	41	50	6745.46	A	T	302	6	66	19	43	32	43	41	51	994.42	A	T	48	0	32	16	0	1070.42	A	T	50	0	34	16	0
61	503	188	503	scaffold_12963	12239866	SF12_MullerB	10537535	T	A	6727.94	T	A	335	10	58	22	47	32	54	62	47	6969.94	T	A	336	10	58	22	48	32	54	62	47	882.42	T	A	55	0	30	24	0	1111.42	T	A	61	0	35	24	0
62	504	57	504	scaffold_12963	12233906	SF12_MullerB	10543608	A	G	9016.94	A	G	366	11	74	31	44	36	45	63	62	8926.94	A	G	364	11	73	31	44	36	44	63	62	1522.42	A	G	57	0	35	22	0	1534.42	A	G	58	0	35	23	0
63	505	60	505	scaffold_12963	12233905	SF12_MullerB	10543609	C	G	9016.94	C	G	368	11	72	32	44	36	47	64	62	8926.94	C	G	366	11	71	32	44	36	46	64	62	1522.42	C	G	58	0	36	22	0	1534.42	C	G	59	0	36	23	0
64	506	1961	506	scaffold_12963	12210410	SF12_MullerB	10568113	T	C	8624.94	T	C	369	10	89	33	47	28	59	47	55	8642.94	T	C	368	10	89	33	47	27	59	47	55	649.42	T	C	38	0	19	19	0	716.42	T	C	45	0	22	22	0
65	507	1153	507	scaffold_12963	12206731	SF12_MullerB	10572156	T	C	9643.94	T	C	342	9	76	20	58	20	48	52	56	9470.94	T	C	338	9	74	20	58	20	47	52	55	1360.42	T	C	65	0	31	34	0	1450.42	T	C	66	0	33	33	0
66	508	171	508	scaffold_12963	12193992	SF12_MullerB	10585085	T	C	5921.94	T	C	299	8	58	26	45	33	43	45	40	5886.94	T	C	299	8	58	26	45	33	43	45	40	1213.42	T	C	66	0	41	25	0	1327.42	T	C	75	0	48	26	0
67	509	83	509	scaffold_12963	12177896	SF12_MullerB	10602221	T	C	8081.47	T	C	356	7	89	27	54	28	49	50	52	8061.47	T	C	356	7	89	27	54	28	49	50	52	1080.42	T	C	57	0	32	24	0	1164.42	T	C	63	0	36	25	0
68	510	648	510	scaffold_12963	12164991	SF12_MullerB	10615304	A	G	8135.94	A	G	373	16	83	29	44	39	59	54	48	8187.94	A	G	373	16	83	29	44	39	59	54	48	841.42	A	G	56	0	30	26	0	998.42	A	G	63	0	35	26	0
71	511	38	511	scaffold_12963	12112846	SF12_MullerB	10669186	G	C	9088.95	G	C	361	7	75	25	54	28	68	46	58	8651.95	G	C	357	7	75	25	53	28	66	45	58	795.42	G	C	44	0	26	18	0	830.42	G	C	46	0	27	19	0
72	512	367	512	scaffold_12963	12102026	SF12_MullerB	10679904	A	G	8654.95	A	G	355	7	81	20	45	35	58	47	62	8731.95	A	G	355	7	82	20	45	35	57	47	62	855.42	A	G	43	0	28	15	0	985.42	A	G	50	0	34	15	0
73	513	361	513	scaffold_12963	12101930	SF12_MullerB	10680000	T	C	8672.94	T	C	360	8	78	19	46	36	56	53	63	8605.94	T	C	358	8	77	19	46	36	55	53	63	849.42	T	C	44	0	28	16	0	1030.42	T	C	47	0	31	16	0
74	514	6048	514	scaffold_12963	12101582	SF12_MullerB	10680348	A	C	6860.94	A	C	320	10	61	33	46	24	48	56	41	6869.94	A	C	320	10	61	33	46	24	48	56	42	1067.42	A	C	58	0	35	23	0	1155.42	A	C	60	0	36	23	0
75	515	6242	515	scaffold_12963	12101552	SF12_MullerB	10680378	A	G	7579.94	A	G	351	12	71	30	48	30	55	55	49	7547.94	A	G	352	12	71	30	48	31	55	55	50	1088.42	A	G	63	0	37	25	0	1124.42	A	G	65	0	38	25	0
76	516	119	516	scaffold_12963	12093234	SF12_MullerB	10689406	T	C	7658.94	T	C	341	9	84	31	40	24	52	58	43	7550.94	T	C	338	9	84	31	39	24	51	58	42	895.42	T	C	51	0	30	20	0	960.42	T	C	52	0	31	20	0
77	517	1507	517	scaffold_12963	12084788	SF12_MullerB	10697914	A	C	6731.94	A	C	302	12	60	22	44	22	52	50	39	6626.94	A	C	299	12	60	22	43	22	51	50	38	706.42	A	C	40	0	22	18	0	746.42	A	C	41	0	23	18	0
78	518	2370	518	scaffold_12963	12069304	SF12_MullerB	10713417	T	C	7081.94	T	C	351	13	76	35	49	34	43	56	44	6972.94	T	C	347	13	76	35	47	34	43	56	42	791.42	T	C	66	0	25	39	0	996.42	T	C	73	0	28	43	0
79	519	1465	519	scaffold_12963	12069273	SF12_MullerB	10713448	T	C	7267.94	T	C	346	16	86	25	45	30	40	55	48	7078.94	T	C	339	16	84	25	43	30	40	55	45	747.42	T	C	58	0	24	33	0	881.42	T	C	62	0	26	35	0
80	520	237	520	scaffold_12963	12037753	SF12_MullerB	10745591	A	T	6911.94	A	T	311	10	76	15	44	26	50	47	42	6922.94	A	T	307	10	74	15	42	26	50	47	42	1013.42	A	T	61	0	35	26	0	1129.42	A	T	72	0	41	30	0
81	521	1876	521	scaffold_12963	12016312	SF12_MullerB	10767221	A	G	8003.94	A	G	352	9	82	32	46	30	55	47	48	7904.94	A	G	351	9	82	32	46	30	55	47	48	1129.42	A	G	69	0	36	33	0	1142.42	A	G	70	0	36	34	0
82	522	98	522	scaffold_12963	12011794	SF12_MullerB	10774461	A	G	7796.94	A	G	326	13	67	21	58	23	55	48	38	7837.94	A	G	328	13	67	22	59	23	55	48	38	1036.42	A	G	59	0	31	28	0	1084.42	A	G	60	0	32	27	0
83	523	40	523	scaffold_12963	12004498	SF12_MullerB	10782494	T	A	6937.94	T	A	312	8	68	22	41	27	45	47	54	6954.94	T	A	312	8	67	22	41	27	45	48	54	767.42	T	A	47	0	21	26	0	1177.42	T	A	59	0	33	26	0
84	524	199	524	scaffold_12963	11990552	SF12_MullerB	10796860	A	G	8294.94	A	G	338	16	74	26	44	27	37	63	51	8126.94	A	G	336	16	73	26	43	29	36	63	50	962.42	A	G	56	0	23	33	0	1044.42	A	G	57	0	24	33	0
85	525	1873	525	scaffold_12963	11980511	SF12_MullerB	10807085	T	A	6569.9	T	A	316	4	74	33	38	34	41	52	40	6606.9	T	A	316	4	74	33	38	34	41	52	40	712.42	T	A	49	0	26	19	0	813.42	T	A	50	0	28	20	0
86	526	5207	526	scaffold_12963	11980222	SF12_MullerB	10807375	C	T	7437.94	C	T	354	12	68	32	54	37	44	58	49	7407.94	C	T	353	12	68	32	54	37	44	58	48	950.42	C	T	59	0	30	29	0	1014.42	C	T	60	0	31	29	0
87	527	271	527	scaffold_12963	11972050	SF12_MullerB	10816477	G	A	7717.94	G	A	349	13	80	26	43	26	46	55	60	7691.94	G	A	348	13	79	26	43	26	46	55	60	1151.42	G	A	75	0	36	36	0	1220.42	G	A	79	0	39	37	0
88	528	3983	528	scaffold_12963	11969813	SF12_MullerB	10818674	A	G	7887.94	A	G	347	10	73	24	41	32	62	54	50	7855.94	A	G	347	10	73	24	41	32	62	54	50	1214.42	A	G	67	0	38	29	0	1217.42	A	G	70	0	38	32	0
89	529	6243	529	scaffold_12963	11968519	SF12_MullerB	10819980	C	G	7850.94	C	G	351	9	75	22	57	27	46	53	61	7936.94	C	G	343	9	71	22	57	27	47	53	56	686.42	C	G	41	0	19	21	0	787.42	C	G	46	0	21	23	0
90	530	987	530	scaffold_12963	11952626	SF12_MullerB	10836631	C	T	8262.94	C	T	327	10	70	30	47	23	47	53	47	8134.94	C	T	324	10	69	30	45	23	47	53	47	1358.42	C	T	66	0	31	35	0	1673.42	C	T	71	0	37	34	0
91	531	2321	531	scaffold_12963	11925529	SF12_MullerB	10865185	T	C	9017.94	T	C	385	9	78	31	49	34	63	51	66	9011.94	T	C	386	9	79	31	49	34	63	51	66	1326.42	T	C	69	0	40	27	0	1608.42	T	C	77	0	46	29	0
92	532	414	532	scaffold_12963	11910102	SF12_MullerB	10881182	G	A	7281.94	G	A	336	16	85	27	40	24	41	53	50	7374.94	G	A	334	16	84	27	40	24	40	53	50	707.42	G	A	46	0	24	22	0	1205.42	G	A	59	0	37	21	0
93	533	10	533	scaffold_12963	11818121	SF12_MullerB	10972136	T	C	8718.94	T	C	326	9	73	27	45	24	40	52	56	8718.94	T	C	326	9	72	27	45	24	41	52	56	1135.42	T	C	56	0	26	30	0	1323.42	T	C	62	0	31	31	0
94	534	63	534	scaffold_12963	11818118	SF12_MullerB	10972139	T	C	8718.94	T	C	322	8	72	26	46	24	41	50	55	8707.94	T	C	322	8	71	26	46	24	42	50	55	1135.42	T	C	57	0	26	31	0	1323.42	T	C	63	0	31	32	0
95	535	29	535	scaffold_12963	11812092	SF12_MullerB	10978516	C	T	8183.94	C	T	344	15	66	23	48	26	56	66	43	8195.94	C	T	344	15	66	23	48	26	56	66	43	1380.42	C	T	66	0	32	33	0	1470.42	C	T	68	0	34	33	0
96	536	137	536	scaffold_12963	11810958	SF12_MullerB	10979647	T	C	9146.94	T	C	387	15	84	26	52	35	59	55	58	9094.94	T	C	386	15	84	26	52	35	58	55	58	1256.42	T	C	67	0	38	29	0	1349.42	T	C	67	0	38	29	0
97	537	455	537	scaffold_12963	11795030	SF12_MullerB	10996478	T	G	7211.94	T	G	345	6	66	35	42	33	52	52	59	7226.94	T	G	346	6	66	35	42	33	52	53	59	1138.42	T	G	72	0	39	30	0	1276.42	T	G	75	0	41	31	0
98	538	28	538	scaffold_12963	11791156	SF12_MullerB	11000361	A	G	8091.94	A	G	359	14	72	29	45	24	52	64	58	7976.94	A	G	357	14	72	29	45	24	52	64	56	1189.42	A	G	66	0	37	29	0	1291.42	A	G	69	0	40	29	0
99	539	12	539	scaffold_12963	11790375	SF12_MullerB	11001142	T	A	7402.05	T	A	326	5	63	31	41	27	58	49	52	7317.05	T	A	325	5	63	32	40	27	57	49	52	1031.42	T	A	63	0	34	27	0	1051.42	T	A	61	0	32	28	0
100	540	19	540	scaffold_12963	11789015	SF12_MullerB	11002503	A	C	8922.94	A	C	375	9	92	26	48	33	43	51	73	8904.94	A	C	375	9	92	26	48	33	43	51	73	901.42	A	C	49	0	30	18	0	973.42	A	C	50	0	31	18	0
101	541	15	541	scaffold_12963	11783753	SF12_MullerB	11007765	T	C	7951.94	T	C	370	16	72	37	36	25	70	64	50	7962.94	T	C	370	16	72	37	36	25	70	64	50	789.42	T	C	53	0	23	29	0	832.42	T	C	52	0	23	28	0
102	542	56	542	scaffold_12963	11763004	SF12_MullerB	11027455	G	T	8312.94	G	T	330	9	60	38	52	25	57	47	41	8270.94	G	T	329	9	60	38	51	25	57	47	41	1627.42	G	T	64	0	37	27	0	1701.42	G	T	67	0	39	28	0
103	543	16	543	scaffold_12963	11762476	SF12_MullerB	11027983	A	G	7347.94	A	G	305	7	71	21	38	26	52	44	44	7333.94	A	G	305	7	71	21	38	26	52	44	44	920.42	A	G	50	0	30	20	0	997.42	A	G	52	0	31	21	0
104	544	41	544	scaffold_12963	11758414	SF12_MullerB	11032110	T	A	8784.94	T	A	338	10	67	25	53	30	42	58	51	8871.94	T	A	339	10	68	25	53	30	42	57	52	1340.42	T	A	53	0	30	23	0	1600.42	T	A	60	0	36	24	0
105	545	27	545	scaffold_12963	11737026	SF12_MullerB	11048883	G	A	8604.94	G	A	322	8	72	33	44	20	52	46	46	8603.94	G	A	322	8	72	33	44	20	52	46	46	469.42	G	A	34	0	15	19	0	497.42	G	A	36	0	15	21	0
106	546	55	546	scaffold_12963	11736999	SF12_MullerB	11048910	A	T	9233.94	A	T	343	11	76	30	46	21	55	55	48	9233.94	A	T	343	11	76	30	46	21	55	55	48	710.42	A	T	35	0	17	18	0	755.42	A	T	38	0	18	20	0
107	547	43	547	scaffold_12963	11736927	SF12_MullerB	11048982	T	G	8369.94	T	G	382	15	80	25	48	23	66	70	54	8296.94	T	G	380	15	80	25	46	23	65	70	54	700.42	T	G	37	0	22	15	0	833.42	T	G	43	0	25	18	0
108	548	2297	548	scaffold_12963	11724043	SF12_MullerB	11061827	T	C	6760.95	T	C	296	8	71	25	37	22	42	43	48	6736.95	T	C	295	8	70	25	37	22	42	43	48	787.42	T	C	57	0	25	32	0	802.42	T	C	54	0	24	30	0
109	549	4	549	scaffold_12963	11705195	SF12_MullerB	11080734	C	T	6765.94	C	T	289	9	57	10	46	22	53	50	42	6846.94	C	T	289	9	57	10	46	22	53	50	42	455.42	C	T	33	0	14	19	0	968.42	C	T	50	0	30	20	0
110	550	2627	550	scaffold_12963	11671712	SF12_MullerB	11114549	C	T	8315.95	C	T	345	6	73	21	52	32	50	46	65	8243.95	C	T	346	6	74	21	52	32	50	46	65	453.42	C	T	34	0	13	21	0	485.42	C	T	35	0	14	21	0
111	551	46	551	scaffold_12963	11607733	SF12_MullerB	11176812	G	A	8652.94	G	A	349	10	59	32	55	28	45	63	57	8614.94	G	A	347	10	59	32	55	28	44	62	57	1496.42	G	A	61	0	34	27	0	1687.42	G	A	65	0	38	27	0
112	552	76	552	scaffold_12963	11607726	SF12_MullerB	11176819	T	C	8635.94	T	C	348	10	66	31	56	28	43	62	52	8595.94	T	C	346	10	66	31	56	28	42	61	52	1457.42	T	C	61	0	34	27	0	1679.42	T	C	66	0	39	27	0
113	553	50	553	scaffold_12963	11607704	SF12_MullerB	11176841	G	A	7179.94	G	A	337	11	61	30	49	28	42	61	53	7105.94	G	A	335	11	61	30	49	28	41	60	53	1054.42	G	A	64	0	34	29	0	1311.42	G	A	69	0	39	29	0
114	554	109	554	scaffold_12963	11456950	SF12_MullerB	11265349	A	G	7646.94	A	G	341	13	70	26	48	27	58	56	43	7684.94	A	G	340	13	70	26	48	27	57	56	43	1128.42	A	G	63	0	37	26	0	1316.42	A	G	66	0	39	27	0
115	555	633	555	scaffold_12963	11422272	SF12_MullerB	11300790	C	T	7150.94	C	T	316	8	73	21	44	24	46	50	46	7068.94	C	T	312	8	70	22	44	24	46	50	45	1263.42	C	T	60	0	40	20	0	1568.42	C	T	72	0	50	22	0
116	556	3798	556	scaffold_12963	11387536	SF12_MullerB	11336077	T	C	8145.94	T	C	355	10	83	40	40	25	59	48	50	8226.94	T	C	357	10	83	40	40	25	60	49	50	1494.42	T	C	77	0	51	25	0	1702.42	T	C	81	0	55	25	0
117	557	772	557	scaffold_12963	11376235	SF12_MullerB	11347333	G	A	8662.94	G	A	378	9	79	23	56	37	56	54	62	8673.94	G	A	376	9	78	23	56	37	56	54	62	610.42	G	A	61	0	17	42	0	706.42	G	A	67	0	21	42	0
118	558	538	558	scaffold_12963	11361727	SF12_MullerB	11361599	A	G	9155.94	A	G	395	13	85	22	58	37	52	61	67	9098.94	A	G	395	13	85	22	58	37	52	61	67	1391.42	A	G	69	0	44	25	0	1367.42	A	G	69	0	43	26	0
119	559	178	559	scaffold_12963	11266791	SF12_MullerB	11460544	A	G	7953.94	A	G	337	9	74	33	46	22	57	46	50	7744.94	A	G	336	9	74	33	46	22	57	46	49	1011.42	A	G	61	0	35	26	0	1181.42	A	G	67	0	39	28	0
120	560	157	560	scaffold_12963	11263886	SF12_MullerB	11464015	G	A	6534.94	G	A	330	11	73	24	32	35	43	64	45	6582.94	G	A	330	11	73	24	32	35	43	64	45	721.42	G	A	53	0	23	30	0	878.42	G	A	59	0	27	32	0
121	561	13	561	scaffold_12963	11251460	SF12_MullerB	11476547	C	T	8950.94	C	T	401	14	87	42	45	31	54	60	67	8894.94	C	T	400	14	87	42	45	31	54	59	67	1274.42	C	T	63	0	37	26	0	1254.42	C	T	62	0	35	27	0
122	562	45	562	scaffold_12963	11243607	SF12_MullerB	11484323	G	T	8980.94	G	T	387	16	82	25	52	35	55	63	59	8959.94	G	T	387	16	82	25	52	35	55	63	59	754.42	G	T	53	0	23	30	0	860.42	G	T	54	0	24	30	0
123	563	383	563	scaffold_12963	11219520	SF12_MullerB	11509780	T	A	7602.94	T	A	336	13	87	20	41	31	47	50	47	7475.94	T	A	330	13	85	20	41	31	43	50	47	738.43	T	A	35	0	23	10	0	844.44	T	A	38	0	27	9	0
124	564	652	564	scaffold_12963	11100585	SF12_MullerB	11617723	A	C	7993.94	A	C	364	14	72	29	46	25	60	63	55	7934.94	A	C	364	14	72	29	46	25	60	63	55	1376.42	A	C	69	0	43	24	0	1277.42	A	C	67	0	38	26	0
125	565	486	565	scaffold_12963	11083841	SF12_MullerB	11634722	T	C	9448.94	T	C	365	13	83	21	45	37	49	61	55	9367.94	T	C	362	13	82	21	44	37	49	60	55	1772.42	T	C	75	0	41	34	0	1817.42	T	C	76	0	42	34	0
126	566	87	566	scaffold_12963	10995275	SF12_MullerB	11730798	G	T	8328.94	G	T	389	8	81	33	48	30	65	63	60	8252.94	G	T	387	8	81	33	48	30	63	63	60	638.42	G	T	44	0	20	24	0	989.42	G	T	56	0	31	25	0
127	567	622	567	scaffold_12963	10940311	SF12_MullerB	11788423	A	G	8313.94	A	G	361	10	85	30	46	20	55	58	57	8272.94	A	G	360	10	84	30	46	20	55	58	57	658.42	A	G	51	0	21	26	0	717.42	A	G	53	0	22	28	0
128	568	460	568	scaffold_12963	10828314	SF12_MullerB	11902540	A	T	6972.94	A	T	378	15	72	27	50	37	59	65	52	6978.94	A	T	377	15	72	28	50	37	59	63	52	484.42	A	T	36	0	17	16	0	733.42	A	T	42	0	22	17	0
129	569	387	569	scaffold_12963	10767211	SF12_MullerB	11954924	A	T	7378.94	A	T	334	8	69	32	37	20	54	52	62	7481.94	A	T	333	8	68	32	37	20	54	52	62	361.42	A	T	37	0	15	19	0	666.42	A	T	46	0	23	18	0
130	570	6	570	scaffold_12963	10734762	SF12_MullerB	11987853	A	G	7096.94	A	G	339	7	62	24	48	35	39	57	64	6502.94	A	G	320	7	60	24	40	35	33	57	60	926.42	A	G	62	0	32	30	0	1252.42	A	G	71	0	42	29	0
131	571	4264	571	scaffold_12963	10670136	SF12_MullerB	12059446	G	T	9438.94	G	T	372	11	84	35	46	26	45	62	63	9591.94	G	T	377	11	82	35	46	26	48	62	66	1475.42	G	T	69	0	34	35	0	1724.42	G	T	77	0	40	37	0
132	572	365	572	scaffold_12963	10587724	SF12_MullerB	12142610	G	A	7623.94	G	A	339	14	83	21	45	23	62	48	43	7551.94	G	A	335	14	84	21	47	23	57	48	41	883.42	G	A	59	0	30	28	0	1164.42	G	A	68	0	37	31	0
133	573	1139	573	scaffold_12963	10576834	SF12_MullerB	12154645	G	A	8409.94	G	A	355	10	73	26	48	22	69	50	56	8296.94	G	A	356	11	73	26	48	22	70	50	55	895.42	G	A	56	0	30	26	0	1122.42	G	A	61	0	35	26	0
134	574	1	574	scaffold_12963	10492302	SF12_MullerB	12245082	A	G	8081.94	A	G	371	16	77	37	51	28	48	60	53	8083.94	A	G	373	17	77	37	51	28	48	60	53	986.42	A	G	53	0	32	21	0	1069.42	A	G	58	0	36	22	0
140	575	3214	575	scaffold_12963	10349413	SF12_MullerB	12391052	G	A	7610.94	G	A	317	9	56	26	32	33	53	60	46	7610.94	G	A	317	9	56	26	32	33	53	60	46	1287.42	G	A	65	0	30	35	0	1377.42	G	A	67	0	32	35	0
141	576	34	576	scaffold_12963	10345392	SF12_MullerB	12395120	A	G	8374.94	A	G	358	12	71	29	53	40	55	50	48	8370.94	A	G	358	12	71	29	53	40	55	50	48	1180.42	A	G	65	0	35	29	0	1202.42	A	G	67	0	35	31	0
142	577	1511	577	scaffold_12963	10320835	SF12_MullerB	12420057	C	G	7589.94	C	G	333	9	84	30	37	16	47	57	53	7807.94	C	G	336	9	84	30	37	16	47	59	54	951.42	C	G	58	0	31	27	0	1018.42	C	G	60	0	32	28	0
143	578	1189	578	scaffold_12963	10311370	SF12_MullerB	12431352	A	G	7418.94	A	G	339	10	76	34	46	31	41	53	48	7258.94	A	G	340	10	76	34	46	31	42	53	48	1082.42	A	G	56	0	34	20	0	1222.42	A	G	60	0	38	20	0
144	579	75	579	scaffold_12963	10281723	SF12_MullerB	12461574	T	C	7838.91	T	C	357	7	90	20	43	24	52	67	51	7792.91	T	C	355	7	89	20	43	24	52	67	50	903.42	T	C	40	0	25	15	0	962.42	T	C	43	0	26	16	0
145	580	544	580	scaffold_12963	10281503	SF12_MullerB	12461794	A	G	7524.94	A	G	339	13	72	23	51	29	56	51	42	7419.94	A	G	338	13	72	23	51	29	56	51	42	938.42	A	G	56	0	31	24	0	1216.42	A	G	66	0	39	26	0
146	581	39	581	scaffold_12963	10268692	SF12_MullerB	12475279	C	T	8644.15	C	T	360	6	80	40	50	27	56	43	57	8759.15	C	T	357	6	80	40	48	27	54	43	57	1327.42	C	T	78	0	45	33	0	1382.42	C	T	81	0	47	34	0
147	582	8	582	scaffold_12963	10159429	SF12_MullerB	12567923	A	G	9036.94	A	G	377	13	84	28	60	25	57	55	55	9016.94	A	G	376	13	83	28	60	25	57	55	55	1592.42	A	G	98	0	53	44	0	1635.42	A	G	98	0	54	43	0
148	583	36	583	scaffold_12963	10142742	SF12_MullerB	12585487	T	G	7579.94	T	G	346	8	64	35	46	20	50	58	65	7446.94	T	G	344	8	64	35	44	20	50	58	65	1099.42	T	G	63	0	35	28	0	1139.42	T	G	63	0	36	26	0
149	584	1790	584	scaffold_12963	10133579	SF12_MullerB	12595195	A	G	8614.94	A	G	333	8	62	22	39	32	54	58	58	8630.94	A	G	333	8	62	22	39	32	54	58	58	2164.42	A	G	76	0	49	27	0	2344.42	A	G	82	0	53	29	0
150	585	2624	585	scaffold_12963	10124248	SF12_MullerB	12604512	A	G	8294.94	A	G	360	10	68	31	43	22	60	62	64	8280.94	A	G	360	10	68	31	43	22	60	62	64	1460.42	A	G	80	0	44	36	0	1487.42	A	G	81	0	45	36	0
151	586	61	586	scaffold_12963	10058143	SF12_MullerB	12669905	T	A	7258.94	T	A	345	16	78	25	39	35	34	62	56	7129.94	T	A	345	16	77	25	39	35	34	62	57	915.42	T	A	57	0	30	26	0	939.42	T	A	58	0	32	26	0
152	587	3097	587	scaffold_12963	9972098	SF12_MullerB	12754820	T	C	8293.94	T	C	307	10	64	19	48	22	57	48	39	8223.94	T	C	306	10	64	19	47	22	56	48	39	865.42	T	C	41	0	20	19	0	1044.42	T	C	45	0	25	19	0
153	588	37	588	scaffold_12963	9968465	SF12_MullerB	12759869	C	A	8207.94	C	A	356	17	83	19	53	27	56	53	48	8213.94	C	A	356	17	83	19	53	27	56	53	48	1183.42	C	A	65	0	38	27	0	1305.42	C	A	66	0	40	26	0
154	589	423	589	scaffold_12963	9870262	SF12_MullerB	12805552	C	T	8552.94	C	T	386	12	79	26	57	38	49	62	62	8557.94	C	T	386	12	79	26	57	38	49	62	62	935.42	C	T	65	0	33	31	0	986.42	C	T	67	0	34	32	0
155	590	42	590	scaffold_12963	9753467	SF12_MullerB	12920397	G	A	7910.94	G	A	335	9	86	22	37	28	53	44	56	8053.94	G	A	337	9	86	22	37	28	55	44	56	901.42	G	A	49	0	27	21	0	1119.42	G	A	63	0	35	27	0
156	591	5614	591	scaffold_12963	9743475	SF12_MullerB	12930597	T	C	7331.94	T	C	352	11	83	27	47	38	51	50	43	7301.94	T	C	351	11	83	27	46	38	51	50	43	1001.42	T	C	58	0	35	23	0	1190.42	T	C	64	0	39	25	0
157	592	112	592	scaffold_12963	9672687	SF12_MullerB	13004873	A	C	8768.94	A	C	354	11	73	29	49	36	35	63	58	8810.94	A	C	355	11	73	29	49	36	37	63	57	1675.42	A	C	62	0	38	24	0	1855.42	A	C	68	0	42	26	0
158	593	617	593	scaffold_12963	9628937	SF12_MullerB	13048306	T	G	9249.12	T	G	355	6	85	25	60	34	55	39	51	9175.12	T	G	352	6	85	25	59	33	54	39	51	1192.42	T	G	67	0	38	29	0	1235.42	T	G	67	0	38	29	0
159	594	4243	594	scaffold_12963	9504206	SF12_MullerB	13180332	C	G	6917.94	C	G	340	14	81	27	46	32	43	53	41	6807.94	C	G	338	14	80	27	46	32	43	52	41	1270.42	C	G	65	0	42	23	0	1644.42	C	G	79	0	55	24	0
160	595	1897	595	scaffold_12963	9503934	SF12_MullerB	13180604	C	G	7284.94	C	G	334	14	69	24	45	21	56	59	46	7281.94	C	G	332	14	68	24	45	21	55	59	46	950.42	C	G	50	0	29	20	0	1203.42	C	G	58	0	36	21	0
161	596	295	596	scaffold_12963	9475183	SF12_MullerB	13208633	T	C	8493.94	T	C	377	11	76	35	53	36	62	50	49	8461.94	T	C	376	11	76	35	53	36	61	50	49	1025.42	T	C	51	0	31	19	0	1272.42	T	C	60	0	37	22	0
162	597	1371	597	scaffold_12963	9443704	SF12_MullerB	13229837	T	C	8054.94	T	C	370	16	81	25	43	29	49	70	57	8011.94	T	C	371	16	81	25	43	29	49	70	58	1081.42	T	C	65	0	37	27	0	1336.42	T	C	74	0	43	29	0
163	598	31	598	scaffold_12963	9394735	SF12_MullerB	13282616	C	A	7295.94	C	A	325	11	72	23	53	17	47	54	47	7526.94	C	A	322	11	72	23	53	17	45	53	47	392.42	C	A	37	0	13	24	0	396.42	C	A	36	0	12	24	0
164	599	645	599	scaffold_12963	9381120	SF12_MullerB	13295997	C	T	7307.94	C	T	354	12	81	30	39	35	49	54	53	7370.94	C	T	354	12	81	30	39	35	49	54	53	915.42	C	T	61	0	29	28	0	995.42	C	T	62	0	30	28	0
165	600	73	600	scaffold_12963	9184367	SF12_MullerB	13490353	C	G	8380.07	C	G	341	5	75	24	48	24	55	56	53	8401.07	C	G	342	5	75	24	48	24	56	56	53	1164.42	C	G	73	0	38	35	0	1242.42	C	G	74	0	39	35	0
170	601	6244	601	scaffold_12963	9048455	SF12_MullerB	13614626	C	A	9076.94	C	A	365	13	72	31	58	34	56	54	47	8895.94	C	A	359	13	71	30	56	34	56	54	45	1214.42	C	A	40	0	28	12	0	1294.42	C	A	43	0	30	13	0
171	602	3301	602	scaffold_12963	8989276	SF12_MullerB	13672535	A	T	10192.9	A	T	383	13	79	21	61	32	57	66	54	10108.9	A	T	382	13	78	21	60	32	57	66	54	1634.42	A	T	59	0	36	23	0	1724.42	A	T	65	0	38	27	0
175	603	397	603	scaffold_12963	8901406	SF12_MullerB	13764623	T	C	8597.94	T	C	372	12	77	21	43	32	61	60	65	8639.94	T	C	372	12	77	21	43	32	61	60	65	982.42	T	C	73	0	32	40	0	1188.42	T	C	79	0	36	43	0
176	604	358	604	scaffold_12963	8804709	SF12_MullerB	13856154	A	G	8754.94	A	G	396	15	84	30	44	42	54	61	66	8663.94	A	G	394	15	83	30	44	42	53	61	66	984.42	A	G	65	0	32	33	0	1139.42	A	G	67	0	34	33	0
177	605	2969	605	scaffold_12963	8782609	SF12_MullerB	13878556	T	C	8618.94	T	C	344	11	69	15	58	34	43	63	50	8655.94	T	C	345	11	69	15	59	34	43	63	50	1974.42	T	C	65	0	46	19	0	2123.42	T	C	70	0	50	20	0
178	606	101	606	scaffold_12963	8767719	SF12_MullerB	13890922	C	T	9305.94	C	T	371	11	71	32	45	39	55	57	61	9305.94	C	T	370	11	71	31	46	39	55	57	60	1398.42	C	T	62	0	32	30	0	1804.42	C	T	70	0	41	28	0
179	607	3132	607	scaffold_12963	8574797	SF12_MullerB	14099832	A	C	7619.94	A	C	352	12	73	34	54	30	52	49	47	7645.94	A	C	349	12	72	33	54	29	52	49	47	745.42	A	C	53	0	25	27	0	767.42	A	C	55	0	25	29	0
180	608	2514	608	scaffold_12963	8507803	SF12_MullerB	14169658	C	T	7938.93	C	T	350	4	62	28	52	41	55	51	55	7724.94	C	T	348	4	62	28	50	41	55	51	56	743.42	C	T	50	0	21	28	0	933.42	C	T	60	0	26	33	0
181	609	123	609	scaffold_12963	8502436	SF12_MullerB	14175011	T	C	8516.94	T	C	374	17	81	23	63	30	60	54	46	8470.94	T	C	374	17	81	23	63	30	60	54	46	1037.42	T	C	60	0	34	25	0	996.42	T	C	55	0	31	23	0
182	610	4269	610	scaffold_12963	8441127	SF12_MullerB	14237865	A	G	9764.94	A	G	362	8	70	21	52	38	52	54	67	9889.94	A	G	365	8	72	21	52	38	53	54	67	324.47	A	G	43	0	8	35	0	707.42	A	G	53	0	17	36	0
184	611	2125	611	scaffold_12963	8328015	SF12_MullerB	14390236	G	C	7742.94	G	C	357	13	77	18	45	26	54	63	60	7662.94	G	C	355	13	77	18	44	25	54	63	59	680.42	G	C	50	0	23	26	0	758.42	G	C	49	0	23	25	0
185	612	114	612	scaffold_12963	8279537	SF12_MullerB	14439797	G	T	9438.94	G	T	355	15	79	24	39	23	59	60	56	9345.94	G	T	355	15	78	24	39	23	59	60	56	1405.42	G	T	53	0	32	21	0	1644.42	G	T	59	0	38	21	0
186	613	4177	613	scaffold_12963	8187276	SF12_MullerB	14516978	C	G	9313.94	C	G	379	15	79	27	49	36	50	62	60	9187.94	C	G	376	15	79	27	48	36	49	62	59	934.42	C	G	71	0	29	41	0	1126.42	C	G	75	0	34	40	0
187	614	846	614	scaffold_12963	8187219	SF12_MullerB	14517035	C	G	8925.94	C	G	387	12	72	32	55	38	55	60	62	8883.94	C	G	386	12	72	32	54	38	55	60	62	1147.42	C	G	83	0	38	43	0	1418.42	C	G	91	0	46	44	0
188	615	116	615	scaffold_12963	8163150	SF12_MullerB	14542492	G	T	7387.94	G	T	335	11	66	21	52	26	50	62	46	7344.94	G	T	331	10	66	21	51	25	49	62	46	1022.42	G	T	68	0	34	34	0	1065.42	G	T	72	0	34	38	0
189	616	1072	616	scaffold_12963	8137998	SF12_MullerB	14568574	A	G	7485.69	A	G	324	7	79	25	40	23	48	51	51	7509.69	A	G	324	7	79	25	39	23	48	51	52	680.42	A	G	56	0	24	31	0	774.42	A	G	60	0	27	33	0
190	617	245	617	scaffold_12963	8087363	SF12_MullerB	14621043	A	T	7600.94	A	T	346	9	63	23	53	28	48	60	62	7588.94	A	T	344	9	63	23	52	28	48	60	61	904.42	A	T	65	0	29	36	0	995.42	A	T	68	0	30	38	0
191	618	474	618	scaffold_12963	8072908	SF12_MullerB	14635651	C	T	8086.94	C	T	371	14	80	18	57	20	61	62	58	7895.94	C	T	350	14	71	18	54	20	57	62	53	1057.42	C	T	68	0	30	38	0	999.42	C	T	67	0	29	38	0
192	619	2214	619	scaffold_12963	8062900	SF12_MullerB	14645810	T	C	7924.94	T	C	361	16	71	28	55	30	49	65	47	7869.94	T	C	360	16	71	28	54	30	49	65	47	1007.42	T	C	61	0	31	30	0	1207.42	T	C	65	0	35	30	0
193	620	2407	620	scaffold_12963	7861354	SF12_MullerB	14849818	T	G	8737.94	T	G	376	12	80	24	60	24	57	61	56	8740.94	T	G	376	11	80	24	60	24	57	61	56	1177.42	T	G	79	0	38	40	0	1262.42	T	G	82	0	40	40	0
194	621	888	621	scaffold_12963	7858235	SF12_MullerB	14852957	T	C	8477.94	T	C	342	11	85	19	41	21	57	51	56	8566.94	T	C	342	11	85	19	41	21	57	51	56	1257.42	T	C	68	0	40	28	0	1397.42	T	C	71	0	43	28	0
195	622	2795	622	scaffold_12963	7655494	SF12_MullerB	15062839	C	G	8919.94	C	G	324	9	80	29	43	24	47	42	50	8919.94	C	G	324	9	80	29	43	24	47	42	50	2015.42	C	G	75	0	46	29	0	2015.42	C	G	76	0	46	30	0
196	623	1567	623	scaffold_12963	7598568	SF12_MullerB	15115366	A	T	8952.94	A	T	341	5	70	30	46	33	48	45	64	8989.94	A	T	342	5	72	30	46	33	48	45	63	1318.42	A	T	57	0	32	25	0	1363.42	A	T	56	0	33	23	0
197	624	1706	624	scaffold_12963	7530018	SF12_MullerB	15177578	C	T	7247.94	C	T	333	9	60	28	59	31	37	57	52	7236.94	C	T	333	9	60	28	59	31	37	57	52	1074.42	C	T	62	0	34	27	0	1102.42	C	T	65	0	35	29	0
198	625	2941	625	scaffold_12963	7446188	SF12_MullerB	15260335	G	T	6936.94	G	T	322	11	75	29	37	23	38	57	51	6912.94	G	T	320	11	74	29	37	23	38	57	51	1298.42	G	T	61	0	41	19	0	1300.42	G	T	63	0	41	21	0
199	626	1888	626	scaffold_12963	7359113	SF12_MullerB	15348112	A	C	7256.94	A	C	363	14	66	25	52	36	52	68	50	7284.94	A	C	364	14	67	25	52	36	52	68	50	1437.42	A	C	63	0	43	20	0	1499.42	A	C	63	0	43	20	0
200	627	822	627	scaffold_12963	7358920	SF12_MullerB	15348300	T	C	7041.04	T	C	332	5	68	34	38	38	43	47	57	7126.04	T	C	332	5	68	34	38	38	43	47	57	1482.42	T	C	73	0	47	25	0	1522.42	T	C	78	0	49	27	0
201	628	79	628	scaffold_12963	7315706	SF12_MullerB	15393273	T	G	8008.94	T	G	339	10	85	25	46	31	44	46	51	7834.94	T	G	339	9	85	25	46	31	44	46	51	1064.42	T	G	66	0	37	27	0	1077.42	T	G	69	0	37	29	0
202	629	158	629	scaffold_12963	7293955	SF12_MullerB	15414645	G	A	7760.94	G	A	335	11	77	19	56	32	45	53	42	7835.94	G	A	334	11	77	18	56	32	45	53	42	1372.42	G	A	83	0	43	40	0	1439.42	G	A	82	0	42	40	0
203	630	6245	630	scaffold_12963	7205704	SF12_MullerB	15495211	C	T	7978.94	C	T	388	13	76	25	59	47	46	62	60	7993.94	C	T	388	13	76	25	59	47	46	62	60	1030.42	C	T	63	0	32	31	0	1070.42	C	T	68	0	36	30	0
204	631	1179	631	scaffold_12963	7189263	SF12_MullerB	15511952	A	G	6952.94	A	G	325	10	75	20	35	39	46	50	48	6951.94	A	G	325	10	75	20	35	39	46	50	48	900.42	A	G	43	0	27	15	0	894.42	A	G	44	0	27	16	0
205	632	260	632	scaffold_12963	7096548	SF12_MullerB	15606863	A	T	7998.94	A	T	378	9	76	31	50	43	52	52	65	7965.94	A	T	378	9	76	31	50	43	52	52	65	1264.42	A	T	65	0	42	19	0	1327.42	A	T	67	0	43	20	0
206	633	903	633	scaffold_12963	7060657	SF12_MullerB	15643323	T	C	8148.94	T	C	358	9	81	23	62	31	38	55	59	8159.94	T	C	358	9	81	23	62	31	38	55	59	975.42	T	C	64	0	29	35	0	1112.42	T	C	71	0	34	37	0
207	634	906	634	scaffold_12963	7041729	SF12_MullerB	15662306	A	G	7228.94	A	G	353	8	56	32	40	37	54	67	59	7466.94	A	G	356	8	56	32	41	37	54	67	61	1731.42	A	G	83	0	56	25	0	1750.42	A	G	82	0	56	25	0
208	635	607	635	scaffold_12963	7034477	SF12_MullerB	15669606	T	C	7709.94	T	C	361	21	75	27	53	24	48	65	46	7689.94	T	C	361	21	75	27	53	24	48	65	46	804.42	T	C	40	0	24	16	0	889.42	T	C	40	0	25	15	0
209	636	1322	636	scaffold_12963	7005229	SF12_MullerB	15694618	T	G	6634.94	T	G	316	8	62	34	40	20	43	55	54	6643.94	T	G	315	8	62	34	40	20	43	55	53	761.42	T	G	62	0	24	38	0	1077.42	T	G	70	0	31	39	0
210	637	629	637	scaffold_12963	6624467	SF12_MullerB	16070219	G	C	8434.94	G	C	373	16	79	37	51	37	40	65	47	8463.94	G	C	373	16	79	37	51	37	40	65	47	1848.42	G	C	66	0	43	23	0	1983.42	G	C	72	0	46	26	0
211	638	403	638	scaffold_12963	6590800	SF12_MullerB	16103529	A	T	8100.94	A	T	329	7	64	35	34	32	47	56	54	8487.94	A	T	339	7	68	35	35	32	49	56	57	1000.42	A	T	40	0	22	18	0	1487.42	A	T	51	0	33	18	0
212	639	169	639	scaffold_12963	6545454	SF12_MullerB	16150788	T	C	8571.94	T	C	392	14	79	32	54	34	56	61	61	8420.94	T	C	391	14	78	32	54	34	56	61	61	1057.42	T	C	52	0	34	17	0	1135.42	T	C	55	0	37	17	0
213	640	548	640	scaffold_12963	6543750	SF12_MullerB	16152556	A	G	7711.94	A	G	349	11	81	31	47	36	40	48	55	7964.94	A	G	348	11	80	31	47	36	40	48	55	946.42	A	G	55	0	27	28	0	1029.42	A	G	57	0	28	28	0
214	641	2438	641	scaffold_12963	6540507	SF12_MullerB	16155801	A	G	7401.94	A	G	335	10	73	29	36	29	56	54	48	7410.94	A	G	335	10	73	29	36	29	56	54	48	1148.42	A	G	59	0	34	24	0	1392.42	A	G	65	0	39	25	0
215	642	2555	642	scaffold_12963	6511953	SF12_MullerB	16185322	C	T	8120.94	C	T	339	11	64	21	52	36	42	62	49	8052.94	C	T	337	11	63	21	51	36	42	62	49	921.42	C	T	36	0	20	16	0	1085.42	C	T	40	0	24	16	0
216	643	4692	643	scaffold_12963	6511947	SF12_MullerB	16185328	G	C	8085.94	G	C	327	10	62	20	51	36	41	61	45	8001.94	G	C	325	10	61	20	50	36	41	61	45	888.42	G	C	37	0	21	16	0	1071.42	G	C	42	0	26	16	0
217	644	1053	644	scaffold_12963	6497331	SF12_MullerB	16198214	G	T	7439.94	G	T	362	8	73	35	55	33	46	61	50	7445.94	G	T	361	8	73	35	55	32	46	60	50	905.42	G	T	58	0	27	28	0	1181.42	G	T	69	0	35	30	0
218	645	931	645	scaffold_12963	6463908	SF12_MullerB	16232847	T	C	8980.94	T	C	390	11	80	27	54	42	48	58	70	8921.94	T	C	388	11	80	27	52	42	48	58	70	1598.42	T	C	86	0	50	36	0	1610.42	T	C	88	0	50	38	0
219	646	1829	646	scaffold_12963	6455474	SF12_MullerB	16241475	C	G	8570.94	C	G	359	17	82	26	32	33	41	65	63	8519.94	C	G	358	17	82	26	33	33	40	65	62	1749.42	C	G	70	0	41	29	0	1779.42	C	G	72	0	42	30	0
220	647	2449	647	scaffold_12963	6381784	SF12_MullerB	16314896	A	C	8977.15	A	C	369	6	78	20	64	28	47	59	67	8940.15	A	C	367	6	78	20	63	28	47	59	66	862.42	A	C	52	0	30	22	0	978.42	A	C	57	0	32	25	0
221	648	1618	648	scaffold_12963	6368571	SF12_MullerB	16327894	T	G	8058.94	T	G	353	15	87	27	42	34	41	52	55	7982.94	T	G	352	15	87	27	42	34	40	52	55	442.42	T	G	35	0	14	21	0	429.42	T	G	39	0	14	23	0
222	649	2893	649	scaffold_12963	6364719	SF12_MullerB	16331742	T	A	9266.94	T	A	379	20	80	29	52	24	45	69	59	9266.94	T	A	377	20	81	29	52	24	45	67	58	568.42	T	A	41	0	17	24	0	951.42	T	A	47	0	22	25	0
223	650	4754	650	scaffold_12963	6336260	SF12_MullerB	16365147	G	T	8578.94	G	T	363	17	82	32	46	26	42	71	47	8470.94	G	T	360	17	81	32	45	26	42	71	46	1284.42	G	T	59	0	31	28	0	1509.42	G	T	68	0	36	32	0
224	651	230	651	scaffold_12963	6333878	SF12_MullerB	16367643	A	G	6872.94	A	G	318	12	65	21	46	36	40	55	43	6867.94	A	G	319	12	67	21	45	36	40	55	43	1438.42	A	G	72	0	49	22	0	1632.42	A	G	79	0	54	23	0
225	652	386	652	scaffold_12963	6333855	SF12_MullerB	16367666	G	T	6656.94	G	T	317	13	64	25	38	34	43	55	45	6648.94	G	T	318	13	66	25	37	34	43	55	45	1370.42	G	T	65	0	46	19	0	1572.42	G	T	71	0	50	21	0
226	653	3577	653	scaffold_12963	6299998	SF12_MullerB	16387977	C	T	7162.94	C	T	324	14	80	23	38	30	45	50	44	7141.94	C	T	323	14	80	23	38	30	44	50	44	917.42	C	T	56	0	31	25	0	971.42	C	T	55	0	31	24	0
227	654	184	654	scaffold_12963	6224445	SF12_MullerB	16462029	C	T	7094.94	C	T	301	7	57	19	37	37	44	52	48	7089.94	C	T	301	7	57	19	37	37	44	52	48	1154.42	C	T	64	0	37	26	0	1229.42	C	T	66	0	39	26	0
228	655	350	655	scaffold_12963	6224425	SF12_MullerB	16462049	A	G	7279.94	A	G	309	7	68	26	37	38	39	51	43	7279.94	A	G	309	7	68	26	37	38	39	51	43	1256.42	A	G	66	0	39	26	0	1322.42	A	G	66	0	40	25	0
229	656	2401	656	scaffold_12963	6222168	SF12_MullerB	16464377	T	C	7664.94	T	C	319	8	62	36	39	33	45	51	45	7580.94	T	C	317	8	61	36	39	33	45	51	44	1004.42	T	C	54	0	24	30	0	1049.42	T	C	55	0	25	30	0
230	657	582	657	scaffold_12963	6207338	SF12_MullerB	16479250	A	G	7019.94	A	G	335	19	76	24	38	25	45	60	47	7070.94	A	G	336	19	76	24	38	25	45	60	48	1006.42	A	G	55	0	31	24	0	1085.42	A	G	59	0	33	26	0
231	658	2187	658	scaffold_12963	6162776	SF12_MullerB	16520457	T	A	7414.94	T	A	359	13	70	29	42	34	46	64	58	7168.94	T	A	357	13	68	29	42	34	46	64	58	1118.42	T	A	59	0	36	22	0	1187.42	T	A	61	0	38	21	0
232	659	2051	659	scaffold_12963	6140855	SF12_MullerB	16543438	A	G	6379.94	A	G	296	9	60	23	43	24	38	51	46	6485.94	A	G	292	9	61	23	40	24	38	51	46	943.42	A	G	44	0	31	12	0	1103.42	A	G	48	0	34	12	0
233	660	1509	660	scaffold_12963	6092201	SF12_MullerB	16590072	T	A	7232.94	T	A	339	11	77	25	47	33	51	57	38	7277.94	T	A	340	11	77	25	47	33	51	57	39	857.42	T	A	66	0	26	40	0	1235.42	T	A	77	0	37	40	0
234	661	3033	661	scaffold_12963	6056207	SF12_MullerB	16629155	C	T	6498.94	C	T	305	7	70	27	30	27	35	59	49	6527.94	C	T	305	7	70	27	30	27	35	59	49	857.42	C	T	51	0	26	25	0	1035.42	C	T	56	0	31	25	0
235	662	1882	662	scaffold_12963	6052752	SF12_MullerB	16632729	C	T	7072.94	C	T	332	14	76	30	40	29	47	50	45	7038.94	C	T	331	14	75	30	40	29	47	50	45	1559.42	C	T	76	0	49	27	0	1648.42	C	T	77	0	50	27	0
236	663	401	663	scaffold_12963	6052566	SF12_MullerB	16632915	G	C	8806.12	G	C	365	7	84	35	46	35	44	45	69	8809.12	G	C	366	7	84	35	46	36	44	45	69	1318.42	G	C	66	0	42	24	0	1352.42	G	C	70	0	44	26	0
237	664	2579	664	scaffold_12963	6034365	SF12_MullerB	16651424	C	G	8279.94	C	G	348	16	79	24	47	37	45	58	41	8237.94	C	G	346	16	78	24	47	37	45	58	41	1671.42	C	G	63	0	39	24	0	1772.42	C	G	66	0	41	25	0
238	665	4928	665	scaffold_12963	5952696	SF12_MullerB	16785330	A	G	8310.94	A	G	383	15	81	34	55	34	49	58	57	8372.94	A	G	383	15	81	33	56	34	49	57	57	891.42	A	G	43	0	26	17	0	986.42	A	G	46	0	28	17	0
239	666	935	666	scaffold_12963	5929364	SF12_MullerB	16800391	A	T	7886.94	A	T	350	14	79	25	51	31	48	51	50	8021.94	A	T	348	13	79	25	50	31	48	51	50	1166.42	A	T	71	0	36	34	0	1249.42	A	T	72	0	39	33	0
240	667	487	667	scaffold_12963	5818882	SF12_MullerB	16895174	C	T	7432.94	C	T	357	9	72	24	49	34	51	55	61	7441.94	C	T	356	9	71	24	49	34	51	55	61	1239.42	C	T	66	0	41	25	0	1283.42	C	T	68	0	42	25	0
241	668	1019	668	scaffold_12963	5818801	SF12_MullerB	16895267	T	C	8232.94	T	C	376	14	78	31	51	35	51	61	54	8259.94	T	C	375	14	78	31	50	35	51	61	54	1034.42	T	C	61	0	33	28	0	1142.42	T	C	62	0	35	27	0
242	669	539	669	scaffold_12963	5780489	SF12_MullerB	16936371	A	G	7712.9	A	G	335	4	75	28	34	41	50	38	64	7664.9	A	G	334	4	76	28	33	41	50	37	64	1158.42	A	G	74	0	37	30	0	1156.42	A	G	73	0	37	30	0
243	670	2278	670	scaffold_12963	5780315	SF12_MullerB	16936549	T	C	8893.94	T	C	362	14	81	29	55	38	43	53	49	8878.94	T	C	361	14	80	29	55	38	43	53	49	1424.42	T	C	70	0	33	37	0	1469.42	T	C	73	0	34	39	0
244	671	3474	671	scaffold_12963	5776926	SF12_MullerB	16940259	A	C	9000.94	A	C	369	12	90	20	61	37	49	47	52	8882.94	A	C	368	12	90	20	60	37	49	47	52	1309.42	A	C	68	0	40	27	0	1360.42	A	C	71	0	41	29	0
245	672	318	672	scaffold_12963	5754072	SF12_MullerB	16964757	T	C	8136.94	T	C	381	12	76	39	45	37	54	57	61	8103.94	T	C	379	12	75	39	45	37	54	56	61	1000.42	T	C	59	0	34	25	0	1070.42	T	C	62	0	36	26	0
246	673	1740	673	scaffold_12963	5753829	SF12_MullerB	16965003	C	G	8383.94	C	G	362	8	89	28	44	33	39	57	64	8206.94	C	G	358	8	86	28	44	33	39	57	63	892.42	C	G	62	0	29	33	0	1008.42	C	G	67	0	31	36	0
247	674	1422	674	scaffold_12963	5747778	SF12_MullerB	16970616	A	G	9023.94	A	G	378	16	61	27	55	34	57	74	53	9065.94	A	G	379	16	61	27	56	34	57	74	53	927.42	A	G	40	0	23	17	0	1104.42	A	G	45	0	26	19	0
248	675	4027	675	scaffold_12963	5743907	SF12_MullerB	16974272	T	C	7970.58	T	C	358	7	78	26	45	41	47	50	62	7962.58	T	C	358	7	78	26	45	41	47	50	62	1152.42	T	C	64	0	38	26	0	1119.42	T	C	68	0	37	30	0
249	676	4218	676	scaffold_12963	5732569	SF12_MullerB	16987618	T	C	8021.94	T	C	376	11	73	30	45	40	56	62	58	8004.94	T	C	376	11	73	30	45	40	56	62	58	757.42	T	C	57	0	27	25	0	789.42	T	C	56	0	25	27	0
250	677	843	677	scaffold_12963	5671803	SF12_MullerB	17051118	T	C	7289.94	T	C	332	11	67	28	54	29	39	57	47	7263.94	T	C	331	11	67	28	53	29	39	57	47	1084.42	T	C	68	0	35	32	0	1061.42	T	C	67	0	34	33	0
251	678	5184	678	scaffold_12963	5651469	SF12_MullerB	17086749	T	G	8747.9	T	G	336	4	81	24	44	21	50	41	71	8753.9	T	G	336	4	81	24	44	21	50	41	71	1789.42	T	G	87	0	57	30	0	1840.42	T	G	87	0	57	30	0
252	679	3965	679	scaffold_12963	5626477	SF12_MullerB	17117264	A	G	8006.94	A	G	331	12	84	23	40	31	47	45	49	7987.94	A	G	331	12	83	23	40	31	47	45	49	873.42	A	G	56	0	27	27	0	887.42	A	G	58	0	29	27	0
253	680	3503	680	scaffold_12963	5581996	SF12_MullerB	17156541	C	T	8258.94	C	T	319	12	71	25	42	22	49	50	47	8293.94	C	T	320	12	70	25	42	22	51	50	47	1938.42	C	T	63	0	45	18	0	2097.42	C	T	67	0	49	18	0
255	681	1921	681	scaffold_12963	5380597	SF12_MullerB	17360613	G	A	6659.94	G	A	319	10	73	30	54	34	33	46	39	6654.94	G	A	319	10	73	30	54	34	33	46	39	899.42	G	A	50	0	27	21	0	867.42	G	A	52	0	28	22	0
256	682	1059	682	scaffold_12963	5329961	SF12_MullerB	17408535	A	G	6818.94	A	G	309	6	64	32	46	31	37	42	47	6781.94	A	G	307	6	64	31	46	31	37	42	46	848.42	A	G	53	0	28	24	0	871.42	A	G	52	0	28	23	0
258	683	1584	683	scaffold_12963	5195628	SF12_MullerB	17547969	C	T	8415.94	C	T	388	10	78	39	50	33	56	63	59	8444.94	C	T	389	10	77	39	52	33	56	63	59	1140.42	C	T	75	0	36	38	0	1282.42	C	T	77	0	39	38	0
259	684	1182	684	scaffold_12963	5153692	SF12_MullerB	17590044	T	A	8409.9	T	A	363	5	82	29	48	33	52	46	68	8338.9	T	A	363	5	82	29	48	33	52	46	68	1061.42	T	A	61	0	33	28	0	1161.42	T	A	61	0	34	27	0
260	685	5676	685	scaffold_12963	5114704	SF12_MullerB	17628799	G	A	7988.94	G	A	376	11	84	36	45	42	46	54	57	7993.94	G	A	376	11	84	36	45	42	46	54	57	1234.42	G	A	68	0	42	25	0	1304.42	G	A	70	0	45	24	0
261	686	1148	686	scaffold_12963	5075226	SF12_MullerB	17668990	A	G	8343.94	A	G	369	7	70	29	58	26	69	57	53	8256.94	A	G	368	7	70	29	58	26	69	56	53	1131.42	A	G	70	0	38	31	0	1529.42	A	G	84	0	49	34	0
262	687	4633	687	scaffold_12963	5039297	SF12_MullerB	17702751	G	T	6817.11	G	T	299	7	74	16	47	32	36	42	44	6817.04	G	T	299	7	73	16	47	32	37	42	45	397.42	G	T	39	0	13	25	0	873.42	G	T	68	0	31	33	0
263	688	2667	688	scaffold_12963	5003980	SF12_MullerB	17737254	A	T	7624.94	A	T	334	9	71	26	51	21	50	53	52	7733.94	A	T	336	9	71	26	52	21	51	53	52	976.42	A	T	62	0	30	32	0	1410.42	A	T	76	0	42	33	0
264	689	1659	689	scaffold_12963	5003747	SF12_MullerB	17737485	G	C	7824.94	G	C	328	11	76	23	53	28	45	49	42	7925.94	G	C	329	11	76	23	53	28	45	49	43	1044.42	G	C	74	0	31	43	0	1218.42	G	C	78	0	34	44	0
265	690	303	690	scaffold_12963	4958296	SF12_MullerB	17784144	A	G	6283.94	A	G	310	8	69	27	42	35	34	46	47	6023.94	A	G	303	8	65	27	40	35	34	46	46	542.42	A	G	48	0	18	30	0	862.42	A	G	59	0	28	31	0
266	691	5471	691	scaffold_12963	4921226	SF12_MullerB	17818289	A	T	7300.94	A	T	333	11	69	32	37	36	50	50	48	7172.94	A	T	329	11	69	32	35	36	48	50	48	1085.42	A	T	55	0	36	18	0	1111.42	A	T	55	0	36	18	0
267	692	1150	692	scaffold_12963	4809908	SF12_MullerB	17897437	A	G	5720.94	A	G	282	6	57	19	36	32	45	52	35	5838.94	A	G	282	6	57	19	36	32	45	52	35	1218.42	A	G	70	0	35	35	0	1427.42	A	G	77	0	42	35	0
268	693	6246	693	scaffold_12963	4766460	SF12_MullerB	17932729	A	G	8353.94	A	G	333	11	78	25	35	39	42	48	55	8383.94	A	G	334	11	80	25	34	39	42	48	55	1323.42	A	G	57	0	31	26	0	1458.42	A	G	65	0	34	31	0
269	694	4690	694	scaffold_12963	4690622	SF12_MullerB	18010327	A	G	8181.94	A	G	335	10	62	38	52	29	43	54	46	8223.94	A	G	336	10	62	38	52	29	44	54	46	1270.42	A	G	49	0	29	20	0	1524.42	A	G	56	0	35	21	0
270	695	3193	695	scaffold_12963	4589263	SF12_MullerB	18121159	A	T	8701.94	A	T	382	12	81	35	51	28	53	56	65	8679.94	A	T	379	12	78	35	51	28	54	56	64	783.42	A	T	54	0	26	27	0	884.42	A	T	56	0	27	27	0
271	696	2414	696	scaffold_12963	4586685	SF12_MullerB	18123682	C	T	7526.7	C	T	327	6	68	25	56	39	42	42	49	7633.7	C	T	328	6	68	25	57	39	43	42	48	1133.42	C	T	87	0	41	46	0	1434.42	C	T	92	0	46	46	0
272	697	2280	697	scaffold_12963	4566815	SF12_MullerB	18143949	A	C	9564.94	A	C	381	13	79	29	55	42	54	58	49	9564.94	A	C	381	13	79	29	55	42	54	58	49	1598.42	A	C	77	0	38	38	0	1584.42	A	C	76	0	37	38	0
273	698	2523	698	scaffold_12963	4416701	SF12_MullerB	18298510	C	T	7768.55	C	T	345	5	69	33	56	30	40	45	65	7774.55	C	T	345	5	69	33	56	30	40	45	65	1089.42	C	T	81	0	34	47	0	1141.42	C	T	84	0	36	47	0
274	699	518	699	scaffold_12963	4412848	SF12_MullerB	18302043	G	A	7770.94	G	A	366	15	71	32	54	23	59	74	38	7761.94	G	A	367	15	71	32	54	23	59	75	38	1020.42	G	A	58	0	33	25	0	1067.42	G	A	58	0	34	24	0
275	700	1709	700	scaffold_12963	4412697	SF12_MullerB	18302194	C	T	9415.94	C	T	357	12	86	20	41	37	50	53	58	9269.94	C	T	354	12	86	20	41	37	50	53	55	922.42	C	T	56	0	33	23	0	976.42	C	T	60	0	34	25	0
276	701	1649	701	scaffold_12963	4380607	SF12_MullerB	18335965	T	C	6690.94	T	C	320	7	75	24	39	28	46	56	44	5972.94	T	C	301	7	69	24	36	28	43	56	37	391.42	T	C	40	0	12	27	0	537.42	T	C	47	0	17	29	0
277	702	4456	702	scaffold_12963	4348862	SF12_MullerB	18370442	G	A	7754.94	G	A	363	11	66	31	56	31	50	67	51	7561.94	G	A	357	10	64	31	55	31	49	67	50	641.42	G	A	57	0	22	35	0	747.42	G	A	60	0	24	36	0
278	703	1989	703	scaffold_12963	4252603	SF12_MullerB	18474549	T	A	7295.94	T	A	333	17	76	28	51	29	34	53	44	7254.94	T	A	332	17	76	28	50	29	34	53	44	980.42	T	A	57	0	32	24	0	1016.42	T	A	60	0	32	27	0
279	704	443	704	scaffold_12963	4239846	SF12_MullerB	18488259	G	C	8934.94	G	C	356	14	77	30	50	34	49	55	47	8884.94	G	C	356	14	75	30	50	35	49	55	48	1222.42	G	C	60	0	28	32	0	1312.42	G	C	62	0	30	32	0
283	705	20	705	scaffold_12963	4152935	SF12_MullerB	18576615	C	T	7785.94	C	T	342	11	79	27	44	29	44	56	51	7784.94	C	T	341	11	78	27	44	29	44	56	51	1224.42	C	T	77	0	38	39	0	1309.42	C	T	81	0	40	41	0
284	706	393	706	scaffold_12963	4113094	SF12_MullerB	18617541	T	C	7082.94	T	C	340	14	84	31	42	31	40	50	48	6884.94	T	C	339	14	84	31	42	31	40	50	47	781.42	T	C	61	0	27	33	0	1089.42	T	C	71	0	37	33	0
285	707	1563	707	scaffold_12963	4087242	SF12_MullerB	18646649	G	A	7180.94	G	A	357	14	78	26	58	33	43	53	52	6929.94	G	A	354	14	77	26	56	33	43	53	52	954.42	G	A	57	0	31	25	0	1055.42	G	A	57	0	33	24	0
286	708	491	708	scaffold_12963	4043528	SF12_MullerB	18693991	T	C	7801.94	T	C	363	19	71	25	53	35	56	61	42	7738.94	T	C	364	19	71	26	53	35	56	61	42	1275.42	T	C	69	0	42	27	0	1427.42	T	C	72	0	45	27	0
287	709	369	709	scaffold_12963	3975572	SF12_MullerB	18759650	A	G	8801.94	A	G	390	11	74	25	56	38	57	68	60	8792.94	A	G	390	11	74	25	56	38	57	68	60	1036.42	A	G	65	0	37	28	0	1070.42	A	G	66	0	37	28	0
288	710	545	710	scaffold_12963	3921880	SF12_MullerB	18812503	C	T	8101.94	C	T	372	13	81	34	37	32	61	57	56	8101.94	C	T	370	13	79	34	37	32	61	57	56	954.42	C	T	62	0	31	31	0	1094.42	C	T	66	0	34	32	0
289	711	6247	711	scaffold_12963	3910970	SF12_MullerB	18824830	G	A	9161.94	G	A	365	17	78	24	51	31	49	64	51	8709.94	G	A	354	17	73	24	49	31	46	64	50	1034.42	G	A	51	0	24	27	0	1225.42	G	A	56	0	29	27	0
290	712	5124	712	scaffold_12963	3910611	SF12_MullerB	18825177	T	C	6318.94	T	C	318	11	67	25	31	29	49	61	45	6441.94	T	C	318	11	67	25	31	29	49	61	45	734.42	T	C	53	0	24	29	0	793.42	T	C	55	0	25	30	0
291	713	1324	713	scaffold_12963	3910599	SF12_MullerB	18825189	C	A	6671.94	C	A	314	11	69	23	33	26	48	59	45	6767.94	C	A	314	11	69	23	33	26	48	59	45	638.42	C	A	48	0	22	24	0	686.42	C	A	50	0	23	25	0
292	714	1661	714	scaffold_12963	3892412	SF12_MullerB	18845414	A	G	9099.94	A	G	351	14	70	25	51	26	53	59	52	9051.94	A	G	349	14	70	25	51	26	52	59	52	1486.42	A	G	64	0	33	31	0	1801.42	A	G	70	0	40	30	0
293	715	529	715	scaffold_12963	3890787	SF12_MullerB	18847034	T	A	8436.94	T	A	348	17	79	22	45	38	39	57	51	8271.94	T	A	343	17	76	21	45	38	39	57	50	1378.42	T	A	64	0	32	32	0	1468.42	T	A	67	0	34	33	0
294	716	2195	716	scaffold_12963	3883551	SF12_MullerB	18854410	A	T	6809.94	A	T	313	10	65	25	39	28	44	55	46	6708.94	A	T	310	10	63	25	39	28	44	55	45	563.42	A	T	53	0	20	31	0	727.42	A	T	61	0	26	33	0
295	717	2169	717	scaffold_12963	3871320	SF12_MullerB	18867909	A	G	7552.94	A	G	361	13	74	31	46	31	51	61	53	7417.94	A	G	364	13	75	31	47	31	51	61	54	952.42	A	G	58	0	31	26	0	1074.42	A	G	63	0	36	27	0
296	718	502	718	scaffold_12963	3853359	SF12_MullerB	18886983	T	C	7441.94	T	C	352	16	71	25	48	30	38	70	52	7274.94	T	C	350	16	70	25	48	30	38	70	51	1173.42	T	C	65	0	36	29	0	1265.42	T	C	66	0	38	28	0
297	719	2774	719	scaffold_12963	3795884	SF12_MullerB	18946572	T	C	8381.94	T	C	323	8	70	23	50	28	48	51	44	8384.94	T	C	322	8	70	22	50	28	48	51	44	816.42	T	C	55	0	26	29	0	944.42	T	C	59	0	31	28	0
298	720	2477	720	scaffold_12963	3745346	SF12_MullerB	19001095	A	T	7651.94	A	T	359	12	88	33	40	37	58	51	40	7683.94	A	T	358	12	88	33	40	37	57	51	40	1033.42	A	T	68	0	36	32	0	1128.42	A	T	71	0	38	33	0
299	721	5020	721	scaffold_12963	3720993	SF12_MullerB	19028834	T	C	6920.94	T	C	325	8	65	31	42	28	34	57	58	6858.94	T	C	322	8	62	31	42	28	34	57	58	876.42	T	C	51	0	29	20	0	922.42	T	C	53	0	30	21	0
300	722	147	722	scaffold_12963	3610369	SF12_MullerB	19151206	G	T	7327.94	G	T	357	14	86	40	45	35	32	52	53	7436.94	G	T	355	14	86	40	45	35	32	51	52	1226.42	G	T	65	0	43	22	0	1263.42	G	T	68	0	46	22	0
301	723	598	723	scaffold_12963	3552245	SF12_MullerB	19214023	A	G	7660.94	A	G	314	7	62	32	44	37	42	43	46	7771.94	A	G	316	7	62	32	45	37	43	43	46	1214.42	A	G	55	0	28	26	0	1578.42	A	G	62	0	36	25	0
302	724	349	724	scaffold_12963	3529174	SF12_MullerB	19239896	A	C	7666.94	A	C	343	13	71	19	40	34	54	60	51	7751.94	A	C	343	13	71	19	40	34	54	60	51	694.42	A	C	53	0	24	29	0	923.42	A	C	61	0	30	31	0
303	725	2590	725	scaffold_12963	3475382	SF12_MullerB	19297745	G	A	7133.94	G	A	319	14	66	23	51	31	47	50	36	7078.94	G	A	318	14	66	23	50	31	47	50	36	760.42	G	A	43	0	21	22	0	1012.42	G	A	49	0	25	23	0
304	726	4360	726	scaffold_12963	3466337	SF12_MullerB	19306966	A	G	7195.94	A	G	343	12	69	35	50	25	49	62	39	7171.94	A	G	343	12	69	35	50	25	49	62	39	1118.42	A	G	61	0	38	23	0	1158.42	A	G	61	0	38	23	0
305	727	2094	727	scaffold_12963	3462843	SF12_MullerB	19310403	T	C	6378.94	T	C	324	9	57	22	40	37	41	61	55	6322.94	T	C	323	9	56	22	40	37	41	61	55	1295.42	T	C	73	0	43	29	0	1350.42	T	C	74	0	45	28	0
306	728	3583	728	scaffold_12963	3460977	SF12_MullerB	19312229	G	C	8245.94	G	C	359	11	73	20	53	29	54	58	60	8227.94	G	C	358	11	72	20	53	29	54	58	60	769.42	G	C	40	0	25	14	0	1030.42	G	C	48	0	31	16	0
307	729	3645	729	scaffold_12963	3457850	SF12_MullerB	19315807	T	A	9329.94	T	A	370	9	78	32	54	36	45	60	56	8647.94	T	A	358	9	72	32	53	36	40	60	52	1304.42	T	A	61	0	30	31	0	1304.42	T	A	65	0	30	34	0
308	730	4539	730	scaffold_12963	3420710	SF12_MullerB	19353623	A	G	8742.94	A	G	402	12	80	36	54	36	62	66	56	8600.94	A	G	400	12	78	36	54	36	62	66	56	1004.42	A	G	58	0	31	27	0	1060.42	A	G	61	0	32	27	0
309	731	522	731	scaffold_12963	3420662	SF12_MullerB	19353671	C	T	8470.94	C	T	371	13	78	31	46	39	48	70	46	8430.94	C	T	370	13	77	31	46	39	48	70	46	1344.42	C	T	58	0	31	26	0	1456.42	C	T	62	0	34	27	0
310	732	1084	732	scaffold_12963	3420656	SF12_MullerB	19353677	A	G	9473.94	A	G	385	12	83	28	47	36	53	70	56	9433.94	A	G	384	12	82	28	47	36	53	70	56	1344.42	A	G	58	0	31	27	0	1456.42	A	G	62	0	34	28	0
311	733	3463	733	scaffold_12963	3410234	SF12_MullerB	19364255	G	A	8047.94	G	A	364	8	84	31	46	38	37	53	66	7924.94	G	A	361	8	82	31	46	38	37	53	65	872.42	G	A	52	0	27	25	0	948.42	G	A	54	0	27	27	0
312	734	3552	734	scaffold_12963	3404436	SF12_MullerB	19369925	A	G	7892.94	A	G	366	15	78	26	45	37	48	63	53	7881.94	A	G	365	14	78	26	45	37	48	63	53	1190.42	A	G	53	0	33	19	0	1209.42	A	G	54	0	34	20	0
313	735	4282	735	scaffold_12963	3392297	SF12_MullerB	19382519	A	G	6555.94	A	G	308	13	71	24	34	23	45	52	46	6841.94	A	G	314	13	72	24	36	23	46	52	48	1242.42	A	G	74	0	42	31	0	1302.42	A	G	76	0	43	31	0
314	736	2750	736	scaffold_12963	3389504	SF12_MullerB	19385229	C	T	8475.94	C	T	386	9	77	25	60	38	52	57	66	8506.94	C	T	385	9	76	26	60	38	52	57	66	1609.42	C	T	83	0	51	30	0	1676.42	C	T	82	0	52	29	0
315	737	1389	737	scaffold_12963	3371618	SF12_MullerB	19404826	A	G	7242.94	A	G	330	14	80	16	42	29	40	61	47	7263.94	A	G	331	13	80	16	42	29	40	62	47	901.42	A	G	55	0	30	25	0	950.42	A	G	58	0	30	27	0
316	738	2143	738	scaffold_12963	3364222	SF12_MullerB	19412338	T	A	8932.91	T	A	378	5	80	29	60	33	63	53	55	8906.91	T	A	376	5	80	29	60	33	62	53	54	828.42	T	A	49	0	26	23	0	1008.42	T	A	54	0	30	23	0
317	739	1303	739	scaffold_12963	3361934	SF12_MullerB	19414639	T	C	8129.94	T	C	337	10	82	17	39	23	57	54	55	8119.94	T	C	337	10	82	17	39	23	57	54	55	710.42	T	C	57	0	23	34	0	826.42	T	C	59	0	25	34	0
318	740	2914	740	scaffold_12963	3328515	SF12_MullerB	19450593	A	G	7516.94	A	G	375	18	72	21	60	40	44	68	51	7521.94	A	G	375	18	72	21	60	40	44	68	51	978.42	A	G	53	0	31	21	0	1052.42	A	G	58	0	33	23	0
319	741	760	741	scaffold_12963	3202107	SF12_MullerB	19579427	G	A	8192.94	G	A	323	6	68	24	37	38	53	51	46	8231.94	G	A	325	6	68	24	37	38	54	52	46	1858.42	G	A	69	0	43	26	0	1959.42	G	A	72	0	45	27	0
320	742	729	742	scaffold_12963	3202106	SF12_MullerB	19579428	A	C	8192.94	A	C	324	6	68	25	37	39	53	51	45	8231.94	A	C	326	6	68	25	37	39	54	52	45	1858.42	A	C	69	0	43	26	0	1959.42	A	C	72	0	45	27	0
325	743	5017	743	scaffold_12963	3143658	SF12_MullerB	19641946	T	C	7775.94	T	C	376	17	76	27	55	34	59	63	45	8106.94	T	C	378	17	76	27	56	34	60	63	45	1025.42	T	C	61	0	34	25	0	943.42	T	C	60	0	33	25	0
326	744	2313	744	scaffold_12963	3096827	SF12_MullerB	19692884	A	G	7904.94	A	G	343	10	76	22	53	34	40	54	54	7844.94	A	G	343	10	76	22	53	34	40	54	54	1213.42	A	G	81	0	39	41	0	1183.42	A	G	84	0	38	45	0
327	745	1492	745	scaffold_12963	3083592	SF12_MullerB	19708114	T	A	7821.94	T	A	341	9	68	25	49	26	54	59	51	7792.94	T	A	339	9	68	25	49	26	52	59	51	1175.42	T	A	72	0	35	37	0	1262.42	T	A	74	0	36	38	0
328	746	740	746	scaffold_12963	3077303	SF12_MullerB	19717103	T	C	7067.47	T	C	308	5	67	18	37	25	49	53	53	7226.47	T	C	308	5	67	18	37	25	49	53	53	556.42	T	C	50	0	19	31	0	735.42	T	C	53	0	22	31	0
329	747	780	747	scaffold_12963	3056276	SF12_MullerB	19738571	A	G	8485.94	A	G	369	15	85	29	47	34	48	56	54	8467.94	A	G	369	15	85	29	47	34	48	56	54	939.42	A	G	55	0	30	25	0	1266.42	A	G	62	0	37	25	0
330	748	1227	748	scaffold_12963	3014553	SF12_MullerB	19780261	A	G	7016.94	A	G	355	11	74	27	51	47	45	55	45	7166.94	A	G	351	11	75	27	52	47	41	55	43	656.42	A	G	53	0	23	29	0	474.42	A	G	47	0	17	29	0
331	749	567	749	scaffold_12963	2998791	SF12_MullerB	19796712	T	G	8113.94	T	G	357	10	72	27	62	26	49	54	57	7457.94	T	G	340	10	66	27	58	25	47	53	54	1526.42	T	G	70	0	44	26	0	1473.42	T	G	67	0	42	25	0
332	750	1052	750	scaffold_12963	2994205	SF12_MullerB	19800866	T	A	7258.94	T	A	337	11	72	22	41	32	45	61	53	7269.94	T	A	337	11	72	22	41	32	45	61	53	801.42	T	A	57	0	24	32	0	894.42	T	A	59	0	26	32	0
333	751	3979	751	scaffold_12963	2978955	SF12_MullerB	19816150	A	G	6497.94	A	G	290	14	63	23	32	31	35	58	33	6581.94	A	G	292	14	64	23	32	31	36	58	33	1536.42	A	G	52	0	36	16	0	1797.42	A	G	58	0	42	16	0
334	752	2661	752	scaffold_12963	2957715	SF12_MullerB	19835684	G	A	7504.95	G	A	333	6	74	19	42	28	53	65	46	7287.95	G	A	335	6	72	19	43	28	55	65	47	993.42	G	A	58	0	32	25	0	1242.42	G	A	65	0	38	26	0
335	753	546	753	scaffold_12963	2943236	SF12_MullerB	19851130	G	T	8515.94	G	T	369	12	74	28	55	26	52	65	54	8692.94	G	T	370	12	76	28	55	25	52	65	54	1348.42	G	T	56	0	40	16	0	1520.42	G	T	62	0	45	16	0
336	754	727	754	scaffold_12963	2942948	SF12_MullerB	19851418	T	C	8888.94	T	C	357	8	67	27	54	36	43	58	61	8969.94	T	C	359	8	68	27	55	36	43	58	61	1401.42	T	C	47	0	33	14	0	1356.42	T	C	46	0	32	14	0
337	755	1788	755	scaffold_12963	2940738	SF12_MullerB	19853668	A	G	9335.94	A	G	358	14	76	25	43	30	56	58	56	9293.94	A	G	357	14	76	25	43	30	56	58	55	1225.42	A	G	57	0	28	28	0	1315.42	A	G	58	0	30	27	0
338	756	3425	756	scaffold_12963	2873880	SF12_MullerB	19925999	T	C	8590.94	T	C	324	12	67	15	51	26	54	56	43	8548.94	T	C	323	12	67	15	51	26	54	56	42	1444.42	T	C	66	0	32	34	0	1489.42	T	C	69	0	33	36	0
339	757	1847	757	scaffold_12963	2834051	SF12_MullerB	19966631	A	G	7256.94	A	G	342	8	64	33	48	26	50	54	59	7447.94	A	G	343	8	66	33	47	26	50	54	59	593.42	A	G	31	0	17	13	0	1205.42	A	G	57	0	35	20	0
342	758	248	758	scaffold_12963	2803738	SF12_MullerB	19995212	G	A	8859.94	G	A	354	11	87	27	50	30	47	47	53	8859.94	G	A	353	11	87	27	50	30	47	47	53	1409.42	G	A	82	0	42	40	0	1551.42	G	A	88	0	46	42	0
343	759	5014	759	scaffold_12963	2790668	SF12_MullerB	20009319	G	A	8028.94	G	A	323	6	64	22	40	25	52	57	57	7996.94	G	A	322	6	64	22	40	25	52	57	56	1080.42	G	A	55	0	26	29	0	1224.42	G	A	58	0	29	29	0
344	760	656	760	scaffold_12963	2755579	SF12_MullerB	20045974	A	G	8071.94	A	G	367	14	72	30	51	28	55	62	55	7627.94	A	G	367	14	72	30	50	28	56	62	55	1125.42	A	G	54	0	34	20	0	1357.42	A	G	66	0	42	24	0
345	761	311	761	scaffold_12963	2738642	SF12_MullerB	20063255	C	T	7000.94	C	T	348	12	76	29	42	22	41	59	64	6934.94	C	T	347	12	76	29	42	22	41	58	64	710.42	C	T	47	0	26	18	0	783.42	C	T	42	0	26	15	0
346	762	5404	762	scaffold_12963	2730346	SF12_MullerB	20071596	C	G	9853.94	C	G	364	13	80	29	38	21	56	63	64	9853.94	C	G	364	13	80	29	38	21	56	63	64	1713.42	C	G	65	0	37	27	0	1822.42	C	G	69	0	40	28	0
347	763	5262	763	scaffold_12963	2729254	SF12_MullerB	20072688	A	G	7834.94	A	G	349	11	78	34	48	20	44	58	55	7788.94	A	G	348	11	77	34	48	20	44	58	55	1572.42	A	G	77	0	49	28	0	1570.42	A	G	76	0	49	27	0
348	764	353	764	scaffold_12963	2720404	SF12_MullerB	20082538	A	G	9467.94	A	G	397	10	86	26	62	25	60	59	69	9449.94	A	G	396	10	85	26	62	25	60	59	69	1309.42	A	G	64	0	38	26	0	1366.42	A	G	65	0	41	24	0
349	765	787	765	scaffold_12963	2720202	SF12_MullerB	20082740	T	C	9483.94	T	C	376	9	86	25	49	24	71	49	63	9441.94	T	C	376	9	85	25	50	24	71	49	63	1191.42	T	C	70	0	36	31	0	1281.42	T	C	74	0	40	31	0
350	766	1330	766	scaffold_12963	2719237	SF12_MullerB	20083705	T	C	9982.94	T	C	359	11	83	22	50	25	49	54	64	9985.94	T	C	359	11	83	22	50	25	49	53	64	1293.42	T	C	61	0	30	31	0	1367.42	T	C	64	0	32	32	0
351	767	1088	767	scaffold_12963	2719227	SF12_MullerB	20083715	A	C	9810.94	A	C	365	10	86	26	43	24	51	59	64	9813.94	A	C	365	10	86	26	43	24	51	58	64	1259.42	A	C	60	0	29	31	0	1329.42	A	C	63	0	31	32	0
352	768	1130	768	scaffold_12963	2703915	SF12_MullerB	20102139	T	G	8501.9	T	G	343	6	87	38	36	17	66	44	48	8617.9	T	G	343	6	87	38	36	17	66	44	48	1018.42	T	G	61	0	34	27	0	1033.42	T	G	62	0	34	28	0
353	769	1262	769	scaffold_12963	2687869	SF12_MullerB	20119379	T	C	8846.94	T	C	328	10	65	26	57	19	44	55	51	7669.94	T	C	327	10	65	25	57	19	44	55	51	1352.42	T	C	72	0	46	26	0	1368.42	T	C	76	0	49	25	0
354	770	298	770	scaffold_12963	2655207	SF12_MullerB	20153417	A	G	7859.94	A	G	367	13	76	28	36	39	53	62	60	7646.94	A	G	363	13	75	28	36	39	50	62	60	1079.42	A	G	52	0	33	18	0	1220.42	A	G	55	0	37	17	0
355	771	1004	771	scaffold_12963	2647899	SF12_MullerB	20160738	G	A	8554.94	G	A	389	15	82	26	48	33	62	65	57	8349.94	G	A	384	15	81	26	48	33	58	65	57	1343.42	G	A	86	0	44	42	0	1389.42	G	A	89	0	45	44	0
356	772	5378	772	scaffold_12963	2625845	SF12_MullerB	20183952	T	C	8611.94	T	C	369	12	81	24	51	29	49	58	61	8617.94	T	C	368	12	81	24	51	29	49	58	61	1157.42	T	C	53	0	39	11	0	1289.42	T	C	62	0	43	16	0
357	773	3150	773	scaffold_12963	2553478	SF12_MullerB	20254044	T	A	8824.94	T	A	373	11	82	31	59	24	47	58	61	8739.94	T	A	371	11	82	31	59	24	47	56	61	1095.42	T	A	63	0	38	25	0	1285.42	T	A	67	0	42	25	0
358	774	789	774	scaffold_12963	2551380	SF12_MullerB	20256068	G	A	7990.94	G	A	354	7	71	29	46	32	50	57	61	7811.94	G	A	352	7	71	29	46	32	49	57	60	932.42	G	A	67	0	34	33	0	997.42	G	A	71	0	35	35	0
359	775	680	775	scaffold_12963	2545203	SF12_MullerB	20264007	G	T	8165.94	G	T	370	10	82	33	52	33	50	52	55	8117.94	G	T	369	10	81	33	52	32	50	51	55	1558.42	G	T	72	0	48	24	0	1594.42	G	T	74	0	49	24	0
360	776	1203	776	scaffold_12963	2524555	SF12_MullerB	20285159	T	A	9647.94	T	A	366	12	85	23	46	20	64	65	49	9644.94	T	A	366	12	85	23	46	20	64	66	49	1480.42	T	A	63	0	35	28	0	1540.42	T	A	64	0	36	28	0
361	777	1588	777	scaffold_12963	2470183	SF12_MullerB	20341265	G	A	7640.94	G	A	367	13	80	32	54	34	41	56	56	7580.94	G	A	366	13	80	32	54	34	40	56	56	1040.42	G	A	49	0	36	12	0	1222.42	G	A	52	0	40	11	0
362	778	6144	778	scaffold_12963	2433187	SF12_MullerB	20378205	T	C	8121.94	T	C	374	14	70	26	62	38	49	60	54	8114.94	T	C	375	14	71	26	62	38	49	60	54	844.42	T	C	49	0	27	22	0	922.42	T	C	51	0	29	22	0
363	779	650	779	scaffold_12963	2409869	SF12_MullerB	20402556	C	G	9029.94	C	G	356	14	78	34	45	32	49	56	48	9113.94	C	G	358	14	78	34	46	32	50	56	48	1547.42	C	G	77	0	36	41	0	1819.42	C	G	82	0	42	40	0
364	780	1178	780	scaffold_12963	2356800	SF12_MullerB	20457184	A	G	7488.95	A	G	314	6	85	16	50	29	33	45	50	7420.95	A	G	313	6	85	16	50	29	32	45	50	764.42	A	G	60	0	22	37	0	827.42	A	G	64	0	24	39	0
365	781	2473	781	scaffold_12963	2288147	SF12_MullerB	20526605	A	G	7730.94	A	G	330	7	69	21	50	20	54	54	54	7634.94	A	G	329	7	68	21	50	20	54	54	54	931.42	A	G	53	0	30	23	0	1173.42	A	G	62	0	37	24	0
366	782	232	782	scaffold_12963	2239169	SF12_MullerB	20575283	A	G	9084.94	A	G	383	12	86	35	51	30	48	55	66	8925.94	A	G	379	12	85	35	51	30	48	55	63	1585.42	A	G	73	0	48	25	0	1602.42	A	G	74	0	48	26	0
367	783	3282	783	scaffold_12963	2230898	SF12_MullerB	20583618	T	A	8558.94	T	A	371	11	89	26	42	33	53	50	66	8553.94	T	A	371	11	88	26	42	33	53	50	66	1018.42	T	A	62	0	34	27	0	1123.42	T	A	64	0	36	28	0
368	784	1869	784	scaffold_12963	2230413	SF12_MullerB	20584103	A	G	8793.94	A	G	357	10	85	23	42	29	51	51	65	8773.94	A	G	358	11	85	23	42	29	51	51	65	1117.42	A	G	71	0	34	37	0	1138.42	A	G	74	0	35	38	0
369	785	4751	785	scaffold_12963	2226209	SF12_MullerB	20588350	A	C	8034.95	A	C	373	7	77	23	55	36	56	73	46	8034.95	A	C	373	7	77	23	55	36	56	73	46	860.42	A	C	59	0	28	31	0	946.42	A	C	60	0	29	31	0
370	786	1011	786	scaffold_12963	2216883	SF12_MullerB	20598680	A	G	10048.9	A	G	371	9	76	21	47	25	65	61	66	10053.9	A	G	372	9	76	21	46	25	65	61	67	1371.42	A	G	70	0	31	39	0	1731.42	A	G	80	0	39	41	0
371	787	3931	787	scaffold_12963	2199285	SF12_MullerB	20616603	T	A	8024.94	T	A	336	9	72	34	49	21	51	49	50	7955.94	T	A	335	9	72	34	49	21	51	49	49	1223.42	T	A	68	0	37	30	0	1279.42	T	A	68	0	37	30	0
372	788	4347	788	scaffold_12963	2198309	SF12_MullerB	20617577	A	C	9696.94	A	C	356	10	72	24	50	31	63	52	54	9653.94	A	C	353	9	72	24	49	30	63	52	54	1270.42	A	C	48	0	29	19	0	1225.42	A	C	49	0	28	21	0
373	789	2053	789	scaffold_12963	2195579	SF12_MullerB	20620353	T	G	8213.94	T	G	361	15	85	22	48	23	58	60	50	8189.94	T	G	361	15	85	22	48	23	58	60	50	805.42	T	G	53	0	23	29	0	825.42	T	G	54	0	23	30	0
374	790	4227	790	scaffold_12963	2191850	SF12_MullerB	20624074	T	A	9868.94	T	A	378	10	86	29	45	35	60	59	54	9589.94	T	A	371	10	83	29	45	35	58	59	52	1421.42	T	A	69	0	30	39	0	1503.42	T	A	71	0	32	39	0
375	791	3560	791	scaffold_12963	2125180	SF12_MullerB	20690987	T	A	9126.94	T	A	364	11	69	31	52	36	58	56	51	9080.94	T	A	362	11	69	30	51	36	58	56	51	1938.42	T	A	78	0	44	34	0	1956.42	T	A	78	0	44	34	0
376	792	1830	792	scaffold_12963	2073825	SF12_MullerB	20742999	T	C	9168.94	T	C	344	9	77	21	47	26	43	60	61	9294.94	T	C	347	9	78	21	47	26	44	60	62	1530.42	T	C	58	0	36	22	0	1620.42	T	C	62	0	38	24	0
377	793	4129	793	scaffold_12963	2071844	SF12_MullerB	20744997	C	T	7754.94	C	T	355	12	77	25	50	34	44	56	56	7762.94	C	T	352	12	75	25	50	33	45	56	55	1186.42	C	T	76	0	39	36	0	1299.42	C	T	79	0	41	37	0
378	794	1570	794	scaffold_12963	2018012	SF12_MullerB	20801665	A	G	7798.94	A	G	333	12	69	37	41	32	42	53	43	7798.94	A	G	333	12	68	37	41	32	43	53	43	1814.42	A	G	88	0	42	46	0	1859.42	A	G	89	0	43	46	0
379	795	3477	795	scaffold_12963	2017939	SF12_MullerB	20801738	T	C	8529.94	T	C	368	8	81	30	49	31	54	61	52	8481.94	T	C	367	8	81	30	49	31	53	61	52	1325.42	T	C	91	0	45	45	0	1342.42	T	C	93	0	45	47	0
380	796	4752	796	scaffold_12963	2017885	SF12_MullerB	20801792	C	A	9639.94	C	A	363	9	78	29	47	28	48	57	67	9598.94	C	A	363	9	77	29	47	28	48	57	67	1799.42	C	A	87	0	41	46	0	1928.42	C	A	91	0	45	46	0
381	797	5602	797	scaffold_12963	2017883	SF12_MullerB	20801794	A	G	9639.94	A	G	362	10	77	29	47	29	48	57	65	9598.94	A	G	361	10	76	29	47	29	48	57	65	1799.42	A	G	88	0	41	47	0	1928.42	A	G	92	0	45	47	0
382	798	1131	798	scaffold_12963	1952695	SF12_MullerB	20869584	G	A	8742.94	G	A	379	9	91	30	59	22	64	49	54	8632.94	G	A	374	9	89	30	59	22	62	49	53	1220.42	G	A	67	0	39	25	0	1340.42	G	A	71	0	44	25	0
385	799	3534	799	scaffold_12963	1790675	SF12_MullerB	21031104	A	G	8214.94	A	G	341	8	78	18	51	31	49	50	56	8276.94	A	G	340	8	78	18	51	30	49	50	56	976.42	A	G	53	0	32	21	0	1050.42	A	G	56	0	34	22	0
386	800	4232	800	scaffold_12963	1790526	SF12_MullerB	21031252	A	G	8414.94	A	G	344	14	78	31	51	23	39	58	48	8210.94	A	G	337	14	75	31	49	23	38	58	48	1180.42	A	G	55	0	27	28	0	1315.42	A	G	58	0	30	28	0
387	801	603	801	scaffold_12963	1723784	SF12_MullerB	21095654	T	A	8228.94	T	A	359	11	71	26	47	29	53	60	60	8359.94	T	A	359	11	71	26	47	29	53	60	60	1227.42	T	A	71	0	41	30	0	1447.42	T	A	76	0	45	31	0
394	802	6248	802	scaffold_12963	1532444	SF12_MullerB	21293816	T	A	9361.94	T	A	384	17	75	36	44	24	60	71	56	9382.94	T	A	384	17	76	36	43	24	61	71	55	1482.42	T	A	65	0	34	30	0	1509.42	T	A	66	0	35	30	0
395	803	1868	803	scaffold_12963	1526566	SF12_MullerB	21299771	A	C	8701.94	A	C	380	11	86	32	39	29	67	51	61	8694.94	A	C	380	11	86	32	39	29	67	51	61	871.42	A	C	59	0	27	31	0	881.42	A	C	62	0	26	34	0
396	804	5780	804	scaffold_12963	1522366	SF12_MullerB	21303971	A	G	8708.94	A	G	355	8	77	21	47	26	63	49	63	8668.94	A	G	354	8	77	21	47	26	62	49	63	1341.42	A	G	66	0	40	25	0	1398.42	A	G	66	0	40	26	0
397	805	579	805	scaffold_12963	1332095	SF12_MullerB	21508013	A	C	7058.94	A	C	348	17	69	28	42	28	60	60	43	7058.94	A	C	348	17	69	28	42	27	60	61	43	1169.42	A	C	60	0	36	24	0	1296.42	A	C	65	0	39	26	0
398	806	924	806	scaffold_12963	1290188	SF12_MullerB	21549475	G	T	7069.94	G	T	332	13	68	25	56	23	50	57	40	6800.94	G	T	325	13	66	25	55	23	49	57	37	850.42	G	T	55	0	26	27	0	1074.42	G	T	64	0	31	29	0
399	807	1792	807	scaffold_12963	1253459	SF12_MullerB	21588010	A	T	7664.94	A	T	342	11	66	31	49	24	54	59	48	7753.94	A	T	342	11	66	31	49	24	54	59	48	1348.42	A	T	75	0	46	27	0	1628.42	A	T	83	0	53	28	0
400	808	4303	808	scaffold_12963	1250614	SF12_MullerB	21590698	T	A	7879.94	T	A	352	11	79	27	50	30	54	53	48	7958.94	T	A	348	11	76	27	49	30	54	53	48	872.42	T	A	64	0	28	36	0	616.42	T	A	58	0	20	37	0
401	809	561	809	scaffold_12963	1205505	SF12_MullerB	21638141	C	G	6875.94	C	G	307	9	76	18	38	27	45	47	44	6900.94	C	G	307	9	76	18	38	27	45	47	44	1017.42	C	G	81	0	33	48	0	1400.42	C	G	94	0	46	47	0
402	810	3009	810	scaffold_12963	1155831	SF12_MullerB	21690396	A	G	7052.94	A	G	327	10	74	27	43	17	50	63	43	7292.94	A	G	328	10	75	27	43	17	50	63	43	1008.42	A	G	54	0	34	20	0	1094.42	A	G	59	0	38	21	0
403	811	841	811	scaffold_12963	1131099	SF12_MullerB	21718138	C	T	7678.94	C	T	354	9	66	34	51	26	44	63	61	7340.94	C	T	351	9	65	34	51	26	43	63	60	1234.42	C	T	70	0	41	29	0	1428.42	C	T	72	0	43	28	1
404	812	282	812	scaffold_12963	1104995	SF12_MullerB	21745398	A	G	8746.94	A	G	347	10	74	28	38	37	54	56	49	8669.94	A	G	344	10	74	28	38	37	53	56	48	1111.42	A	G	62	0	26	36	0	1299.42	A	G	69	0	31	37	0
405	813	3449	813	scaffold_12963	1079260	SF12_MullerB	21772309	A	G	9397.94	A	G	374	11	90	27	56	21	51	52	65	9308.94	A	G	373	11	89	27	56	21	51	52	65	1081.42	A	G	50	0	36	13	0	1199.42	A	G	53	0	38	13	0
406	814	146	814	scaffold_12963	1035958	SF12_MullerB	21817191	A	G	8097.94	A	G	362	10	75	35	46	24	51	66	55	8099.94	A	G	361	10	75	35	46	24	51	66	54	1241.42	A	G	75	0	39	35	0	1271.42	A	G	76	0	40	35	0
407	815	2240	815	scaffold_12963	1018628	SF12_MullerB	21834453	G	A	8433.94	G	A	386	16	72	34	54	34	63	66	46	8363.94	G	A	384	16	72	33	53	34	63	66	46	1204.42	G	A	67	0	39	28	0	1264.42	G	A	70	0	41	29	0
408	816	54	816	scaffold_12963	996785	SF12_MullerB	21856423	T	G	10385.9	T	G	387	15	83	31	52	32	52	59	63	10384.9	T	G	387	15	83	31	52	32	52	59	63	918.42	T	G	71	0	27	44	0	1035.42	T	G	77	0	30	47	0
409	817	341	817	scaffold_12963	980783	SF12_MullerB	21873236	C	G	8335.94	C	G	357	14	86	26	42	26	62	53	47	8514.94	C	G	358	14	87	26	43	26	62	53	46	1251.42	C	G	63	0	41	22	0	1296.42	C	G	67	0	42	25	0
410	818	925	818	scaffold_12963	953767	SF12_MullerB	21900669	T	C	7763.94	T	C	359	16	76	27	58	20	53	63	45	7755.94	T	C	360	16	76	28	58	20	53	63	45	1642.42	T	C	95	0	56	37	0	1716.42	T	C	94	0	56	37	0
411	819	191	819	scaffold_12963	951545	SF12_MullerB	21902890	A	C	8556.94	A	C	360	10	83	19	44	30	58	54	61	8537.94	A	C	359	10	82	19	44	30	58	54	61	900.42	A	C	63	0	31	32	0	1010.42	A	C	65	0	34	31	0
412	820	139	820	scaffold_12963	950948	SF12_MullerB	21903487	A	G	7890.94	A	G	342	13	74	22	47	26	49	58	52	7730.94	A	G	341	13	74	22	46	26	49	58	52	1047.42	A	G	63	0	34	29	0	1113.42	A	G	67	0	36	31	0
413	821	3659	821	scaffold_12963	934834	SF12_MullerB	21919564	T	A	7393.94	T	A	357	16	74	35	47	32	53	55	44	7341.94	T	A	356	16	74	35	47	32	53	54	44	767.42	T	A	65	0	26	37	0	1091.42	T	A	78	0	38	38	0
416	822	478	822	scaffold_12963	903880	SF12_MullerB	21951942	A	G	8371.94	A	G	372	14	72	31	59	34	50	60	52	8354.94	A	G	372	14	72	31	59	34	50	60	52	1186.42	A	G	64	0	38	26	0	1194.42	A	G	64	0	38	26	0
417	823	1650	823	scaffold_12963	883853	SF12_MullerB	21973739	A	G	6565.94	A	G	326	15	59	25	44	30	48	63	42	6553.94	A	G	326	15	59	25	44	30	48	63	42	786.42	A	G	38	0	24	14	0	1006.42	A	G	44	0	29	14	0
419	824	613	824	scaffold_12963	767382	SF12_MullerB	22096170	A	T	7488.94	A	T	349	10	75	36	41	36	54	49	47	7476.94	A	T	349	10	75	36	41	36	54	49	47	1124.42	A	T	62	0	35	27	0	1442.42	A	T	71	0	42	29	0
420	825	68	825	scaffold_12963	686060	SF12_MullerB	22191552	C	T	6830.94	C	T	343	11	72	33	55	30	41	59	40	6975.94	C	T	349	11	73	33	57	30	42	59	43	576.42	C	T	36	0	17	18	0	1604.42	C	T	71	0	51	19	0
421	826	180	826	scaffold_12963	677534	SF12_MullerB	22199371	G	C	7050.94	G	C	336	12	66	28	45	32	49	54	49	7051.94	G	C	335	12	65	28	46	32	49	54	49	1548.42	G	C	80	0	53	27	0	1646.42	G	C	86	0	55	30	0
422	827	49	827	scaffold_12963	677482	SF12_MullerB	22199423	G	C	7417.94	G	C	340	10	74	26	41	33	45	57	52	7445.94	G	C	338	10	73	26	42	33	45	57	52	1530.42	G	C	85	0	54	30	0	1657.42	G	C	92	0	57	34	0
423	828	5858	828	scaffold_12963	668285	SF12_MullerB	22208837	A	G	7266.94	A	G	355	12	76	29	57	32	33	59	56	7230.94	A	G	354	12	76	29	56	32	33	59	56	1275.42	A	G	63	0	42	21	0	1281.42	A	G	61	0	41	20	0
424	829	1114	829	scaffold_12963	411932	SF12_MullerB	22478009	G	A	7969.94	G	A	375	15	81	27	56	35	56	58	46	8023.94	G	A	375	15	82	27	57	35	55	58	45	1941.42	G	A	92	0	63	28	0	2046.42	G	A	93	0	64	28	0
425	830	22	830	scaffold_12963	349640	SF12_MullerB	22545405	C	G	8061.13	C	G	338	6	75	20	47	31	54	44	61	8034.93	C	G	341	6	77	20	47	31	54	44	61	608.42	C	G	40	0	20	19	0	898.42	C	G	51	0	29	21	0
426	831	23	831	scaffold_12963	243847	SF12_MullerB	22643655	C	T	7511.94	C	T	333	13	68	21	42	24	65	55	44	7435.94	C	T	332	13	67	21	42	24	65	55	44	1278.42	C	T	71	0	43	28	0	1419.42	C	T	74	0	45	28	0
427	832	730	832	scaffold_12963	212403	SF12_MullerB	22677380	A	T	7462.94	A	T	351	19	80	29	48	31	41	60	43	7508.94	A	T	351	19	80	29	48	31	41	60	43	1288.42	A	T	70	0	40	30	0	1393.42	A	T	71	0	43	28	0
428	833	4193	833	scaffold_12963	138010	SF12_MullerB	22754763	T	A	7205.94	T	A	331	11	76	29	32	29	50	51	53	7180.94	T	A	330	11	76	29	31	29	50	51	53	1294.42	T	A	68	0	45	23	0	1409.42	T	A	72	0	48	24	0
429	834	65	834	scaffold_12963	135331	SF12_MullerB	22757735	C	G	6703.94	C	G	310	11	64	17	40	18	46	63	51	6867.94	C	G	308	11	64	17	38	18	45	63	52	575.42	C	G	47	0	20	27	0	649.42	C	G	49	0	22	27	0
430	835	70	835	scaffold_12963	118500	SF12_MullerB	22764750	A	T	8147.94	A	T	315	8	58	25	38	28	55	55	48	8147.94	A	T	315	8	58	25	38	28	55	55	48	1528.42	A	T	73	0	35	38	0	1554.42	A	T	80	0	36	44	0
431	836	3918	836	scaffold_12963	81559	SF12_MullerB	22802347	C	T	7244.94	C	T	348	19	79	31	51	25	45	56	41	7329.94	C	T	349	19	79	30	52	25	45	56	42	989.42	C	T	62	0	34	27	0	1090.42	C	T	65	0	35	28	0
432	837	231	837	scaffold_12963	66990	SF12_MullerB	22817122	T	A	8781.94	T	A	390	8	77	34	54	31	60	63	63	8792.94	T	A	391	8	78	34	54	31	60	63	63	824.42	T	A	54	0	26	26	0	933.42	T	A	57	0	30	25	0
433	838	510	838	scaffold_12963	15518	SF12_MullerB	22874484	A	G	7588.94	A	G	341	14	84	24	50	24	42	51	51	7487.94	A	G	335	14	83	24	50	24	39	50	50	1068.42	A	G	67	0	35	31	0	1254.42	A	G	70	0	38	31	0
434	839	317	839	scaffold_12723	5772608	SF12_MullerB	22917852	C	G	7752.42	C	G	328	6	84	27	41	27	52	43	47	7756.42	C	G	327	6	84	27	41	27	51	43	47	731.42	C	G	45	0	23	22	0	954.42	C	G	55	0	31	23	0
435	840	852	840	scaffold_12723	5762299	SF12_MullerB	22927859	A	G	7607.94	A	G	363	10	74	38	51	28	48	57	56	7581.94	A	G	356	10	74	38	47	28	49	57	53	824.42	A	G	57	0	27	29	0	1023.42	A	G	64	0	34	30	0
436	841	72	841	scaffold_12723	5628963	SF12_MullerB	23071537	G	A	8045.94	G	A	348	11	74	30	49	28	53	51	50	8023.94	G	A	347	11	74	30	49	28	53	51	49	1045.42	G	A	59	0	32	26	0	1016.42	G	A	57	0	31	25	0
437	842	590	842	scaffold_12723	5592035	SF12_MullerB	23106614	T	G	10964.9	T	G	377	9	85	21	56	29	58	49	69	10964.9	T	G	377	9	85	21	56	29	58	49	69	1990.42	T	G	77	0	45	32	0	1990.42	T	G	77	0	45	32	0
438	843	2365	843	scaffold_12723	5521791	SF12_MullerB	23183259	G	C	8424.94	G	C	377	17	80	25	43	31	66	61	54	8426.94	G	C	378	17	80	26	43	31	66	61	54	1042.42	G	C	66	0	33	33	0	1134.42	G	C	70	0	35	35	0
439	844	991	844	scaffold_12723	5521401	SF12_MullerB	23183643	A	G	7750.94	A	G	360	16	73	31	45	26	60	59	48	7783.94	A	G	360	16	73	31	45	26	60	59	48	846.42	A	G	41	0	28	13	0	921.42	A	G	47	0	31	16	0
440	845	236	845	scaffold_12723	5485518	SF12_MullerB	23214758	G	A	7584.94	G	A	336	17	78	20	45	30	44	57	44	7572.94	G	A	336	17	79	20	45	30	43	57	44	1235.42	G	A	70	0	39	28	0	1190.42	G	A	71	0	38	29	0
441	846	26	846	scaffold_12723	5422080	SF12_MullerB	23273541	G	A	8069.94	G	A	335	9	77	20	52	32	52	43	50	7963.94	G	A	335	9	77	20	52	32	52	43	50	1146.42	G	A	69	0	36	32	0	1172.42	G	A	69	0	37	32	0
442	847	2	847	scaffold_12723	5398423	SF12_MullerB	23299042	T	C	8260.94	T	C	355	10	80	26	48	29	52	50	58	8041.94	T	C	353	10	77	26	48	29	52	50	59	1261.42	T	C	56	0	42	14	0	1468.42	T	C	60	0	46	13	0
443	848	247	848	scaffold_12723	5387726	SF12_MullerB	23310726	T	C	7996.94	T	C	311	11	75	27	39	30	42	42	43	7996.94	T	C	311	11	75	27	39	30	42	42	43	1045.42	T	C	45	0	24	21	0	1270.42	T	C	51	0	29	21	0
444	849	2955	849	scaffold_12723	5338195	SF12_MullerB	23359943	T	G	8930.94	T	G	380	13	87	26	50	28	60	54	62	8897.94	T	G	379	13	87	25	49	28	60	54	62	1431.42	T	G	70	0	46	23	0	1499.42	T	G	77	0	51	26	0
445	850	1642	850	scaffold_12723	5337014	SF12_MullerB	23361124	A	C	10124.9	A	C	356	11	76	19	61	30	61	47	49	10082.9	A	C	355	11	76	19	61	30	60	47	49	1259.42	A	C	56	0	29	26	0	1325.42	A	C	60	0	31	28	0
446	851	437	851	scaffold_12723	5292637	SF12_MullerB	23409497	T	C	8157.94	T	C	327	12	65	23	35	25	55	56	52	8342.94	T	C	327	12	70	23	36	25	56	56	49	634.42	T	C	48	0	14	34	0	814.42	T	C	52	0	18	34	0
447	852	280	852	scaffold_12723	5249822	SF12_MullerB	23452938	T	C	8082.99	T	C	330	6	77	25	48	19	45	56	53	8106.03	T	C	331	6	78	25	48	19	45	56	53	1281.42	T	C	77	0	41	36	0	1344.42	T	C	79	0	43	36	0
448	853	21	853	scaffold_12723	5069575	SF12_MullerB	23640157	T	C	8984.94	T	C	333	11	74	23	43	33	51	48	50	8890.94	T	C	331	11	74	23	41	33	51	48	50	1315.42	T	C	75	0	30	45	0	1655.42	T	C	86	0	38	48	0
449	854	3668	854	scaffold_12723	4971016	SF12_MullerB	23745227	C	T	9505.94	C	T	352	8	75	23	44	28	52	57	64	9505.94	C	T	352	8	75	23	44	28	52	57	64	935.42	C	T	37	0	22	15	0	1070.42	C	T	43	0	25	18	0
450	855	500	855	scaffold_12723	4964058	SF12_MullerB	23752120	T	C	7535.42	T	C	327	5	68	20	51	30	63	41	48	7579.17	T	C	326	5	69	20	51	30	61	40	49	482.42	T	C	31	0	14	16	0	773.42	T	C	41	0	21	18	0
451	856	3143	856	scaffold_12723	4963959	SF12_MullerB	23752216	T	C	7563.94	T	C	347	14	73	31	50	25	60	51	41	7628.94	T	C	347	14	73	31	50	25	60	51	40	727.42	T	C	49	0	23	26	0	918.42	T	C	52	0	26	26	0
452	857	380	857	scaffold_12723	4957598	SF12_MullerB	23758894	A	G	9229.94	A	G	368	15	75	19	55	31	44	72	56	9187.94	A	G	367	15	75	19	55	31	44	72	55	1405.42	A	G	65	0	32	32	0	1405.42	A	G	65	0	32	33	0
453	858	64	858	scaffold_12723	4957588	SF12_MullerB	23758904	A	G	9054.94	A	G	363	15	77	18	54	31	46	68	52	9012.94	A	G	362	15	77	18	54	31	46	68	51	1405.42	A	G	67	0	32	34	0	1405.42	A	G	67	0	32	35	0
454	859	250	859	scaffold_12723	4931828	SF12_MullerB	23784474	A	T	8679.94	A	T	365	8	75	25	49	32	60	51	65	8435.94	A	T	364	8	75	25	49	32	60	51	64	986.42	A	T	67	0	30	37	0	1115.42	A	T	73	0	34	38	0
455	860	7	860	scaffold_12723	4884202	SF12_MullerB	23832790	G	C	7834.94	G	C	342	11	80	28	38	26	48	53	56	7804.94	G	C	342	11	79	28	39	26	48	53	56	1089.42	G	C	60	0	34	26	0	1148.42	G	C	64	0	34	28	0
456	861	11	861	scaffold_12723	4884187	SF12_MullerB	23832805	T	G	8913.94	T	G	349	15	82	29	31	30	53	53	53	8913.94	T	G	349	15	81	29	32	30	53	53	53	1483.42	T	G	59	0	33	26	0	1483.42	T	G	63	0	33	30	0
457	862	5116	862	scaffold_12723	4879804	SF12_MullerB	23837142	T	C	7750.94	T	C	319	7	73	27	46	24	55	41	46	7759.94	T	C	320	7	73	28	46	24	55	41	46	770.42	T	C	42	0	21	19	0	958.42	T	C	45	0	23	22	0
458	863	778	863	scaffold_12723	4879762	SF12_MullerB	23837184	A	G	7683.94	A	G	330	7	71	33	48	26	54	45	46	7676.94	A	G	331	7	71	34	48	26	54	45	46	1040.42	A	G	46	0	29	17	0	1152.42	A	G	49	0	30	19	0
459	864	3	864	scaffold_12723	4869316	SF12_MullerB	23847253	A	G	7573.94	A	G	346	12	72	28	40	31	59	56	48	7579.94	A	G	346	12	72	28	40	31	59	56	48	790.42	A	G	48	0	25	22	0	945.42	A	G	52	0	30	21	0
460	865	385	865	scaffold_12723	4857284	SF12_MullerB	23859674	C	A	6935.94	C	A	337	11	69	25	64	27	43	53	44	7115.94	C	A	338	11	69	25	64	27	44	53	44	630.42	C	A	37	0	21	16	0	729.42	C	A	41	0	24	16	0
461	866	35	866	scaffold_12723	4839422	SF12_MullerB	23878543	G	C	7101.94	G	C	337	9	69	28	53	35	36	55	51	7066.94	G	C	336	9	69	28	52	35	36	55	51	865.42	G	C	62	0	30	32	0	1326.42	G	C	75	0	43	32	0
462	867	890	867	scaffold_12723	4836511	SF12_MullerB	23881564	A	G	7274.94	A	G	316	9	65	25	54	18	53	47	44	7182.94	A	G	315	10	65	25	53	18	52	47	42	633.42	A	G	45	0	24	19	0	881.42	A	G	53	0	30	22	0
463	868	664	868	scaffold_12723	4827022	SF12_MullerB	23891022	A	C	8982.94	A	C	328	6	67	26	45	25	39	53	67	9034.94	A	C	329	6	67	26	46	25	39	53	67	1138.42	A	C	42	0	27	15	0	1262.42	A	C	45	0	30	15	0
464	869	30	869	scaffold_12723	4754737	SF12_MullerB	23967294	C	T	8011.94	C	T	373	8	72	34	48	28	54	61	66	8164.94	C	T	373	8	72	34	48	28	54	61	67	573.42	C	T	47	0	19	27	0	627.42	C	T	49	0	21	27	0
465	870	84	870	scaffold_12723	4659754	SF12_MullerB	24066091	G	C	8206.94	G	C	350	6	67	30	58	27	45	55	62	7924.94	G	C	347	6	66	30	58	26	45	54	62	1169.42	G	C	66	0	36	30	0	1379.42	G	C	74	0	44	30	0
466	871	77	871	scaffold_12723	4637568	SF12_MullerB	24087244	G	A	10576.9	G	A	405	9	89	31	54	30	62	70	58	10305.9	G	A	397	9	86	31	53	30	62	70	55	1384.42	G	A	57	0	31	26	0	1531.42	G	A	58	0	34	24	0
467	872	25	872	scaffold_12723	4628972	SF12_MullerB	24095895	G	C	7409.94	G	C	381	16	75	27	52	40	56	63	50	7792.94	G	C	380	16	75	27	52	40	57	63	49	769.42	G	C	46	0	25	20	0	917.42	G	C	51	0	28	21	0
468	873	33	873	scaffold_12723	4620153	SF12_MullerB	24104835	A	T	7041.94	A	T	358	14	81	29	35	46	48	52	51	6940.94	A	T	356	14	80	29	35	46	48	51	51	803.42	A	T	62	0	28	34	0	960.42	A	T	65	0	31	34	0
469	874	48	874	scaffold_12723	4608748	SF12_MullerB	24115395	T	C	7271.94	T	C	350	16	81	38	37	34	45	53	45	7238.94	T	C	347	16	81	38	37	34	45	52	44	720.42	T	C	39	0	22	17	0	861.42	T	C	44	0	26	18	0
470	875	170	875	scaffold_12723	4591605	SF12_MullerB	24133188	A	G	8106.9	A	G	344	7	84	28	52	28	48	53	44	8087.9	A	G	344	7	84	28	52	28	48	53	44	1373.42	A	G	74	0	45	29	0	1502.42	A	G	76	0	47	29	0
471	876	126	876	scaffold_12723	4591524	SF12_MullerB	24133269	T	G	7574.94	T	G	348	12	62	29	51	26	48	64	56	7510.94	T	G	347	12	61	29	51	26	48	64	56	1559.42	T	G	83	0	50	31	0	1635.42	T	G	84	0	51	31	0
472	877	5	877	scaffold_12723	4315121	SF12_MullerB	24417164	T	C	7819.94	T	C	337	14	86	25	50	23	50	48	41	7769.94	T	C	338	14	86	25	50	24	50	48	41	1058.42	T	C	51	0	32	17	0	1149.42	T	C	55	0	36	17	0
473	878	5263	878	scaffold_12723	4047698	SF12_MullerB	24692046	G	T	9705.94	G	T	388	12	82	32	55	47	47	53	57	9868.94	G	T	392	12	84	32	54	47	47	53	60	1630.42	G	T	61	0	37	24	0	1720.42	G	T	64	0	39	25	0
474	879	5256	879	scaffold_12723	4047697	SF12_MullerB	24692047	C	T	9705.94	C	T	387	12	81	32	54	46	47	53	59	9868.94	C	T	391	12	83	32	53	46	47	53	62	1630.42	C	T	61	0	37	24	0	1720.42	C	T	64	0	39	25	0
475	880	82	880	scaffold_12723	4011149	SF12_MullerB	24728907	A	T	9468.94	A	T	362	11	77	21	57	34	38	60	64	9468.94	A	T	362	11	77	21	57	34	38	60	64	1765.42	A	T	73	0	40	33	0	1810.42	A	T	74	0	41	33	0
476	881	136	881	scaffold_12723	4011146	SF12_MullerB	24728910	G	C	9289.94	G	C	345	10	71	19	54	33	40	57	61	9289.94	G	C	345	10	71	19	54	33	40	57	61	1765.42	G	C	72	0	40	32	0	1810.42	G	C	73	0	41	32	0
477	882	18	882	scaffold_12723	4008289	SF12_MullerB	24731766	G	A	7627.94	G	A	354	12	66	26	45	31	51	65	58	7375.94	G	A	347	12	63	26	44	31	49	65	57	1108.42	G	A	51	0	34	17	0	1435.42	G	A	58	0	41	17	0
478	883	9	883	scaffold_12723	3993052	SF12_MullerB	24747407	G	A	8634.94	G	A	375	12	82	23	42	34	60	59	63	8584.94	G	A	375	12	82	23	42	34	60	59	63	776.42	G	A	57	0	29	27	0	855.42	G	A	59	0	30	28	0
479	884	14	884	scaffold_12723	3893584	SF12_MullerB	24851911	A	G	8297.94	A	G	360	9	77	21	53	28	53	59	59	8578.94	A	G	360	9	77	21	53	28	53	59	58	665.42	A	G	50	0	19	31	0	643.42	A	G	53	0	20	32	0
480	885	149	885	scaffold_12723	3809986	SF12_MullerB	24933795	G	A	6772.94	G	A	353	14	64	37	44	28	41	69	56	6737.94	G	A	351	14	62	37	44	28	41	69	56	966.42	G	A	56	0	33	22	0	1020.42	G	A	55	0	33	22	0
481	886	32	886	scaffold_12723	3784448	SF12_MullerB	24960106	A	C	8099.94	A	C	347	9	72	23	46	41	56	46	52	8092.94	A	C	346	9	72	23	46	41	55	46	52	790.42	A	C	51	0	27	22	0	813.42	A	C	52	0	27	23	0
482	887	190	887	scaffold_12723	3758824	SF12_MullerB	24981858	G	C	9712.94	G	C	359	11	77	27	62	21	47	60	54	9933.94	G	C	363	11	79	27	63	21	47	59	56	1439.42	G	C	61	0	33	28	0	1782.42	G	C	71	0	41	30	0
483	888	74	888	scaffold_12723	3758029	SF12_MullerB	24982641	C	T	8564.94	C	T	366	12	75	25	49	33	58	57	55	8323.94	C	T	360	12	75	25	48	33	55	57	54	1515.42	C	T	84	0	49	34	0	1747.42	C	T	89	0	56	33	0
484	889	44	889	scaffold_12723	3612818	SF12_MullerB	25136803	G	A	8319.94	G	A	371	12	77	32	52	25	67	52	53	8325.94	G	A	370	12	77	32	52	25	67	52	53	945.42	G	A	53	0	31	19	0	1027.42	G	A	56	0	32	21	0
485	890	526	890	scaffold_12723	3533015	SF12_MullerB	25219142	C	T	8199.94	C	T	362	10	76	33	45	37	42	55	62	8138.94	C	T	360	10	75	33	45	37	42	55	62	1143.42	C	T	53	0	36	17	0	1234.42	C	T	56	0	38	17	0
486	891	204	891	scaffold_12723	3514144	SF12_MullerB	25238961	T	C	8389.94	T	C	379	15	78	21	52	43	49	61	58	8399.94	T	C	377	15	78	19	52	43	49	61	58	1516.42	T	C	82	0	48	33	0	1619.42	T	C	82	0	50	32	0
487	892	53	892	scaffold_12723	3488368	SF12_MullerB	25265016	G	A	8794.94	G	A	391	14	81	31	59	33	61	57	55	8736.94	G	A	392	14	81	31	59	33	62	57	54	1312.42	G	A	77	0	42	34	0	1408.42	G	A	77	0	42	33	0
488	893	4063	893	scaffold_12723	3479499	SF12_MullerB	25273925	C	A	8741.94	C	A	376	12	74	24	54	28	63	63	57	8389.94	C	A	375	12	74	24	54	28	63	63	56	945.42	C	A	67	0	30	37	0	1167.42	C	A	73	0	35	38	0
489	894	6249	894	scaffold_12723	3479481	SF12_MullerB	25273943	A	G	8384.94	A	G	370	9	74	26	56	31	61	58	53	7915.94	A	G	369	9	74	26	56	31	61	58	52	904.42	A	G	66	0	31	35	0	1070.42	A	G	73	0	36	37	0
490	895	1523	895	scaffold_12723	3332523	SF12_MullerB	25434340	T	C	6909.94	T	C	319	11	70	29	37	23	46	54	48	6889.94	T	C	319	11	70	29	37	23	46	54	48	614.42	T	C	36	0	20	16	0	701.42	T	C	39	0	21	18	0
491	896	671	896	scaffold_12723	2976413	SF12_MullerB	25842384	T	A	7029.94	T	A	386	19	69	41	48	44	50	69	43	6822.94	T	A	385	19	69	41	47	44	50	69	43	933.42	T	A	63	0	29	33	0	1071.42	T	A	73	0	35	37	0
492	897	1101	897	scaffold_12723	2947197	SF12_MullerB	25878004	A	G	8658.94	A	G	352	18	78	26	48	28	51	64	39	8658.94	A	G	352	18	78	26	48	28	51	64	39	1436.42	A	G	51	0	32	19	0	1481.42	A	G	53	0	33	20	0
493	898	459	898	scaffold_12723	2919124	SF12_MullerB	25909853	C	G	7664.94	C	G	359	9	82	30	37	29	64	64	43	7615.94	C	G	359	9	82	30	37	29	64	64	43	908.42	C	G	59	0	27	32	0	974.42	C	G	59	0	28	31	0
494	899	3008	899	scaffold_12723	2916578	SF12_MullerB	25912412	C	T	10001.9	C	T	397	12	87	26	50	42	56	71	52	9954.94	C	T	396	12	87	26	50	42	56	71	51	1765.42	C	T	87	0	40	47	0	1900.42	C	T	89	0	43	46	0
495	900	604	900	scaffold_12723	2911509	SF12_MullerB	25917475	T	C	6909.94	T	C	340	15	65	22	42	29	56	63	47	6944.94	T	C	341	15	66	22	42	29	56	63	47	992.42	T	C	52	0	31	17	0	1132.42	T	C	61	0	35	21	0
496	901	3109	901	scaffold_12723	2905722	SF12_MullerB	25923365	A	G	7635.94	A	G	370	15	70	30	50	37	45	71	52	7629.94	A	G	370	15	70	30	50	37	45	71	52	1358.42	A	G	55	0	41	14	0	1266.42	A	G	55	0	38	17	0
497	902	3648	902	scaffold_12723	2897621	SF12_MullerB	25931737	A	C	8127.94	A	C	371	16	66	32	42	39	59	76	41	8132.94	A	C	371	16	66	32	42	39	59	76	41	1873.42	A	C	73	0	44	28	0	1963.42	A	C	76	0	46	30	0
498	903	3313	903	scaffold_12723	2881876	SF12_MullerB	25948136	G	A	6516.94	G	A	336	8	66	39	38	48	43	53	39	6483.94	G	A	334	8	66	39	37	48	43	52	39	1109.42	G	A	73	0	38	35	0	1064.42	G	A	73	0	37	36	0
499	904	2675	904	scaffold_12723	2881527	SF12_MullerB	25948487	T	C	6190.94	T	C	352	22	66	38	43	28	40	73	40	6043.94	T	C	352	22	66	38	43	28	40	73	40	1141.42	T	C	70	0	35	33	0	1234.42	T	C	75	0	39	34	0
500	905	1292	905	scaffold_12723	2880581	SF12_MullerB	25949433	G	T	7391.94	G	T	334	10	80	33	45	28	47	49	41	7205.94	G	T	334	10	79	33	45	28	47	50	41	1210.42	G	T	63	0	36	27	0	1366.42	G	T	66	0	39	27	0
501	906	483	906	scaffold_12723	2876017	SF12_MullerB	25953974	T	C	8614.94	T	C	362	12	70	28	45	35	46	73	53	8531.94	T	C	361	12	70	28	45	35	45	73	52	1135.42	T	C	44	0	26	18	0	1410.42	T	C	53	0	33	20	0
502	907	595	907	scaffold_12723	2871476	SF12_MullerB	25958885	C	T	7065.94	C	T	356	20	79	28	36	40	57	55	39	6784.94	C	T	353	20	78	28	35	40	56	55	39	809.42	C	T	51	0	25	25	0	853.42	C	T	54	0	29	25	0
503	908	3408	908	scaffold_12723	2857783	SF12_MullerB	25972611	C	T	7042.94	C	T	365	17	77	29	45	45	48	65	37	7123.94	C	T	365	17	77	29	45	45	47	67	37	698.42	C	T	58	0	24	34	0	802.42	C	T	65	0	28	36	0
504	909	1920	909	scaffold_12723	2845849	SF12_MullerB	25980092	G	T	7735.94	G	T	362	17	72	31	54	34	33	80	41	7646.94	G	T	360	17	72	31	52	34	33	80	41	1540.42	G	T	62	0	35	27	0	1630.42	G	T	65	0	37	28	0
505	910	1081	910	scaffold_12723	2833454	SF12_MullerB	25992393	T	G	9265.94	T	G	352	13	68	23	53	31	61	55	47	9441.94	T	G	356	13	69	23	56	31	61	55	47	1225.42	T	G	47	0	28	19	0	1485.42	T	G	53	0	34	19	0
520	911	2753	911	scaffold_12723	2683683	SF12_MullerB	26150624	G	T	6993.94	G	T	369	13	70	43	39	39	46	67	52	6962.94	G	T	368	13	70	43	39	39	45	67	52	1339.42	G	T	69	0	43	26	0	1372.42	G	T	70	0	45	25	0
521	912	3320	912	scaffold_12723	2665322	SF12_MullerB	26172759	G	A	6658.94	G	A	378	23	64	38	43	46	46	75	41	6691.94	G	A	376	23	64	38	43	46	46	74	40	997.42	G	A	65	0	35	29	0	1026.42	G	A	64	0	35	28	0
522	913	3202	913	scaffold_12723	2614931	SF12_MullerB	26227968	A	G	8945.94	A	G	394	20	72	42	43	32	64	74	46	8921.94	A	G	394	20	71	42	43	32	65	74	46	1315.42	A	G	68	0	30	38	0	1450.42	A	G	70	0	33	37	0
523	914	296	914	scaffold_12723	2603000	SF12_MullerB	26239948	T	G	7679.94	T	G	369	22	79	32	48	30	55	59	43	7673.94	T	G	369	22	79	32	48	30	55	59	43	1249.42	T	G	68	0	43	25	0	1261.42	T	G	68	0	43	25	0
524	915	2685	915	scaffold_12723	2588539	SF12_MullerB	26254127	G	A	9218.94	G	A	374	21	77	19	57	37	50	66	46	8759.94	G	A	363	21	73	19	58	37	47	66	41	685.42	G	A	38	0	16	22	0	1000.42	G	A	47	0	23	24	0
525	916	990	916	scaffold_12723	2583161	SF12_MullerB	26259428	G	T	6755.94	G	T	363	27	70	27	43	32	45	74	42	6868.94	G	T	361	27	70	27	43	30	45	74	42	729.42	G	T	53	0	22	31	0	869.42	G	T	57	0	26	31	0
526	917	254	917	scaffold_12723	2546545	SF12_MullerB	26297514	C	T	7977.94	C	T	383	16	80	38	48	37	50	63	50	7754.94	C	T	384	16	80	38	48	37	50	63	51	1495.42	C	T	87	0	49	37	0	1680.42	C	T	94	0	54	39	0
527	918	400	918	scaffold_12723	2545554	SF12_MullerB	26298524	T	C	6124.94	T	C	357	13	55	48	36	40	54	68	43	6040.94	T	C	354	13	54	48	34	40	53	68	43	835.42	T	C	62	0	26	36	0	1206.42	T	C	69	0	33	36	0
528	919	485	919	scaffold_12723	2545528	SF12_MullerB	26298550	G	A	6490.94	G	A	371	13	61	41	38	40	54	82	42	6380.94	G	A	369	13	60	41	36	40	54	82	42	730.42	G	A	64	0	24	40	0	1118.42	G	A	71	0	31	40	0
529	920	2563	920	scaffold_12723	2484554	SF12_MullerB	26355089	T	G	7325.94	T	G	366	14	82	26	44	39	47	70	43	7382.94	T	G	368	14	82	26	45	39	47	70	43	997.42	T	G	56	0	34	21	0	1095.42	T	G	58	0	36	22	0
530	921	2049	921	scaffold_12723	2484526	SF12_MullerB	26355117	T	C	6614.94	T	C	356	16	72	27	41	41	42	75	41	6653.94	T	C	358	16	72	27	42	41	42	75	41	910.42	T	C	54	0	30	23	0	1032.42	T	C	56	0	32	24	0
531	922	2810	922	scaffold_12723	2484435	SF12_MullerB	26355208	A	T	6832.94	A	T	345	17	79	27	42	38	44	63	33	6823.94	A	T	345	17	79	27	42	38	44	63	33	1024.42	A	T	58	0	33	21	0	1137.42	A	T	62	0	34	23	0
532	923	113	923	scaffold_12723	2422902	SF12_MullerB	26418538	C	A	7188.94	C	A	359	17	73	21	43	40	47	66	52	7300.94	C	A	359	17	74	21	42	40	47	66	50	906.42	C	A	55	0	30	24	0	1010.42	C	A	58	0	31	26	0
533	924	4281	924	scaffold_12723	2412141	SF12_MullerB	26430307	C	G	8388.94	C	G	407	15	87	42	47	31	58	74	51	8409.94	C	G	408	15	87	42	46	31	58	74	52	1397.42	C	G	65	0	44	20	0	1450.42	C	G	67	0	44	22	0
534	925	284	925	scaffold_12723	2405777	SF12_MullerB	26436297	G	C	6677.94	G	C	350	12	60	24	36	43	51	69	55	6570.94	G	C	349	12	60	24	36	43	50	69	55	1213.42	G	C	56	0	39	17	0	1262.42	G	C	56	0	39	17	0
535	926	1699	926	scaffold_12723	2393944	SF12_MullerB	26448265	A	G	9131.94	A	G	359	14	85	25	44	37	57	54	42	9000.94	A	G	356	14	85	25	43	37	56	54	41	2035.42	A	G	83	0	46	37	0	2285.42	A	G	89	0	51	38	0
536	927	4075	927	scaffold_12723	2384659	SF12_MullerB	26458252	G	T	7427.94	G	T	355	16	70	24	58	36	45	60	44	7337.94	G	T	351	16	69	24	56	36	45	60	43	1395.42	G	T	73	0	47	23	0	1422.42	G	T	75	0	49	24	0
537	928	1185	928	scaffold_12723	2384356	SF12_MullerB	26458555	C	T	6396.94	C	T	357	19	78	42	36	38	36	71	37	6396.94	C	T	357	19	78	42	36	38	36	71	37	1052.42	C	T	73	0	34	37	0	1258.42	C	T	81	0	39	40	0
539	929	1104	929	scaffold_12723	2331107	SF12_MullerB	26514697	T	C	8431.94	T	C	356	10	68	33	49	30	51	72	43	8392.94	T	C	354	10	68	33	48	29	51	72	43	2432.42	T	C	83	0	55	27	0	2387.42	T	C	82	0	54	28	0
540	930	1358	930	scaffold_12723	2331104	SF12_MullerB	26514700	C	T	8429.94	C	T	357	11	67	33	50	28	54	72	41	8390.94	C	T	355	11	67	33	49	27	54	72	41	2465.42	C	T	84	0	56	27	0	2423.42	C	T	83	0	55	28	0
541	931	520	931	scaffold_12723	2327836	SF12_MullerB	26518027	T	C	7378.94	T	C	363	13	64	37	46	36	48	67	50	7374.94	T	C	361	13	63	37	46	35	48	67	50	1506.42	T	C	72	0	52	19	0	1555.42	T	C	73	0	53	19	0
542	932	131	932	scaffold_12723	2324369	SF12_MullerB	26521944	A	G	7689.94	A	G	360	15	79	30	46	28	56	62	44	7675.94	A	G	360	15	79	30	46	28	56	62	44	646.42	A	G	37	0	21	16	0	821.42	A	G	42	0	24	17	0
543	933	2464	933	scaffold_12723	2324237	SF12_MullerB	26522076	T	C	7194.94	T	C	369	15	65	37	43	40	55	67	47	7208.94	T	C	369	15	65	36	43	40	55	67	47	926.42	T	C	51	0	31	20	0	1146.42	T	C	54	0	35	19	0
544	934	141	934	scaffold_12723	2324057	SF12_MullerB	26522256	T	C	6114.94	T	C	317	11	64	33	39	29	42	64	34	6106.94	T	C	317	11	64	33	39	29	42	64	34	673.42	T	C	45	0	19	24	0	693.42	T	C	49	0	21	26	0
545	935	1674	935	scaffold_12723	2322563	SF12_MullerB	26523745	G	A	7791.94	G	A	368	16	84	29	43	36	44	69	47	7789.94	G	A	368	16	84	29	43	36	44	69	47	1646.42	G	A	82	0	54	27	0	1708.42	G	A	84	0	55	28	0
546	936	3484	936	scaffold_12723	2283097	SF12_MullerB	26565169	A	G	6674.94	A	G	341	14	58	36	39	43	37	76	38	6631.94	A	G	340	14	58	36	39	43	37	76	37	1847.42	A	G	71	0	42	29	0	2039.42	A	G	76	0	47	29	0
547	937	3355	937	scaffold_12723	2281454	SF12_MullerB	26566815	C	T	6832.94	C	T	341	18	72	25	39	41	42	61	42	6781.94	C	T	342	18	73	25	39	41	42	61	42	862.42	C	T	69	0	28	40	0	1026.42	C	T	73	0	32	40	0
548	938	330	938	scaffold_12723	2253982	SF12_MullerB	26594369	C	T	7923.94	C	T	333	17	66	27	50	34	42	56	40	7926.94	C	T	332	16	66	27	50	34	42	56	40	1136.42	C	T	75	0	36	37	0	1216.42	C	T	73	0	35	37	0
549	939	2725	939	scaffold_12723	2253771	SF12_MullerB	26594580	T	G	7145.94	T	G	334	15	76	26	45	26	45	57	44	7132.94	T	G	334	15	76	26	45	26	45	57	44	1524.42	T	G	81	0	52	29	0	1590.42	T	G	83	0	53	30	0
550	940	1450	940	scaffold_12723	2166325	SF12_MullerB	26679654	C	A	7237.94	C	A	396	24	71	38	40	41	56	76	49	7121.94	C	A	396	24	71	38	40	41	56	76	49	983.42	C	A	68	0	30	37	0	1095.42	C	A	71	0	32	37	0
551	941	3898	941	scaffold_12723	2113886	SF12_MullerB	26727235	T	C	8682.94	T	C	352	12	65	29	53	33	53	58	48	8564.94	T	C	349	12	65	29	52	33	53	58	46	1147.42	T	C	63	0	39	24	0	1319.42	T	C	65	0	41	24	0
552	942	866	942	scaffold_12723	2107334	SF12_MullerB	26742293	T	C	6592.94	T	C	366	17	75	27	41	45	47	80	34	6544.94	T	C	364	17	74	27	41	44	47	80	34	1172.42	T	C	61	0	36	25	0	1186.42	T	C	64	0	35	28	0
553	943	1420	943	scaffold_12723	2087199	SF12_MullerB	26755033	A	G	6168.94	A	G	296	9	62	21	39	35	31	52	47	6116.94	A	G	295	9	62	21	39	35	30	52	47	1345.42	A	G	74	0	39	33	0	1336.42	A	G	72	0	39	33	0
554	944	2506	944	scaffold_12723	2067342	SF12_MullerB	26772814	C	G	6069.94	C	G	304	12	62	21	41	37	27	61	42	6102.94	C	G	303	12	62	21	41	37	27	60	42	946.42	C	G	58	0	32	26	0	1003.42	C	G	59	0	33	26	0
555	945	3179	945	scaffold_12723	2065626	SF12_MullerB	26774557	T	A	8118.94	T	A	369	14	81	39	40	44	37	66	47	8113.94	T	A	369	14	81	39	40	44	37	66	47	1180.42	T	A	50	0	27	23	0	1225.42	T	A	51	0	28	23	0
556	946	3019	946	scaffold_12723	2062813	SF12_MullerB	26777584	T	G	7280.94	T	G	331	17	66	30	34	30	49	69	36	7280.94	T	G	332	17	66	30	34	30	49	69	36	1776.42	T	G	67	0	41	25	0	1821.42	T	G	68	0	42	25	0
557	947	6250	947	scaffold_12723	2058992	SF12_MullerB	26782190	G	A	6593.94	G	A	330	21	67	19	49	33	47	60	34	6638.94	G	A	330	21	67	19	49	33	47	60	34	995.42	G	A	70	0	33	37	0	990.42	G	A	74	0	34	39	0
558	948	5899	948	scaffold_12723	2049228	SF12_MullerB	26791471	C	T	6826.94	C	T	354	17	72	31	41	38	47	63	44	6691.94	C	T	350	17	71	31	41	38	45	63	43	614.42	C	T	40	0	20	19	0	841.42	C	T	46	0	25	20	0
559	949	6034	949	scaffold_12723	2023206	SF12_MullerB	26817542	A	G	7471.94	A	G	346	12	56	28	38	41	47	73	51	7442.94	A	G	346	12	56	28	38	41	47	73	51	1300.42	A	G	69	0	31	38	0	1446.42	A	G	71	0	34	37	0
560	950	1512	950	scaffold_12723	1959887	SF12_MullerB	26883623	G	A	6958.92	G	A	337	5	72	38	38	25	50	62	46	6959.92	G	A	334	5	72	38	37	25	50	60	46	921.42	G	A	52	0	31	21	0	1016.42	G	A	54	0	33	21	0
561	951	6251	951	scaffold_12723	1636759	SF12_MullerB	27220526	G	T	5785.94	G	T	304	12	67	20	39	37	33	57	39	5656.94	G	T	303	12	66	20	39	37	33	57	38	642.42	G	T	43	0	21	22	0	788.42	G	T	51	0	27	23	0
562	952	2317	952	scaffold_12723	1599108	SF12_MullerB	27261484	C	T	6954.94	C	T	366	18	67	31	51	40	48	64	45	6891.94	C	T	365	18	67	31	50	40	48	64	45	1144.42	C	T	70	0	37	33	0	1380.42	C	T	78	0	46	32	0
563	953	5269	953	scaffold_12723	1589584	SF12_MullerB	27271012	A	G	7614.94	A	G	359	13	75	28	49	25	47	66	55	7626.94	A	G	358	13	75	28	49	25	47	66	54	815.42	A	G	61	0	30	31	0	966.42	A	G	66	0	35	31	0
564	954	5388	954	scaffold_12723	1581263	SF12_MullerB	27279612	C	T	7195.94	C	T	364	17	79	29	41	31	52	74	40	7195.94	C	T	361	17	79	29	40	31	51	74	39	645.42	C	T	59	0	21	37	0	798.42	C	T	61	0	23	38	0
565	955	3744	955	scaffold_12723	1579826	SF12_MullerB	27281045	A	G	9301.94	A	G	365	15	75	31	55	29	53	60	47	9385.94	A	G	367	15	75	31	56	29	54	60	47	1720.42	A	G	74	0	39	35	0	1855.42	A	G	79	0	42	37	0
566	956	3842	956	scaffold_12723	1579825	SF12_MullerB	27281046	C	A	9301.94	C	A	370	15	77	33	56	30	53	58	48	9385.94	C	A	372	15	77	33	57	30	54	58	48	1720.42	C	A	75	0	39	35	0	1855.42	C	A	80	0	42	37	0
567	957	6252	957	scaffold_12723	1562125	SF12_MullerB	27299339	A	C	7327.94	A	C	362	9	75	32	31	39	55	56	64	7332.94	A	C	362	9	75	32	31	39	55	56	64	1170.42	A	C	80	0	36	43	0	1186.42	A	C	76	0	34	42	0
568	958	4586	958	scaffold_12723	1394030	SF12_MullerB	27472774	C	T	9889.94	C	T	363	9	81	29	50	33	58	45	58	9914.94	C	T	364	9	81	29	50	33	59	45	58	1823.42	C	T	82	0	42	40	0	1913.42	C	T	86	0	44	42	0
569	959	1494	959	scaffold_12723	1225526	SF12_MullerB	27645857	A	G	7077.94	A	G	316	12	69	28	43	32	35	65	32	6826.94	A	G	310	12	67	28	42	32	34	65	30	1328.42	A	G	55	0	30	25	0	1393.42	A	G	58	0	31	27	0
570	960	4370	960	scaffold_12723	1188357	SF12_MullerB	27678139	A	C	5952.94	A	C	299	8	59	27	43	24	40	56	42	5874.94	A	C	297	8	59	27	43	24	40	54	42	758.42	A	C	62	0	25	37	0	968.42	A	C	73	0	34	38	0
571	961	1828	961	scaffold_12723	1187043	SF12_MullerB	27679426	A	T	6238.94	A	T	316	16	62	21	35	29	42	68	42	6273.94	A	T	317	16	62	21	35	29	42	69	42	1248.42	A	T	68	0	41	24	0	1341.42	A	T	71	0	43	27	0
572	962	1128	962	scaffold_12723	1186554	SF12_MullerB	27679924	C	G	7502.94	C	G	319	9	69	28	41	28	38	61	44	7494.94	C	G	317	9	69	28	41	27	38	61	44	2328.42	C	G	69	0	54	15	0	2496.42	C	G	73	0	58	15	0
573	963	357	963	scaffold_12723	1155539	SF12_MullerB	27710996	C	G	6652.94	C	G	328	12	63	32	30	31	51	58	50	6635.94	C	G	328	12	63	32	31	31	51	58	49	1012.42	C	G	60	0	33	27	0	1115.42	C	G	64	0	35	28	0
574	964	3329	964	scaffold_12723	1118505	SF12_MullerB	27745336	A	C	6504.94	A	C	320	9	77	27	37	33	38	54	44	6476.94	A	C	318	9	76	27	37	32	38	52	44	1171.42	A	C	77	0	40	34	0	1232.42	A	C	77	0	40	34	0
575	965	725	965	scaffold_12723	1091242	SF12_MullerB	27773332	G	C	6816.94	G	C	377	13	71	36	43	47	46	72	48	6756.94	G	C	377	13	71	36	43	47	46	72	48	1140.42	G	C	66	0	36	30	0	1258.42	G	C	72	0	40	31	0
576	966	3022	966	scaffold_12723	1091211	SF12_MullerB	27773363	A	G	7317.94	A	G	397	16	70	35	53	50	47	71	53	7229.94	A	G	397	16	70	35	53	50	47	71	53	1056.42	A	G	67	0	34	33	0	1278.42	A	G	73	0	39	34	0
577	967	1898	967	scaffold_12723	1081246	SF12_MullerB	27783678	G	A	6966.94	G	A	328	13	63	29	58	35	44	51	34	6880.94	G	A	326	13	61	29	58	35	44	51	34	998.42	G	A	54	0	33	21	0	1351.42	G	A	62	0	41	21	0
578	968	4107	968	scaffold_12723	1061680	SF12_MullerB	27806507	C	A	7513.94	C	A	377	13	75	37	45	38	49	67	52	7513.94	C	A	377	13	75	37	45	38	49	67	52	1633.42	C	A	82	0	51	31	0	1636.42	C	A	82	0	51	31	0
579	969	4274	969	scaffold_12723	1050745	SF12_MullerB	27817496	T	A	7691.94	T	A	332	12	69	20	40	42	40	65	44	7611.94	T	A	329	12	67	19	40	42	40	65	44	2649.42	T	A	92	0	60	32	0	2829.42	T	A	99	0	64	35	0
580	970	984	970	scaffold_12723	1050511	SF12_MullerB	27817730	G	A	7776.94	G	A	379	13	80	36	50	49	47	53	51	7772.94	G	A	378	13	79	36	50	48	47	53	52	1272.42	G	A	69	0	39	29	0	1310.42	G	A	71	0	40	30	0
581	971	1585	971	scaffold_12723	1008157	SF12_MullerB	27865552	T	C	7617.94	T	C	352	13	64	30	54	32	58	56	45	7578.94	T	C	351	13	63	30	54	32	58	56	45	937.42	T	C	47	0	31	16	0	953.42	T	C	49	0	30	19	0
582	972	2521	972	scaffold_12723	983180	SF12_MullerB	27894162	T	C	6947.94	T	C	354	16	72	31	46	28	37	73	51	6947.94	T	C	354	16	72	31	46	28	37	73	51	617.42	T	C	51	0	19	30	0	667.42	T	C	54	0	19	31	0
583	973	1931	973	scaffold_12723	979297	SF12_MullerB	27897387	C	G	7744.94	C	G	358	10	74	32	38	36	61	58	49	7636.94	C	G	352	10	74	32	36	36	61	55	48	742.42	C	G	45	0	23	22	0	816.42	C	G	48	0	25	22	0
584	974	2907	974	scaffold_12723	955964	SF12_MullerB	27929759	G	A	8040.94	G	A	348	15	84	29	44	29	61	44	41	7958.94	G	A	346	15	83	29	43	29	61	44	41	1116.42	G	A	63	0	37	25	0	1371.42	G	A	71	0	42	28	0
585	975	6191	975	scaffold_12723	955919	SF12_MullerB	27929804	T	G	8142.94	T	G	374	17	84	35	48	32	61	57	39	8129.94	T	G	374	17	84	35	48	32	61	57	39	1086.42	T	G	53	0	32	21	0	1385.42	T	G	61	0	38	23	0
586	976	375	976	scaffold_12723	907776	SF12_MullerB	27978898	C	G	6892.94	C	G	352	14	76	31	35	37	42	67	50	6766.94	C	G	352	14	76	31	35	37	42	67	50	1176.42	C	G	60	0	37	23	0	1235.42	C	G	61	0	38	23	0
587	977	3590	977	scaffold_12723	907446	SF12_MullerB	27979230	A	G	6994.94	A	G	370	20	69	31	49	31	47	78	44	6577.94	A	G	366	20	68	31	49	31	46	78	41	1338.42	A	G	66	0	45	21	0	1477.42	A	G	72	0	50	22	0
588	978	408	978	scaffold_12723	895995	SF12_MullerB	27991685	C	T	7135.94	C	T	363	15	62	35	33	30	47	74	42	7453.94	C	T	363	15	65	35	35	30	47	74	44	1006.42	C	T	69	0	31	38	0	936.42	C	T	69	0	28	39	0
589	979	151	979	scaffold_12723	882371	SF12_MullerB	28005970	T	C	7965.94	T	C	380	16	84	32	49	32	44	67	55	7896.94	T	C	379	16	84	32	49	32	43	67	55	1086.42	T	C	67	0	37	29	0	1031.42	T	C	66	0	35	30	0
590	980	3550	980	scaffold_12723	881438	SF12_MullerB	28006894	A	G	8355.94	A	G	383	12	73	33	54	32	64	62	51	8312.94	A	G	381	12	73	33	54	32	62	62	51	1128.42	A	G	79	0	37	41	0	1162.42	A	G	81	0	38	42	0
591	981	695	981	scaffold_12723	877298	SF12_MullerB	28011091	T	G	6462.94	T	G	303	13	70	23	36	21	43	51	44	6487.94	T	G	303	13	70	23	36	21	43	51	44	1152.42	T	G	64	0	35	29	0	1210.42	T	G	66	0	36	30	0
592	982	4770	982	scaffold_12723	874768	SF12_MullerB	28013687	A	G	7213.94	A	G	373	17	78	30	34	49	48	64	52	7158.94	A	G	371	17	78	30	33	49	48	63	52	1053.42	A	G	59	0	36	22	0	1166.42	A	G	66	0	39	25	0
593	983	5617	983	scaffold_12723	870973	SF12_MullerB	28017433	G	A	6799.94	G	A	369	19	67	42	32	27	54	74	52	6763.94	G	A	368	19	67	42	32	27	54	74	52	1136.42	G	A	72	0	38	34	0	1244.42	G	A	74	0	40	34	0
594	984	733	984	scaffold_12723	831308	SF12_MullerB	28059732	A	C	6564.94	A	C	349	14	67	36	36	46	44	59	47	6526.94	A	C	351	14	69	36	36	46	44	59	47	1273.42	A	C	67	0	38	28	0	1550.42	A	C	79	0	47	31	0
595	985	2020	985	scaffold_12723	831166	SF12_MullerB	28059874	A	G	6586.94	A	G	345	11	68	36	30	43	41	66	50	6412.94	A	G	341	12	66	36	29	43	40	65	50	1495.42	A	G	71	0	49	22	0	1746.42	A	G	80	0	56	24	0
597	986	3386	986	scaffold_12723	778683	SF12_MullerB	28112513	T	A	8460.94	T	A	389	22	61	38	50	37	56	79	46	8502.94	T	A	390	22	62	38	49	37	57	79	46	1128.42	T	A	57	0	25	32	0	1128.42	T	A	57	0	25	32	0
598	987	3445	987	scaffold_12723	778176	SF12_MullerB	28113020	G	A	8135.94	G	A	374	16	75	25	49	35	60	67	47	8126.94	G	A	374	16	75	25	49	35	60	67	47	780.42	G	A	54	0	27	27	0	938.42	G	A	59	0	31	27	0
599	988	6198	988	scaffold_12723	776601	SF12_MullerB	28114595	T	G	7766.94	T	G	361	13	75	27	54	35	52	57	47	7709.94	T	G	361	13	75	27	54	35	52	57	47	1210.42	T	G	79	0	40	39	0	1413.42	T	G	82	0	43	39	0
600	989	1078	989	scaffold_12723	731761	SF12_MullerB	28160165	A	G	5748.94	A	G	308	12	68	26	32	46	34	53	37	5768.94	A	G	309	12	68	26	33	46	34	53	37	1009.42	A	G	64	0	31	31	0	1243.42	A	G	74	0	39	33	0
601	990	3012	990	scaffold_12723	725323	SF12_MullerB	28166604	C	G	7492.94	C	G	369	10	78	33	51	41	40	64	50	7483.94	C	G	369	10	78	33	51	41	40	64	50	1286.42	C	G	70	0	39	31	0	1333.42	C	G	71	0	40	31	0
602	991	1187	991	scaffold_12723	720290	SF12_MullerB	28171626	T	A	7271.94	T	A	359	22	74	35	34	45	37	70	40	7377.94	T	A	364	23	74	35	36	45	39	70	41	973.42	T	A	45	0	23	22	0	1063.42	T	A	47	0	25	22	0
603	992	1800	992	scaffold_12723	716536	SF12_MullerB	28175366	A	G	6868.94	A	G	318	11	62	26	48	29	47	54	38	6885.94	A	G	317	11	62	26	48	29	47	54	37	1136.42	A	G	73	0	36	36	0	1136.42	A	G	74	0	36	37	0
604	993	5987	993	scaffold_12723	711914	SF12_MullerB	28179950	T	C	6354.94	T	C	304	9	63	24	36	35	34	55	48	6356.94	T	C	303	8	63	24	36	35	34	55	48	1030.42	T	C	67	0	32	35	0	1165.42	T	C	71	0	36	35	0
605	994	1519	994	scaffold_12723	711723	SF12_MullerB	28180141	C	G	7128.94	C	G	376	12	69	38	51	43	46	67	50	7111.94	C	G	376	12	69	38	51	43	46	67	50	1239.42	C	G	85	0	42	43	0	1325.42	C	G	89	0	45	43	0
606	995	5212	995	scaffold_12723	702023	SF12_MullerB	28189916	A	G	7100.94	A	G	337	18	74	27	47	27	44	61	39	7129.94	A	G	337	18	74	27	47	27	44	61	39	931.42	A	G	57	0	32	25	0	1100.42	A	G	67	0	36	31	0
607	996	764	996	scaffold_12723	696377	SF12_MullerB	28195616	G	A	8572.94	G	A	356	10	74	28	32	40	56	57	58	8580.94	G	A	356	10	74	28	32	40	56	57	58	1216.42	G	A	54	0	29	25	0	1404.42	G	A	59	0	33	26	0
608	997	5700	997	scaffold_12723	689310	SF12_MullerB	28202643	A	G	7079.94	A	G	358	15	73	34	38	39	40	68	50	7098.94	A	G	358	15	73	34	38	39	40	68	50	1131.42	A	G	59	0	37	22	0	1163.42	A	G	63	0	39	23	0
609	998	2284	998	scaffold_12723	689256	SF12_MullerB	28202697	A	G	7234.94	A	G	348	13	79	30	40	35	46	59	45	7238.94	A	G	348	13	79	30	40	34	46	59	45	919.42	A	G	55	0	31	23	0	929.42	A	G	55	0	31	23	0
610	999	621	999	scaffold_12723	673656	SF12_MullerB	28218117	T	C	8751.94	T	C	407	13	83	33	55	38	56	65	61	8644.94	T	C	407	13	83	33	55	38	56	65	61	898.42	T	C	47	0	28	19	0	936.42	T	C	48	0	29	19	0
611	1000	292	1000	scaffold_12723	655738	SF12_MullerB	28236658	G	C	7532.94	G	C	328	9	70	27	28	38	48	57	49	7477.94	G	C	327	9	70	27	27	38	48	57	49	845.42	G	C	38	0	20	17	0	1487.42	G	C	54	0	35	18	0
612	1001	5424	1001	scaffold_12723	647843	SF12_MullerB	28245449	A	T	6502.94	A	T	333	15	72	28	42	36	34	56	47	6371.94	A	T	331	15	71	28	42	36	33	56	47	994.42	A	T	53	0	30	23	0	1034.42	A	T	56	0	31	25	0
613	1002	6253	1002	scaffold_12723	639373	SF12_MullerB	28254354	A	C	8170.94	A	C	346	9	64	41	47	31	41	62	51	8115.94	A	C	345	9	64	41	47	31	41	62	50	832.42	A	C	43	0	19	24	0	997.42	A	C	47	0	23	24	0
614	1003	3914	1003	scaffold_12723	618774	SF12_MullerB	28275013	A	C	6342.94	A	C	367	23	74	40	42	39	49	65	33	6313.94	A	C	367	23	74	40	42	39	49	65	32	976.42	A	C	62	0	31	27	0	958.42	A	C	66	0	32	29	0
615	1004	2772	1004	scaffold_12723	611084	SF12_MullerB	28281692	A	C	7151.94	A	C	348	16	68	22	43	23	54	72	49	7151.94	A	C	348	16	68	22	43	23	54	72	49	2137.42	A	C	94	0	61	32	0	2200.42	A	C	98	0	64	32	0
616	1005	1424	1005	scaffold_12723	598466	SF12_MullerB	28295322	G	T	6334.94	G	T	344	24	64	37	37	30	42	71	39	6258.94	G	T	344	24	64	37	37	30	42	71	39	1077.42	G	T	66	0	33	32	0	1043.42	G	T	65	0	32	32	0
617	1006	4421	1006	scaffold_12723	586129	SF12_MullerB	28310827	T	C	8162.94	T	C	396	16	78	28	58	34	56	69	56	7599.94	T	C	384	16	72	28	57	34	54	69	54	1102.42	T	C	73	0	40	33	0	1371.42	T	C	85	0	50	34	0
618	1007	699	1007	scaffold_12723	559518	SF12_MullerB	28337110	G	A	8391.94	G	A	360	17	79	27	45	32	41	73	46	8291.94	G	A	358	17	78	27	44	32	42	73	45	1452.42	G	A	86	0	48	36	0	1576.42	G	A	90	0	50	39	0
619	1008	686	1008	scaffold_12723	544639	SF12_MullerB	28347851	G	A	7284.94	G	A	372	15	71	34	52	32	50	66	51	7203.94	G	A	373	15	71	35	52	32	50	66	51	1315.42	G	A	61	0	45	15	0	1465.42	G	A	64	0	48	16	0
620	1009	868	1009	scaffold_12723	543164	SF12_MullerB	28349338	T	A	6975.94	T	A	344	11	78	42	40	43	41	50	38	6931.94	T	A	342	11	77	42	40	43	41	50	38	1304.42	T	A	65	0	44	20	0	1434.42	T	A	69	0	47	21	0
621	1010	4564	1010	scaffold_12723	541496	SF12_MullerB	28351018	A	G	6580.94	A	G	325	14	81	29	48	35	28	54	36	6583.94	A	G	325	14	81	29	48	35	28	54	36	1069.42	A	G	50	0	33	16	0	1226.42	A	G	54	0	37	16	0
622	1011	2737	1011	scaffold_12723	506278	SF12_MullerB	28383695	C	G	5999.94	C	G	329	20	59	27	42	33	45	66	36	5812.94	C	G	325	20	59	27	40	33	44	66	35	1076.42	C	G	54	0	33	21	0	1227.42	C	G	57	0	36	21	0
623	1012	5177	1012	scaffold_12723	498961	SF12_MullerB	28391278	C	T	7627.94	C	T	357	18	73	29	47	24	40	85	41	7649.94	C	T	356	18	73	29	47	24	40	84	41	1137.42	C	T	52	0	27	25	0	1187.86	C	T	57	0	28	27	2
624	1013	6254	1013	scaffold_12723	481546	SF12_MullerB	28408714	T	C	7062.94	T	C	349	10	68	36	45	31	38	62	59	7077.94	T	C	349	10	68	36	45	31	38	62	59	1039.42	T	C	71	0	34	37	0	1091.42	T	C	73	0	36	37	0
625	1014	1818	1014	scaffold_12723	469361	SF12_MullerB	28419849	A	G	6594.94	A	G	336	14	59	30	45	33	41	68	45	6522.94	A	G	334	14	59	30	45	33	41	68	43	1102.42	A	G	63	0	35	27	0	1169.42	A	G	68	0	37	30	0
626	1015	5243	1015	scaffold_12723	401307	SF12_MullerB	28537697	G	A	6944.94	G	A	349	14	81	28	33	33	44	65	47	6933.94	G	A	348	14	80	26	33	33	44	65	47	1441.42	G	A	75	0	47	28	0	1530.42	G	A	77	0	49	28	0
627	1016	329	1016	scaffold_12723	398507	SF12_MullerB	28539591	G	C	8224.94	G	C	362	22	77	26	40	29	53	74	41	7020.94	G	C	361	22	76	26	40	29	53	74	41	1207.42	G	C	65	0	37	28	0	1206.42	G	C	66	0	36	30	0
628	1017	241	1017	scaffold_12723	398480	SF12_MullerB	28539613	T	A	7906.94	T	A	352	22	75	28	41	29	54	68	35	6733.94	T	A	353	22	75	28	40	29	55	67	35	1181.42	T	A	71	0	38	32	0	1222.42	T	A	73	0	38	35	0
629	1018	3014	1018	scaffold_12723	392142	SF12_MullerB	28540532	A	T	6831.94	A	T	360	15	69	32	44	39	45	74	41	6688.94	A	T	357	15	69	32	41	39	45	74	41	1166.42	A	T	68	0	40	27	0	1207.42	A	T	68	0	40	27	0
630	1019	2007	1019	scaffold_12723	373071	SF12_MullerB	28553631	C	G	6521.94	C	G	341	17	61	33	50	30	48	64	38	6534.94	C	G	340	17	61	33	50	30	47	64	38	1143.42	C	G	52	0	34	17	0	1305.42	C	G	57	0	37	19	0
631	1020	2915	1020	scaffold_12723	369488	SF12_MullerB	28557668	C	T	7361.94	C	T	336	6	68	34	49	28	45	60	45	7383.94	C	T	336	6	68	34	49	28	45	60	45	1187.42	C	T	72	0	41	31	0	1200.42	C	T	75	0	40	35	0
632	1021	5110	1021	scaffold_12723	256886	SF12_MullerB	28798025	T	A	7456.94	T	A	365	17	62	34	46	31	54	72	47	7351.94	T	A	362	16	61	34	47	31	54	72	46	1104.42	T	A	64	0	31	32	0	1194.42	T	A	64	0	31	32	0
633	1022	4995	1022	scaffold_12723	208789	SF12_MullerB	28827927	T	C	7299.94	T	C	347	15	73	29	37	44	39	73	37	7170.94	T	C	344	15	72	29	36	44	39	72	37	1623.42	T	C	63	0	37	26	0	1812.42	T	C	67	0	41	26	0
634	1023	2549	1023	scaffold_12723	188090	SF12_MullerB	28839150	A	G	7741.94	A	G	356	9	75	28	57	43	47	53	42	7746.94	A	G	355	9	75	28	56	43	47	53	42	1074.42	A	G	80	0	37	42	0	1163.42	A	G	80	0	37	42	0
635	1024	1204	1024	scaffold_12723	161851	SF12_MullerB	28857827	C	T	7710.94	C	T	374	16	70	41	46	28	56	70	46	7442.94	C	T	376	16	70	41	48	28	55	70	46	1117.42	C	T	63	0	36	24	0	1271.42	C	T	66	0	40	24	0
636	1025	3294	1025	scaffold_12723	151339	SF12_MullerB	28870391	A	T	5459.94	A	T	346	23	68	32	38	40	40	71	34	4168.94	A	T	297	23	53	32	27	40	24	72	26	402.42	A	T	36	0	12	24	0	336.43	A	T	34	0	10	24	0
637	1026	1278	1026	scaffold_12723	74742	SF12_MullerB	29366954	T	G	6610.94	T	G	337	17	64	34	48	28	41	63	42	6928.94	T	G	343	17	65	34	52	28	41	63	42	1281.42	T	G	72	0	44	27	0	1414.42	T	G	75	0	45	28	0
638	1027	436	1027	scaffold_12723	72463	SF12_MullerB	29369165	A	G	8895.94	A	G	364	11	68	34	52	31	60	66	41	8903.94	A	G	363	11	68	33	52	31	59	66	42	1514.42	A	G	70	0	35	34	0	1514.42	A	G	70	0	35	34	0
639	1028	390	1028	scaffold_12723	72461	SF12_MullerB	29369167	T	A	8895.94	T	A	362	10	67	34	52	30	61	64	43	8903.94	T	A	361	10	67	33	52	30	60	64	44	1514.42	T	A	71	0	35	35	0	1514.42	T	A	71	0	35	35	0
640	1029	2471	1029	scaffold_12723	72162	SF12_MullerB	29369466	A	C	8813.94	A	C	382	14	85	35	37	38	53	71	48	8807.94	A	C	381	14	85	35	36	38	52	71	49	1136.42	A	C	48	0	27	21	0	1181.42	A	C	50	0	28	22	0
641	1030	5887	1030	scaffold_12723	60933	SF12_MullerB	29378186	T	G	6839.94	T	G	358	19	82	41	49	26	44	62	32	6827.94	T	G	358	19	82	41	49	25	44	62	32	1300.42	T	G	70	0	39	29	0	1409.42	T	G	74	0	40	31	0
642	1031	229	1031	scaffold_12823	189064	SF12_MullerC	58392	G	C	9018.94	G	C	371	11	81	23	51	20	57	63	64	9032.94	G	C	371	11	81	23	51	20	57	63	64	1305.42	G	C	75	0	42	33	0	1292.42	G	C	75	0	41	34	0
643	1032	2058	1032	scaffold_12823	201224	SF12_MullerC	70600	A	T	8351.95	A	T	340	6	70	24	55	34	48	43	60	8399.95	A	T	340	6	70	24	55	34	48	43	60	1572.42	A	T	82	0	50	31	0	1640.42	A	T	84	0	51	32	0
644	1033	212	1033	scaffold_12823	206138	SF12_MullerC	75519	C	A	8436.94	C	A	349	9	84	22	67	26	46	46	48	7887.94	C	A	332	9	75	22	63	26	46	45	46	1111.42	C	A	71	0	34	37	0	1203.42	C	A	72	0	34	38	0
645	1034	3956	1034	scaffold_12823	210642	SF12_MullerC	79926	C	A	7335.94	C	A	368	16	75	35	47	29	45	67	54	7410.94	C	A	369	16	75	36	47	29	45	67	54	948.42	C	A	53	0	28	25	0	1212.42	C	A	65	0	38	27	0
646	1035	251	1035	scaffold_12823	211053	SF12_MullerC	80336	T	G	7346.94	T	G	333	8	66	28	33	34	46	57	61	7108.94	T	G	333	8	66	29	33	34	46	57	60	717.42	T	G	45	0	24	19	0	794.42	T	G	47	0	26	19	0
647	1036	269	1036	scaffold_12823	215349	SF12_MullerC	84548	A	T	7992.97	A	T	348	6	73	32	46	37	56	44	53	8097.97	A	T	347	6	73	32	45	37	56	44	53	637.42	A	T	48	0	22	26	0	725.42	A	T	51	0	25	26	0
648	1037	128	1037	scaffold_12823	222287	SF12_MullerC	91124	A	C	8384.94	A	C	329	13	73	24	37	24	41	58	59	8677.94	A	C	335	13	77	24	37	24	43	58	59	1837.42	A	C	69	0	43	26	0	1994.42	A	C	72	0	46	26	0
649	1038	122	1038	scaffold_12823	319090	SF12_MullerC	182451	G	A	8014.94	G	A	346	8	85	23	46	34	43	46	60	8012.94	G	A	347	8	85	23	46	34	43	46	60	1267.42	G	A	64	0	42	22	0	1279.42	G	A	65	0	41	24	0
650	1039	314	1039	scaffold_12823	321585	SF12_MullerC	184768	T	C	8094.94	T	C	358	12	78	15	50	37	53	55	57	8094.94	T	C	358	12	78	15	50	37	53	55	57	1403.42	T	C	80	0	41	38	0	1466.42	T	C	83	0	42	40	0
651	1040	187	1040	scaffold_12823	323410	SF12_MullerC	186626	T	A	8478.94	T	A	381	15	73	21	64	38	49	65	56	8530.94	T	A	381	15	73	21	64	38	49	65	56	989.42	T	A	57	0	28	29	0	973.42	T	A	58	0	28	30	0
652	1041	5065	1041	scaffold_12823	326517	SF12_MullerC	189719	T	A	10196.9	T	A	372	11	82	19	68	34	46	51	60	10165.9	T	A	372	11	81	19	68	34	46	51	60	1077.42	T	A	64	0	37	25	0	1073.42	T	A	64	0	38	24	0
653	1042	372	1042	scaffold_12823	328471	SF12_MullerC	191624	A	G	7574.94	A	G	334	8	70	28	49	33	42	53	50	7514.94	A	G	333	8	70	28	49	33	41	53	50	1385.42	A	G	70	0	45	23	0	1395.42	A	G	72	0	46	24	0
654	1043	189	1043	scaffold_12823	334044	SF12_MullerC	197181	T	A	8011.94	T	A	337	6	59	18	55	30	51	53	64	8014.94	T	A	337	6	59	18	55	30	51	53	64	1270.42	T	A	69	0	37	32	0	1479.42	T	A	76	0	42	34	0
655	1044	1027	1044	scaffold_12823	337720	SF12_MullerC	200577	T	C	9063.94	T	C	360	12	75	25	52	36	40	61	59	9063.94	T	C	360	12	75	25	51	36	41	61	59	1786.42	T	C	72	0	42	29	0	1940.42	T	C	77	0	47	29	0
656	1045	1464	1045	scaffold_12823	344359	SF12_MullerC	207179	T	G	7741.94	T	G	325	6	67	17	48	31	63	46	47	7711.94	T	G	325	6	67	17	48	31	63	46	47	1237.42	T	G	76	0	39	37	0	1228.42	T	G	80	0	39	41	0
657	1046	220	1046	scaffold_12823	355447	SF12_MullerC	218372	G	A	9103.94	G	A	363	9	79	13	70	36	50	48	58	9090.94	G	A	362	9	79	13	70	36	49	48	58	868.42	G	A	67	0	29	36	0	956.42	G	A	75	0	34	39	0
658	1047	150	1047	scaffold_12823	364720	SF12_MullerC	227991	A	G	8272.94	A	G	368	12	86	25	45	35	52	55	58	8342.94	A	G	368	12	86	25	45	35	52	55	58	1003.42	A	G	74	0	33	39	0	1087.42	A	G	77	0	36	39	0
659	1048	3015	1048	scaffold_12823	365426	SF12_MullerC	228697	A	C	7344.94	A	C	311	8	68	13	54	26	45	49	47	7428.94	A	C	312	8	68	13	54	26	45	49	47	790.42	A	C	53	0	23	30	0	1080.42	A	C	63	0	32	31	0
660	1049	121	1049	scaffold_12823	403216	SF12_MullerC	232397	A	T	8681.94	A	T	381	11	82	22	55	38	60	57	55	8511.94	A	T	376	11	81	22	54	38	59	57	53	1226.42	A	T	77	0	40	37	0	1202.42	A	T	79	0	41	38	0
661	1050	173	1050	scaffold_12823	403270	SF12_MullerC	232451	A	G	9406.94	A	G	382	16	83	26	56	35	49	66	50	9186.94	A	G	376	16	81	26	55	35	49	66	47	1835.42	A	G	83	0	42	41	0	1880.42	A	G	84	0	43	41	0
662	1051	1193	1051	scaffold_12823	410778	SF12_MullerC	239945	A	G	9153.94	A	G	395	10	87	28	60	32	62	57	58	9169.94	A	G	396	10	88	28	60	32	62	57	58	1088.42	A	G	58	0	34	23	0	1153.42	A	G	59	0	35	22	0
663	1052	142	1052	scaffold_12823	430832	SF12_MullerC	261147	G	A	8320.94	G	A	319	7	64	17	58	35	43	50	45	8331.94	G	A	319	7	63	17	59	35	43	50	45	1683.42	G	A	60	0	40	20	0	1859.42	G	A	65	0	45	20	0
664	1053	1596	1053	scaffold_12823	436439	SF12_MullerC	266517	T	A	8755.94	T	A	370	10	89	23	52	37	51	46	60	8734.94	T	A	369	10	89	23	52	37	51	46	60	1420.42	T	A	84	0	49	35	0	1443.42	T	A	85	0	49	35	0
665	1054	5183	1054	scaffold_12823	457924	SF12_MullerC	287995	T	C	8773.94	T	C	360	9	76	18	44	30	58	60	64	8739.94	T	C	359	9	76	18	44	30	57	60	64	1231.42	T	C	75	0	41	33	0	1245.42	T	C	77	0	41	34	0
666	1055	1299	1055	scaffold_12823	464351	SF12_MullerC	294441	T	C	8881.94	T	C	373	8	77	15	60	41	50	55	67	8886.94	T	C	373	8	77	15	60	41	50	55	67	1052.42	T	C	58	0	34	21	0	1113.42	T	C	56	0	34	19	0
667	1056	62	1056	scaffold_12823	492446	SF12_MullerC	323231	A	C	9640.94	A	C	355	11	81	22	48	39	57	46	50	9608.94	A	C	354	11	81	22	47	39	57	46	50	1348.42	A	C	53	0	31	22	0	1700.42	A	C	63	0	39	24	0
668	1057	202	1057	scaffold_12823	549544	SF12_MullerC	360704	T	C	7924.94	T	C	344	8	63	27	48	33	54	54	57	7728.94	T	C	337	8	63	27	45	31	53	54	56	694.42	T	C	38	0	25	13	0	890.42	T	C	47	0	30	17	0
669	1058	5950	1058	scaffold_12823	556060	SF12_MullerC	367183	A	G	8831.05	A	G	357	6	75	18	60	30	53	57	58	8856.05	A	G	358	6	75	18	60	30	54	57	58	726.42	A	G	39	0	22	16	0	849.42	A	G	45	0	25	20	0
670	1059	85	1059	scaffold_12823	578473	SF12_MullerC	389250	G	A	7635.94	G	A	367	13	74	29	61	34	43	58	53	7559.94	G	A	366	13	73	29	61	34	43	58	53	916.42	G	A	59	0	31	27	0	948.42	G	A	61	0	32	28	0
671	1060	124	1060	scaffold_12823	585432	SF12_MullerC	396232	G	C	6850.94	G	C	326	12	67	20	49	33	46	55	40	6303.94	G	C	309	12	62	20	45	33	43	55	35	694.42	G	C	58	0	22	35	0	900.42	G	C	68	0	29	38	0
672	1061	224	1061	scaffold_12823	596666	SF12_MullerC	407660	A	G	7511.94	A	G	345	11	76	22	48	33	46	56	53	7255.94	A	G	344	11	76	22	47	33	45	56	53	1047.42	A	G	80	0	36	44	0	1195.42	A	G	86	0	39	47	0
673	1062	92	1062	scaffold_12823	606140	SF12_MullerC	418123	C	G	8747.94	C	G	359	10	81	25	52	27	49	54	61	8748.94	C	G	361	10	81	25	52	27	49	56	61	1219.42	C	G	67	0	40	27	0	1182.42	C	G	67	0	40	27	0
674	1063	80	1063	scaffold_12823	618217	SF12_MullerC	431729	T	C	8533.94	T	C	338	14	70	27	52	30	51	51	43	7127.94	T	C	337	14	69	27	52	30	52	51	42	1248.42	T	C	66	0	43	22	0	1427.42	T	C	78	0	52	25	0
675	1064	1973	1064	scaffold_12823	618242	SF12_MullerC	431754	C	G	8284.94	C	G	330	11	70	19	53	36	45	49	47	7120.94	C	G	329	11	69	19	53	36	46	49	46	1244.42	C	G	65	0	43	22	0	1450.42	C	G	79	0	53	26	0
676	1065	105	1065	scaffold_12823	664474	SF12_MullerC	477159	A	G	9055.94	A	G	372	8	82	25	61	40	58	43	55	9021.94	A	G	370	8	82	25	59	40	58	43	55	1115.42	A	G	56	0	36	19	0	1197.42	A	G	57	0	36	20	0
677	1066	302	1066	scaffold_12823	674925	SF12_MullerC	487610	T	C	7435.94	T	C	343	8	74	25	59	35	33	55	54	7455.94	T	C	343	8	74	25	59	35	33	55	54	894.42	T	C	54	0	27	27	0	818.42	T	C	52	0	24	28	0
678	1067	276	1067	scaffold_12823	681763	SF12_MullerC	494405	A	G	9675.94	A	G	360	8	77	33	52	28	53	50	59	9712.94	A	G	361	8	77	33	52	28	54	50	59	1508.42	A	G	61	0	36	25	0	1598.42	A	G	63	0	38	25	0
679	1068	1874	1068	scaffold_12823	689775	SF12_MullerC	502424	A	G	7487.94	A	G	351	19	81	23	48	34	42	58	45	7476.94	A	G	349	18	81	22	48	34	42	58	45	1039.42	A	G	52	0	32	20	0	988.42	A	G	49	0	31	18	0
681	1069	534	1069	scaffold_12823	782831	SF12_MullerC	566880	A	G	7781.94	A	G	332	12	78	17	52	25	45	55	48	7760.94	A	G	331	12	78	17	52	25	45	55	47	1153.42	A	G	56	0	34	21	0	1287.42	A	G	57	0	39	18	0
682	1070	1383	1070	scaffold_12823	784313	SF12_MullerC	568362	T	C	9251.94	T	C	376	12	72	20	50	54	42	62	63	9405.94	T	C	380	12	72	20	51	54	45	62	63	1066.42	T	C	50	0	23	27	0	1159.42	T	C	55	0	25	30	0
683	1071	3044	1071	scaffold_12823	790396	SF12_MullerC	574366	T	G	8900.93	T	G	368	6	81	25	62	33	54	41	63	8756.93	T	G	366	6	81	25	62	32	53	41	63	900.42	T	G	54	0	28	24	0	1238.42	T	G	66	0	37	26	0
684	1072	3316	1072	scaffold_12823	797616	SF12_MullerC	581991	T	C	8384.94	T	C	369	10	71	27	47	37	51	58	67	8368.94	T	C	367	10	71	26	46	37	51	57	67	784.42	T	C	52	0	24	27	0	913.42	T	C	53	0	25	28	0
685	1073	174	1073	scaffold_12823	846821	SF12_MullerC	630779	A	G	8897.94	A	G	328	7	70	23	41	31	52	46	58	9002.94	A	G	331	7	71	23	41	31	52	46	60	1634.42	A	G	59	0	39	20	0	1896.42	A	G	66	0	45	21	0
686	1074	1342	1074	scaffold_12823	918562	SF12_MullerC	704639	G	A	7531.94	G	A	359	10	69	29	52	38	48	56	57	7522.94	G	A	358	10	68	29	52	38	48	56	57	731.42	G	A	61	0	25	36	0	849.42	G	A	65	0	28	36	0
687	1075	225	1075	scaffold_12823	918855	SF12_MullerC	704939	A	G	8000.94	A	G	320	8	65	30	52	31	37	52	45	7790.94	A	G	315	8	62	30	50	31	37	52	45	980.42	A	G	55	0	23	31	0	1134.42	A	G	62	0	27	34	0
688	1076	238	1076	scaffold_12823	918860	SF12_MullerC	704944	A	G	8210.94	A	G	326	9	67	30	54	32	42	49	43	8000.94	A	G	321	9	64	30	52	32	42	49	43	989.42	A	G	55	0	23	31	0	1148.42	A	G	62	0	27	34	0
689	1077	327	1077	scaffold_12823	1119256	SF12_MullerC	860192	G	A	9008.91	G	A	394	6	85	21	58	35	63	59	67	9029.91	G	A	393	6	85	21	58	35	62	59	67	803.42	G	A	56	0	30	21	0	789.42	G	A	55	0	29	21	0
690	1078	214	1078	scaffold_12823	1121418	SF12_MullerC	862355	G	C	10313.9	G	C	380	8	76	18	54	44	52	56	72	10355.9	G	C	381	8	76	18	54	44	52	56	73	1753.42	G	C	57	0	40	17	0	1846.42	G	C	61	0	42	19	0
691	1079	1307	1079	scaffold_12823	1137427	SF12_MullerC	879632	T	C	8752.94	T	C	384	13	87	36	52	35	51	53	57	8723.94	T	C	384	13	87	36	52	35	51	53	57	1367.42	T	C	76	0	43	33	0	1427.42	T	C	78	0	44	34	0
692	1080	99	1080	scaffold_12823	1203206	SF12_MullerC	944769	G	T	8903.94	G	T	389	12	89	24	56	26	52	59	68	8749.94	G	T	384	12	87	24	55	26	51	59	67	1111.42	G	T	60	0	39	21	0	1041.42	G	T	60	0	38	22	0
693	1081	855	1081	scaffold_12823	1332466	SF12_MullerC	1073783	T	C	8852.94	T	C	370	10	90	21	51	38	54	51	55	8871.94	T	C	369	10	90	21	51	38	53	51	55	479.42	T	C	44	0	15	29	0	500.42	T	C	48	0	18	30	0
694	1082	81	1082	scaffold_12823	1414139	SF12_MullerC	1157540	G	C	8226.94	G	C	354	12	79	23	63	30	53	46	46	8223.94	G	C	353	12	79	23	62	30	53	46	46	1256.42	G	C	66	0	42	23	0	1338.42	G	C	69	0	45	22	0
695	1083	242	1083	scaffold_12823	1414163	SF12_MullerC	1157564	A	G	8926.94	A	G	374	11	91	21	68	39	54	43	46	8874.94	A	G	372	11	90	21	67	39	54	43	46	1162.42	A	G	62	0	39	21	0	1293.42	A	G	66	0	44	21	0
696	1084	2378	1084	scaffold_12823	1592555	SF12_MullerC	1319206	C	T	7756.94	C	T	369	8	77	24	64	36	43	51	65	7491.94	C	T	360	8	77	24	63	35	42	51	59	804.42	C	T	71	0	25	46	0	901.42	C	T	74	0	28	45	0
697	1085	255	1085	scaffold_12823	1599375	SF12_MullerC	1325812	T	C	10410.9	T	C	370	10	80	28	60	32	61	47	52	10326.9	T	C	368	10	80	28	59	32	61	47	51	1475.42	T	C	68	0	33	35	0	1520.42	T	C	69	0	34	35	0
698	1086	1321	1086	scaffold_12823	1599427	SF12_MullerC	1325864	A	G	9041.96	A	G	374	6	85	27	47	32	66	47	64	8965.96	A	G	373	6	85	27	47	32	66	47	63	949.42	A	G	64	0	30	33	0	958.42	A	G	63	0	30	33	0
699	1087	519	1087	scaffold_12823	1757938	SF12_MullerC	1490021	G	A	8448.94	G	A	370	11	75	24	61	35	43	56	65	8414.94	G	A	368	11	74	24	61	35	43	56	64	1241.42	G	A	61	0	39	21	0	1271.42	G	A	61	0	40	20	0
700	1088	201	1088	scaffold_12823	1760803	SF12_MullerC	1492901	A	C	8244.94	A	C	370	17	79	19	54	40	44	61	54	8260.94	A	C	368	17	79	19	54	39	44	61	54	1037.42	A	C	61	0	33	27	0	1124.42	A	C	64	0	36	27	0
702	1089	200	1089	scaffold_12823	1985146	SF12_MullerC	1720182	A	T	6961.94	A	T	319	7	70	29	47	26	39	48	53	6950.94	A	T	316	7	68	28	47	26	39	48	53	698.42	A	T	56	0	23	33	0	937.42	A	T	66	0	33	33	0
703	1090	233	1090	scaffold_12823	1993679	SF12_MullerC	1730359	C	T	7488.69	C	T	325	7	82	25	51	30	31	48	50	7517.91	C	T	324	7	81	25	51	30	31	48	50	433.42	C	T	43	0	13	30	0	615.42	C	T	47	0	18	29	0
704	1091	1295	1091	scaffold_12823	2211651	SF12_MullerC	1960198	G	A	8015.94	G	A	373	9	76	24	49	40	50	55	68	7926.94	G	A	370	9	76	24	49	40	49	55	66	1445.42	G	A	81	0	45	36	0	1574.42	G	A	86	0	48	38	0
705	1092	535	1092	scaffold_12823	2222145	SF12_MullerC	1971424	T	G	9092.94	T	G	404	10	88	24	63	41	50	71	56	8998.94	T	G	403	10	87	24	62	41	50	70	56	1327.42	T	G	71	0	43	28	0	1323.42	T	G	69	0	43	26	0
706	1093	2835	1093	scaffold_12823	2250540	SF12_MullerC	2002218	A	G	9992.94	A	G	369	9	81	30	52	22	48	62	65	9995.94	A	G	368	9	81	30	52	22	48	61	65	1430.42	A	G	56	0	33	23	0	1430.42	A	G	58	0	33	25	0
707	1094	108	1094	scaffold_12823	2275306	SF12_MullerC	2026926	G	T	10605.9	G	T	400	11	86	25	57	45	49	59	67	10950.9	G	T	408	11	89	25	58	45	51	59	69	1668.42	G	T	67	0	37	30	0	1713.42	G	T	69	0	38	31	0
708	1095	206	1095	scaffold_12823	2276414	SF12_MullerC	2028021	G	T	8467.94	G	T	387	12	82	21	61	41	47	60	62	8361.94	G	T	382	12	79	21	61	41	47	60	60	785.42	G	T	53	0	29	23	0	954.42	G	T	59	0	33	25	0
709	1096	1209	1096	scaffold_12823	2422859	SF12_MullerC	2163394	G	C	6985.94	G	C	309	8	65	22	40	26	50	48	49	6895.94	G	C	309	8	65	22	40	26	50	48	49	1474.42	G	C	83	0	46	35	0	1596.42	G	C	89	0	49	38	0
710	1097	3693	1097	scaffold_12823	2441047	SF12_MullerC	2176705	T	C	10362.9	T	C	383	13	77	22	61	37	52	59	61	10404.9	T	C	384	13	78	22	61	37	52	59	61	1688.42	T	C	62	0	39	23	0	1823.42	T	C	64	0	42	22	0
711	1098	3156	1098	scaffold_10324	1483	SF12_MullerC	2214814	T	C	8135.94	T	C	351	12	81	22	56	26	46	57	50	8035.94	T	C	349	12	80	22	56	26	45	57	50	606.42	T	C	41	0	20	20	0	730.42	T	C	44	0	24	19	0
712	1099	1124	1099	scaffold_10324	133315	SF12_MullerC	2340542	T	C	6940.94	T	C	341	8	74	24	42	38	52	54	47	6817.94	T	C	340	7	74	24	42	38	52	54	47	526.42	T	C	46	0	18	28	0	1064.42	T	C	66	0	35	30	0
714	1100	1474	1100	scaffold_10324	277957	SF12_MullerC	2486757	G	C	8562.94	G	C	366	12	81	22	60	33	56	52	47	8471.94	G	C	364	12	81	22	59	33	55	52	47	811.42	G	C	46	0	26	19	0	771.42	G	C	50	0	25	23	0
715	1101	2260	1101	scaffold_10324	329248	SF12_MullerC	2541063	A	C	8646.94	A	C	389	12	84	31	51	41	57	53	57	8303.94	A	C	388	11	85	31	47	41	56	51	55	956.42	A	C	57	0	31	26	0	1034.42	A	C	62	0	34	27	0
716	1102	2353	1102	scaffold_10324	374381	SF12_MullerC	2576082	A	T	10123.9	A	T	382	12	88	26	63	38	44	50	61	9583.94	A	T	369	12	81	26	59	38	44	50	59	1145.42	A	T	66	0	27	39	0	1324.42	A	T	74	0	33	41	0
717	1103	565	1103	scaffold_10324	378229	SF12_MullerC	2579946	A	G	8615.94	A	G	360	10	73	24	62	31	48	52	59	8594.94	A	G	359	10	73	24	62	31	47	52	59	780.42	A	G	47	0	26	20	0	756.42	A	G	52	0	25	26	0
718	1104	2162	1104	scaffold_10324	386195	SF12_MullerC	2587927	C	T	7690.94	C	T	346	10	80	16	48	35	45	54	57	7493.94	C	T	347	10	80	16	48	35	46	54	57	1237.42	C	T	70	0	40	30	0	1552.42	C	T	88	0	53	34	0
719	1105	683	1105	scaffold_10324	416408	SF12_MullerC	2618633	G	T	8908.94	G	T	386	15	78	28	50	31	65	61	58	8786.94	G	T	383	15	78	28	49	31	64	60	58	773.42	G	T	44	0	22	20	0	801.42	G	T	45	0	22	22	0
720	1106	4623	1106	scaffold_10324	478665	SF12_MullerC	2684763	T	C	8645.94	T	C	372	10	88	26	64	36	42	46	57	8614.94	T	C	370	10	88	26	64	36	42	46	56	1911.42	T	C	94	0	59	34	0	2215.42	T	C	99	0	66	33	0
721	1107	3119	1107	scaffold_10324	509631	SF12_MullerC	2717069	G	A	9053.95	G	A	384	8	81	25	59	32	65	48	65	9031.94	G	A	383	8	79	25	60	31	65	48	65	976.42	G	A	54	0	32	21	0	1104.42	G	A	56	0	33	22	0
722	1108	2700	1108	scaffold_10324	571458	SF12_MullerC	2779815	G	A	7496.94	G	A	358	10	76	31	42	42	50	53	54	7505.94	G	A	358	10	76	31	42	42	50	53	54	1291.42	G	A	74	0	39	35	0	1393.42	G	A	75	0	40	35	0
723	1109	1158	1109	scaffold_10324	679962	SF12_MullerC	2891534	A	G	7490.94	A	G	387	12	85	27	45	46	45	72	55	7491.94	A	G	387	12	84	27	45	46	46	72	55	1050.42	A	G	62	0	34	28	0	1183.42	A	G	68	0	40	28	0
724	1110	2440	1110	scaffold_10324	684103	SF12_MullerC	2895387	T	C	7953.94	T	C	365	10	77	26	61	46	52	47	42	7946.94	T	C	365	10	77	26	61	46	52	47	42	861.42	T	C	53	0	27	26	0	1182.42	T	C	63	0	34	29	0
725	1111	4306	1111	scaffold_10324	701547	SF12_MullerC	2913247	C	A	7901.94	C	A	343	10	84	18	58	38	42	50	43	7929.94	C	A	343	10	85	18	58	38	42	50	42	889.42	C	A	54	0	28	26	0	1003.42	C	A	57	0	30	27	0
726	1112	293	1112	scaffold_10324	831945	SF12_MullerC	3039082	A	C	7709.94	A	C	357	12	73	29	54	42	52	53	41	7708.94	A	C	356	12	73	28	54	42	52	53	41	713.42	A	C	47	0	22	24	0	950.42	A	C	54	0	27	26	0
727	1113	803	1113	scaffold_10324	972388	SF12_MullerC	3178782	T	C	8431.94	T	C	392	14	88	27	61	42	42	59	59	8432.94	T	C	391	13	88	27	61	42	42	59	59	1280.42	T	C	62	0	39	23	0	1440.42	T	C	68	0	45	23	0
728	1114	465	1114	scaffold_10324	978523	SF12_MullerC	3185134	A	G	9124.94	A	G	354	10	78	21	39	34	50	59	61	9072.94	A	G	354	10	78	21	39	34	50	59	61	1044.42	A	G	57	0	33	24	0	1133.42	A	G	62	0	37	25	0
729	1115	88	1115	scaffold_10324	981865	SF12_MullerC	3188616	C	T	6452.94	C	T	308	14	63	14	43	22	43	64	45	6421.94	C	T	307	14	62	14	43	22	43	64	45	1152.42	C	T	58	0	37	21	0	1344.42	C	T	65	0	42	23	0
730	1116	3702	1116	scaffold_10324	991161	SF12_MullerC	3197924	T	A	8328.94	T	A	324	10	66	22	44	29	49	54	49	8222.94	T	A	322	10	65	22	44	29	48	54	49	794.42	T	A	46	0	19	27	0	1046.42	T	A	59	0	25	34	0
731	1117	6255	1117	scaffold_10324	1140448	SF12_MullerC	3343492	C	T	7284.94	C	T	323	8	65	19	47	28	54	56	46	7185.94	C	T	323	8	63	19	48	28	55	56	46	919.42	C	T	65	0	32	33	0	1114.42	C	T	71	0	37	34	0
732	1118	290	1118	scaffold_10324	1183079	SF12_MullerC	3388988	A	G	10233.9	A	G	377	7	76	26	48	37	59	53	70	10071.9	A	G	371	7	74	25	47	37	59	52	69	1385.42	A	G	54	0	31	23	0	1385.42	A	G	55	0	31	24	0
734	1119	4116	1119	scaffold_12875	1592187	SF12_MullerC	3593607	A	G	8256.94	A	G	375	10	81	17	53	45	51	55	61	8219.94	A	G	376	10	82	17	53	45	51	55	61	1073.42	A	G	61	0	34	25	0	1264.42	A	G	63	0	36	25	0
735	1120	179	1120	scaffold_12875	1221205	SF12_MullerC	3963420	G	C	8794.94	G	C	381	10	76	25	61	37	46	63	63	8769.94	G	C	380	10	76	25	60	37	45	64	63	1199.42	G	C	76	0	38	37	0	1233.42	G	C	75	0	38	36	0
736	1121	6256	1121	scaffold_12875	1193187	SF12_MullerC	3989963	G	C	9048.94	G	C	361	12	81	29	59	38	34	55	53	9001.94	G	C	360	12	81	29	59	38	33	55	53	1112.42	G	C	52	0	25	27	0	1067.42	G	C	53	0	24	29	0
737	1122	428	1122	scaffold_12875	1191894	SF12_MullerC	3991256	A	G	9524.94	A	G	358	7	73	24	59	40	41	49	63	9524.94	A	G	358	7	73	24	59	40	41	49	63	1394.42	A	G	51	0	31	20	0	1402.42	A	G	52	0	31	21	0
738	1123	825	1123	scaffold_12875	1191879	SF12_MullerC	3991271	C	T	8571.94	C	T	353	8	73	14	61	41	43	49	64	8734.94	C	T	353	8	73	14	61	41	43	49	64	1024.42	C	T	52	0	33	19	0	1052.42	C	T	53	0	33	20	0
739	1124	3403	1124	scaffold_12875	1150616	SF12_MullerC	4027421	C	T	8552.94	C	T	384	13	79	28	50	41	52	59	62	8326.94	C	T	384	13	79	28	50	41	52	59	62	1104.42	C	T	58	0	35	22	0	1190.42	C	T	64	0	40	23	0
740	1125	345	1125	scaffold_12875	1148872	SF12_MullerC	4029160	A	G	8504.94	A	G	369	9	75	19	46	37	61	53	66	8221.94	A	G	366	9	74	19	45	38	59	53	66	1156.42	A	G	65	0	38	27	0	1220.42	A	G	67	0	39	28	0
741	1126	226	1126	scaffold_12875	1041791	SF12_MullerC	4125049	G	C	9409.46	G	C	395	8	94	23	62	42	49	56	60	9381.46	G	C	393	8	94	23	62	41	49	56	59	1112.42	G	C	64	0	36	26	0	1162.42	G	C	62	0	35	26	0
742	1127	59	1127	scaffold_12875	976685	SF12_MullerC	4193502	A	C	7407.94	A	C	357	13	79	20	41	49	36	59	58	7153.94	A	C	349	13	78	20	38	49	35	59	55	902.42	A	C	62	0	29	30	0	1025.42	A	C	67	0	33	30	0
743	1128	89	1128	scaffold_12875	800152	SF12_MullerC	4367953	A	G	9890.94	A	G	376	16	83	16	49	34	51	64	62	9764.94	A	G	373	16	82	16	49	34	50	64	61	1130.42	A	G	45	0	26	19	0	1189.42	A	G	42	0	28	14	0
744	1129	2684	1129	scaffold_12875	794264	SF12_MullerC	4373861	T	A	8593.94	T	A	364	8	75	13	62	37	49	56	63	8395.94	T	A	358	8	71	13	61	37	49	56	62	1196.42	T	A	66	0	38	27	0	1267.42	T	A	69	0	41	28	0
745	1130	258	1130	scaffold_12875	794094	SF12_MullerC	4374031	T	A	7782.07	T	A	348	6	73	25	46	41	52	54	51	7816.07	T	A	344	6	73	23	45	40	52	54	51	1579.42	T	A	91	0	51	40	0	1683.42	T	A	94	0	52	42	0
746	1131	120	1131	scaffold_12875	786025	SF12_MullerC	4381967	A	G	8864.94	A	G	382	8	79	26	53	37	56	52	71	8570.94	A	G	375	8	78	26	53	37	53	52	68	1058.42	A	G	66	0	34	32	0	1113.42	A	G	67	0	36	31	0
747	1132	103	1132	scaffold_12875	786007	SF12_MullerC	4381985	A	C	8548.92	A	C	374	5	75	24	55	36	58	57	64	8269.93	A	C	367	5	74	24	55	36	55	57	61	1065.42	A	C	66	0	35	30	0	1058.42	A	C	68	0	36	30	0
748	1133	6257	1133	scaffold_12875	564661	SF12_MullerC	4596233	G	A	8279.94	G	A	359	11	72	21	60	28	56	56	55	8411.94	G	A	361	11	72	21	61	29	56	56	55	935.42	G	A	56	0	30	25	0	1144.42	G	A	61	0	34	25	0
749	1134	207	1134	scaffold_12875	554220	SF12_MullerC	4606658	A	G	10381.9	A	G	368	9	87	19	52	33	56	46	65	10300.9	A	G	365	9	87	19	51	32	55	46	65	1539.42	A	G	52	0	36	16	0	1547.42	A	G	53	0	36	17	0
750	1135	4314	1135	scaffold_12875	547320	SF12_MullerC	4613750	A	G	7553.94	A	G	334	12	72	28	50	30	55	46	40	7575.94	A	G	334	12	72	28	50	30	55	46	40	1323.42	A	G	56	0	41	15	0	1352.42	A	G	57	0	42	15	0
751	1136	281	1136	scaffold_12875	495216	SF12_MullerC	4666349	A	T	7058.94	A	T	332	10	73	21	44	38	39	55	50	6646.94	A	T	324	10	67	21	45	38	38	56	47	355.42	A	T	43	0	12	28	0	495.42	A	T	49	0	17	29	0
752	1137	285	1137	scaffold_12875	440747	SF12_MullerC	4717520	A	T	7830.94	A	T	368	12	76	36	54	35	54	53	47	7617.94	A	T	365	12	76	36	53	35	53	53	46	838.42	A	T	52	0	27	25	0	951.42	A	T	57	0	32	24	0
753	1138	884	1138	scaffold_12875	375864	SF12_MullerC	4784894	T	C	8472.94	T	C	365	10	84	26	58	30	54	48	55	8202.94	T	C	361	10	82	26	57	30	54	48	54	985.42	T	C	48	0	30	17	0	936.42	T	C	46	0	29	16	0
754	1139	4261	1139	scaffold_12875	360517	SF12_MullerC	4800236	T	G	7863.94	T	G	355	8	78	30	51	40	48	53	46	7898.94	T	G	352	8	78	29	51	40	48	52	46	932.42	T	G	74	0	27	47	0	926.42	T	G	75	0	27	48	0
755	1140	533	1140	scaffold_12875	280195	SF12_MullerC	4883151	A	T	7008.94	A	T	334	14	72	31	52	28	34	57	46	7205.94	A	T	334	14	73	31	51	28	34	57	46	563.42	A	T	41	0	18	23	0	718.42	A	T	45	0	21	24	0
756	1141	433	1141	scaffold_12875	250118	SF12_MullerC	4912480	G	T	9307.94	G	T	334	7	76	20	52	32	47	46	53	9320.94	G	T	334	7	76	20	53	32	45	46	54	1855.42	G	T	70	0	42	28	0	1990.42	G	T	75	0	45	30	0
757	1142	223	1142	scaffold_12875	93608	SF12_MullerC	5071606	T	C	8258.94	T	C	358	11	87	18	45	39	50	55	52	8175.94	T	C	357	11	86	18	45	39	49	55	52	654.42	T	C	47	0	20	26	0	905.42	T	C	53	0	25	27	0
758	1143	3391	1143	scaffold_12875	60884	SF12_MullerC	5105014	T	G	8793.94	T	G	389	8	80	30	59	28	58	61	64	8420.9	T	G	417	8	78	30	55	29	58	60	59	767.38	T	G	55	0	28	26	0	1159.38	T	G	74	0	41	32	0
759	1144	3545	1144	scaffold_12875	12470	SF12_MullerC	5154047	A	G	9819.94	A	G	389	6	85	32	50	43	51	56	66	9684.94	A	G	388	6	85	32	50	43	50	56	66	2080.42	A	G	64	0	47	16	0	2080.42	A	G	65	0	47	17	0
760	1145	453	1145	scaffold_12875	20571679	SF12_MullerC	5206829	A	G	7578.94	A	G	339	9	77	19	51	35	38	50	60	7561.94	A	G	339	9	77	19	51	35	38	50	60	846.42	A	G	47	0	26	21	0	905.42	A	G	49	0	27	21	0
761	1146	5544	1146	scaffold_12875	20566951	SF12_MullerC	5211626	G	C	8372.94	G	C	370	8	70	24	63	29	50	56	69	7935.94	G	C	365	8	70	24	61	27	49	56	69	1188.42	G	C	72	0	38	34	0	1286.42	G	C	78	0	41	35	0
762	1147	222	1147	scaffold_12875	20476388	SF12_MullerC	5306241	G	A	8773.94	G	A	318	9	78	15	46	30	46	47	47	8652.94	G	A	316	9	77	15	44	30	46	48	47	1151.42	G	A	49	0	27	21	0	1268.42	G	A	53	0	30	22	0
763	1148	2975	1148	scaffold_12875	20429169	SF12_MullerC	5351769	G	A	8609.94	G	A	383	9	82	23	51	41	57	51	68	8674.94	G	A	383	9	82	23	51	41	57	51	68	846.42	G	A	48	0	27	20	0	906.42	G	A	49	0	28	20	0
764	1149	219	1149	scaffold_12875	20406250	SF12_MullerC	5375036	A	G	9489.94	A	G	356	7	62	21	59	30	53	59	65	9447.94	A	G	355	7	62	21	59	30	52	59	65	420.42	A	G	30	0	11	19	0	538.42	A	G	35	0	13	22	0
765	1150	195	1150	scaffold_12875	20324865	SF12_MullerC	5460493	G	C	7658.94	G	C	331	8	70	19	60	26	42	49	56	7319.94	G	C	324	8	68	19	57	26	42	49	54	862.42	G	C	54	0	28	24	0	1082.42	G	C	62	0	34	25	0
766	1151	3222	1151	scaffold_12875	20302323	SF12_MullerC	5485520	T	C	6723.94	T	C	311	8	61	18	58	33	35	51	47	6743.94	T	C	311	8	61	18	58	33	35	51	47	692.42	T	C	48	0	23	25	0	854.42	T	C	52	0	26	26	0
768	1152	5458	1152	scaffold_12875	19955742	SF12_MullerC	5835236	A	T	8856.96	A	T	379	7	77	24	61	32	56	59	63	8844.96	A	T	378	7	77	24	61	32	56	58	63	921.42	A	T	53	0	31	22	0	1053.42	A	T	57	0	33	23	0
769	1153	132	1153	scaffold_12875	19933905	SF12_MullerC	5857172	C	T	8496.94	C	T	371	12	76	12	54	37	59	68	53	8497.94	C	T	371	12	76	12	54	37	59	68	53	1162.42	C	T	65	0	36	29	0	1169.42	C	T	65	0	35	30	0
770	1154	78	1154	scaffold_12875	19716305	SF12_MullerC	6073074	G	T	7299.01	G	T	358	7	78	24	50	40	44	65	50	7760.05	G	T	369	7	83	24	53	40	45	65	52	1080.42	G	T	66	0	32	34	0	1353.42	G	T	76	0	41	34	0
772	1155	304	1155	scaffold_12875	19622568	SF12_MullerC	6164097	T	C	8573.94	T	C	357	11	84	22	48	31	49	50	59	8598.94	T	C	357	11	84	22	48	31	49	50	59	941.42	T	C	55	0	32	23	0	1039.42	T	C	58	0	33	25	0
773	1156	261	1156	scaffold_12875	19619873	SF12_MullerC	6166790	A	G	7466.94	A	G	324	10	74	16	60	26	39	46	51	7473.94	A	G	325	10	74	16	61	26	39	46	51	914.42	A	G	46	0	29	16	0	944.42	A	G	44	0	30	14	0
774	1157	305	1157	scaffold_12875	19617878	SF12_MullerC	6168773	C	G	8240.94	C	G	374	12	80	21	54	40	45	59	62	8280.94	C	G	375	12	80	21	55	40	45	59	62	1293.42	C	G	73	0	41	32	0	1301.42	C	G	75	0	40	35	0
775	1158	4135	1158	scaffold_12875	19547447	SF12_MullerC	6239156	C	T	9021.94	C	T	361	11	79	15	55	35	45	61	59	8780.94	C	T	356	10	75	17	55	35	44	61	58	1138.42	C	T	57	0	35	22	0	1169.42	C	T	57	0	35	22	0
776	1159	1935	1159	scaffold_12875	19525481	SF12_MullerC	6258027	T	A	8471.94	T	A	367	9	81	24	57	32	56	48	58	8263.94	T	A	363	9	81	24	56	32	56	48	55	784.42	T	A	44	0	25	19	0	1066.42	T	A	54	0	34	19	0
777	1160	3288	1160	scaffold_12875	19525440	SF12_MullerC	6258068	T	C	7801.94	T	C	363	14	73	27	57	34	58	51	46	7651.94	T	C	360	14	73	27	56	34	58	51	44	875.42	T	C	48	0	28	20	0	1178.42	T	C	56	0	36	20	0
778	1161	115	1161	scaffold_12875	19410025	SF12_MullerC	6377146	G	A	7156.94	G	A	321	6	63	30	33	20	50	52	66	7026.94	G	A	317	6	63	30	32	21	49	52	63	1081.42	G	A	74	0	33	41	0	1120.42	G	A	77	0	36	41	0
779	1162	883	1162	scaffold_12875	19388490	SF12_MullerC	6399068	T	C	7842.94	T	C	372	15	80	30	55	31	54	59	48	7799.94	T	C	368	15	79	30	53	31	54	59	47	192.52	T	C	20	0	7	13	0	388.42	T	C	28	0	13	13	0
780	1163	635	1163	scaffold_12875	19379740	SF12_MullerC	6409659	C	T	7857.94	C	T	340	10	90	22	47	29	48	43	50	7757.94	C	T	341	10	90	22	47	29	49	43	50	1194.42	C	T	62	0	35	27	0	1279.42	C	T	64	0	38	26	0
781	1164	2356	1164	scaffold_12875	19346864	SF12_MullerC	6444656	T	G	7359.94	T	G	347	7	73	22	42	37	46	59	59	6905.94	T	G	341	7	70	22	42	37	45	59	57	1141.42	T	G	71	0	34	37	0	1172.42	T	G	73	0	35	38	0
782	1165	819	1165	scaffold_12875	19286017	SF12_MullerC	6506067	T	C	8638.94	T	C	351	8	79	16	62	27	44	58	57	8840.94	T	C	355	8	81	16	63	27	45	58	57	1308.42	T	C	50	0	33	16	0	1680.42	T	C	60	0	42	17	0
783	1166	2790	1166	scaffold_12875	19285647	SF12_MullerC	6506437	T	C	8340.94	T	C	350	11	79	16	50	33	53	49	58	8161.94	T	C	346	11	78	16	50	33	52	49	56	1163.42	T	C	57	0	34	20	0	1310.42	T	C	62	0	39	21	0
784	1167	3139	1167	scaffold_12875	19285582	SF12_MullerC	6506502	G	C	8914.94	G	C	329	8	67	20	53	29	52	48	52	8710.94	G	C	324	8	65	20	54	29	51	48	49	1178.42	G	C	57	0	36	20	0	1283.42	G	C	62	0	40	22	0
785	1168	4819	1168	scaffold_12875	19281733	SF12_MullerC	6510516	T	C	6759.94	T	C	346	12	72	22	46	34	46	61	52	6693.94	T	C	344	12	72	22	46	34	45	60	52	1083.42	T	C	65	0	33	30	0	1168.42	T	C	70	0	35	31	0
786	1169	364	1169	scaffold_12875	19270818	SF12_MullerC	6521872	G	C	7771.94	G	C	352	10	79	23	34	37	48	54	65	7773.94	G	C	351	10	79	23	34	37	48	54	65	1094.42	G	C	63	0	34	28	0	1004.42	G	C	60	0	31	28	0
787	1170	2072	1170	scaffold_12875	19116884	SF12_MullerC	6667450	C	G	7257.94	C	G	348	18	75	29	38	39	43	62	43	7053.94	C	G	348	18	75	29	38	39	43	62	43	1422.42	C	G	73	0	44	28	0	1397.42	C	G	75	0	43	30	0
788	1171	1820	1171	scaffold_12875	19114502	SF12_MullerC	6669815	C	G	8994.94	C	G	368	10	74	37	51	35	52	56	52	8952.94	C	G	367	10	73	37	51	35	52	56	52	1319.42	C	G	52	0	31	21	0	1558.42	C	G	59	0	37	22	0
789	1172	4226	1172	scaffold_12875	19080769	SF12_MullerC	6702496	G	A	8718.93	G	A	376	6	86	25	63	35	45	55	60	8724.93	G	A	375	6	86	24	63	35	45	55	60	748.42	G	A	40	0	22	17	0	652.42	G	A	36	0	19	17	0
790	1173	448	1173	scaffold_12875	19055361	SF12_MullerC	6726184	A	G	8737.94	A	G	328	9	58	16	64	34	55	49	41	8695.94	A	G	327	9	58	16	64	34	55	49	40	1696.42	A	G	70	0	38	32	0	1741.42	A	G	75	0	39	36	0
791	1174	266	1174	scaffold_12875	19022362	SF12_MullerC	6759023	G	A	7946.94	G	A	358	16	84	27	35	32	46	65	51	7921.94	G	A	359	16	84	27	35	32	46	66	51	1565.42	G	A	61	0	36	25	0	1610.42	G	A	64	0	37	27	0
792	1175	995	1175	scaffold_12875	19021078	SF12_MullerC	6760307	T	C	8065.97	T	C	368	6	72	27	52	37	52	51	70	8047.97	T	C	371	6	72	27	54	37	53	51	70	1032.42	T	C	52	0	32	19	0	1351.42	T	C	63	0	41	20	0
794	1176	4873	1176	scaffold_12875	18970694	SF12_MullerC	6811296	A	G	9107.94	A	G	335	10	72	19	50	29	57	47	51	9024.94	A	G	335	10	72	19	50	29	56	47	51	977.42	A	G	57	0	31	23	0	1003.42	A	G	58	0	32	23	0
795	1177	192	1177	scaffold_12875	18917781	SF12_MullerC	6853655	G	A	7633.9	G	A	333	4	78	25	42	39	36	47	60	7248.9	G	A	330	4	78	25	41	39	34	47	60	780.42	G	A	60	0	26	31	0	846.42	G	A	62	0	29	31	0
796	1178	1701	1178	scaffold_12875	18914967	SF12_MullerC	6857485	C	T	6778.94	C	T	325	11	75	20	40	39	51	48	39	6742.94	C	T	321	11	72	20	39	39	51	47	39	608.42	C	T	52	0	23	29	0	655.42	C	T	54	0	24	29	0
797	1179	1091	1179	scaffold_12875	18831279	SF12_MullerC	6941595	G	C	8300.9	G	C	325	3	73	21	48	27	43	46	64	8414.9	G	C	326	3	73	21	48	27	43	47	64	832.42	G	C	50	0	29	20	0	986.42	G	C	59	0	36	21	0
798	1180	776	1180	scaffold_12875	18827335	SF12_MullerC	6945543	G	C	8012.94	G	C	359	10	75	26	50	40	52	51	54	7789.94	G	C	358	10	74	26	50	40	52	51	54	1098.42	G	C	58	0	28	29	0	1150.42	G	C	61	0	30	30	0
799	1181	152	1181	scaffold_12875	18752566	SF12_MullerC	7020949	G	A	10291.9	G	A	374	10	86	23	46	29	63	60	57	10336.9	G	A	374	10	85	23	47	29	64	59	57	1241.42	G	A	52	0	29	23	0	1314.42	G	A	55	0	31	24	0
800	1182	168	1182	scaffold_12875	18752558	SF12_MullerC	7020957	A	G	10287.9	A	G	376	12	84	22	48	32	59	59	59	10332.9	A	G	375	12	83	22	49	32	60	58	59	1169.42	A	G	48	0	26	22	0	1251.42	A	G	51	0	28	23	0
801	1183	829	1183	scaffold_12875	18721732	SF12_MullerC	7053928	T	A	9209.99	T	A	340	6	77	18	52	38	50	46	53	9137.99	T	A	338	6	77	18	51	38	49	46	53	1598.42	T	A	67	0	38	29	0	1863.42	T	A	70	0	44	26	0
802	1184	138	1184	scaffold_12875	18721716	SF12_MullerC	7053944	T	A	9394.94	T	A	351	6	67	21	53	38	55	50	61	9327.94	T	A	349	6	67	21	52	38	54	50	61	1609.42	T	A	67	0	38	28	0	1882.42	T	A	70	0	43	26	0
803	1185	267	1185	scaffold_12875	18721536	SF12_MullerC	7054124	A	G	8028.91	A	G	351	5	77	31	51	37	50	49	51	8030.92	A	G	350	5	76	31	51	37	50	49	51	686.42	A	G	53	0	22	31	0	994.42	A	G	61	0	31	30	0
804	1186	5202	1186	scaffold_12875	18694333	SF12_MullerC	7082477	A	G	7846.94	A	G	341	11	86	15	56	23	46	53	51	7323.94	A	G	324	11	81	15	52	23	43	53	46	661.42	A	G	53	0	24	29	0	900.42	A	G	60	0	30	30	0
805	1187	334	1187	scaffold_12875	18642614	SF12_MullerC	7135958	C	G	7743.01	C	G	337	8	75	15	56	40	43	45	55	7741.98	C	G	336	8	74	15	57	39	43	45	55	1120.42	C	G	65	0	35	29	0	1286.42	C	G	70	0	40	29	0
806	1188	3384	1188	scaffold_12875	18616213	SF12_MullerC	7162101	A	G	8239.94	A	G	359	9	70	30	55	36	53	52	53	8223.94	A	G	357	9	69	30	55	35	52	52	53	1024.42	A	G	60	0	32	28	0	1142.42	A	G	64	0	34	30	0
807	1189	2435	1189	scaffold_12875	18568247	SF12_MullerC	7205621	A	C	7804.94	A	C	354	14	69	17	53	32	50	66	51	7816.94	A	C	354	14	69	17	53	32	50	66	51	1098.42	A	C	60	0	36	24	0	1162.42	A	C	63	0	38	24	0
808	1190	2587	1190	scaffold_12875	18564438	SF12_MullerC	7209523	G	C	8746.9	G	C	359	4	75	35	54	29	60	45	57	8739.9	G	C	358	4	75	35	53	29	60	45	57	819.42	G	C	58	0	27	31	0	931.42	G	C	63	0	30	33	0
809	1191	2793	1191	scaffold_12875	18544844	SF12_MullerC	7229404	T	G	8942.94	T	G	385	12	89	27	50	31	52	58	66	8809.94	T	G	383	12	89	27	49	31	52	58	65	938.42	T	G	64	0	30	34	0	970.42	T	G	67	0	31	36	0
810	1192	923	1192	scaffold_12875	18528325	SF12_MullerC	7246623	A	G	7512.94	A	G	363	9	71	27	52	43	40	56	62	7523.94	A	G	363	9	71	27	52	43	40	56	62	892.42	A	G	52	0	28	24	0	1291.42	A	G	64	0	39	25	0
811	1193	209	1193	scaffold_12875	18466582	SF12_MullerC	7305085	T	C	8270.94	T	C	374	10	86	20	69	43	33	57	55	7978.94	T	C	365	10	80	20	67	43	33	57	54	724.42	T	C	47	0	24	23	0	876.42	T	C	49	0	26	23	0
812	1194	5088	1194	scaffold_12875	18419170	SF12_MullerC	7348650	T	C	8924.94	T	C	356	12	71	29	57	30	50	58	49	8835.94	T	C	352	12	70	28	57	30	49	57	49	1378.42	T	C	63	0	32	31	0	1611.42	T	C	66	0	37	29	0
813	1195	300	1195	scaffold_12875	18413207	SF12_MullerC	7354616	C	T	9110.94	C	T	378	10	88	17	53	33	59	49	69	8926.94	C	T	376	10	85	17	53	33	58	51	68	974.42	C	T	56	0	31	25	0	987.42	C	T	60	0	33	26	0
814	1196	791	1196	scaffold_12875	18405045	SF12_MullerC	7362873	A	T	9256.94	A	T	368	7	77	20	55	35	63	49	61	9205.94	A	T	367	7	77	20	55	35	62	49	61	1202.42	A	T	67	0	38	29	0	1185.42	A	T	67	0	37	30	0
815	1197	3050	1197	scaffold_12875	18396383	SF12_MullerC	7371471	G	A	9927.94	G	A	381	12	87	19	57	34	46	68	57	9776.94	G	A	377	12	84	19	57	34	45	68	57	1205.42	G	A	63	0	28	35	0	1430.42	G	A	73	0	33	40	0
816	1198	553	1198	scaffold_12875	18396375	SF12_MullerC	7371479	C	T	9867.94	C	T	387	13	86	21	56	37	49	68	56	9734.94	C	T	383	13	83	21	56	37	48	68	56	1180.42	C	T	63	0	27	35	0	1405.42	C	T	73	0	32	40	0
817	1199	5890	1199	scaffold_12875	18377456	SF12_MullerC	7391157	A	G	7197.94	A	G	337	11	86	22	47	33	34	51	53	7368.94	A	G	337	11	85	22	47	33	35	51	53	1110.42	A	G	58	0	36	21	0	1225.42	A	G	60	0	38	21	0
818	1200	2442	1200	scaffold_12875	18317963	SF12_MullerC	7452525	G	A	9142.94	G	A	365	9	78	29	51	38	44	58	56	9142.94	G	A	365	9	78	29	51	38	44	58	56	955.42	G	A	71	0	22	49	0	983.42	G	A	77	0	23	54	0
819	1201	1246	1201	scaffold_12875	18296819	SF12_MullerC	7474049	C	A	9716.94	C	A	397	10	86	22	65	32	60	54	67	9031.94	C	A	375	10	80	22	62	32	52	54	62	689.42	C	A	46	0	22	24	0	745.42	C	A	48	0	24	24	0
820	1202	143	1202	scaffold_12875	18278697	SF12_MullerC	7492110	T	A	8113.94	T	A	360	11	81	21	48	37	49	55	57	8011.94	T	A	361	11	81	21	48	37	49	56	57	806.42	T	A	62	0	28	33	0	1015.42	T	A	65	0	29	36	0
821	1203	6258	1203	scaffold_12875	18278322	SF12_MullerC	7492481	T	C	8357.97	T	C	351	7	77	23	50	21	51	55	66	8215.97	T	C	349	7	77	23	49	21	50	55	66	830.42	T	C	49	0	25	24	0	1405.42	T	C	66	0	41	25	0
822	1204	885	1204	scaffold_12875	18247753	SF12_MullerC	7522503	T	C	9769.94	T	C	365	11	80	29	61	32	47	50	54	9769.94	T	C	365	11	80	29	61	32	47	50	54	2072.42	T	C	76	0	47	29	0	2160.42	T	C	81	0	49	32	0
823	1205	106	1205	scaffold_12875	18240767	SF12_MullerC	7529474	A	G	9526.94	A	G	397	10	84	37	51	29	58	57	71	9511.94	A	G	397	10	84	37	51	29	58	57	71	1171.42	A	G	59	0	38	21	0	1175.42	A	G	62	0	37	24	0
824	1206	557	1206	scaffold_12875	18212319	SF12_MullerC	7560160	A	G	7924.96	A	G	365	6	72	32	51	41	49	52	61	7905.96	A	G	366	6	72	32	51	41	49	52	61	1018.42	A	G	64	0	35	28	0	1042.42	A	G	69	0	37	30	0
827	1207	755	1207	scaffold_12875	18047515	SF12_MullerC	7732555	T	C	8160.73	T	C	344	6	75	21	56	44	39	42	61	8185.73	T	C	344	6	75	21	56	44	39	42	61	1112.42	T	C	70	0	39	31	0	1080.42	T	C	67	0	37	30	0
828	1208	153	1208	scaffold_12875	17995866	SF12_MullerC	7778831	T	C	7385.94	T	C	328	13	77	11	47	25	51	50	50	7439.94	T	C	325	13	77	11	47	25	49	49	50	530.42	T	C	46	0	18	27	0	913.42	T	C	58	0	31	25	0
829	1209	5466	1209	scaffold_12875	17969562	SF12_MullerC	7802138	G	A	9163.94	G	A	398	9	80	26	56	46	51	60	68	9208.94	G	A	396	9	80	26	57	44	50	60	68	1151.42	G	A	57	0	31	26	0	1300.42	G	A	63	0	35	28	0
830	1210	265	1210	scaffold_12875	17968791	SF12_MullerC	7802903	G	A	10024.9	G	A	373	8	89	22	48	41	52	50	63	9688.94	G	A	365	8	87	22	48	41	50	50	59	2063.42	G	A	68	0	47	20	0	2158.42	G	A	72	0	50	21	0
831	1211	2569	1211	scaffold_12875	17956342	SF12_MullerC	7814797	C	T	9190.94	C	T	374	14	74	26	53	43	49	59	56	8915.94	C	T	369	14	72	26	51	43	49	59	55	1598.42	C	T	77	0	38	38	0	1607.42	C	T	77	0	38	39	0
832	1212	5027	1212	scaffold_12875	17715656	SF12_MullerC	8054902	C	T	7733.94	C	T	345	13	82	24	36	35	60	46	49	7710.94	C	T	344	13	82	24	36	35	60	46	48	836.42	C	T	60	0	26	33	0	934.42	C	T	65	0	30	34	0
833	1213	2417	1213	scaffold_12875	17665975	SF12_MullerC	8106879	G	A	9390.93	G	A	387	7	90	27	55	32	51	49	74	8997.68	G	A	385	7	91	27	54	32	50	49	73	1257.42	G	A	72	0	39	32	0	1324.42	G	A	72	0	40	31	0
834	1214	86	1214	scaffold_12875	17664255	SF12_MullerC	8108598	T	A	7806.94	T	A	379	12	77	25	48	35	56	60	65	7724.94	T	A	379	12	77	25	48	35	56	60	65	792.42	T	A	59	0	25	32	0	883.42	T	A	62	0	26	33	0
835	1215	316	1215	scaffold_12875	17635549	SF12_MullerC	8132269	A	G	8882.99	A	G	379	7	87	26	45	44	50	46	74	8792.99	A	G	378	7	87	25	45	44	50	46	74	792.42	A	G	61	0	27	31	0	839.42	A	G	61	0	27	31	0
836	1216	4699	1216	scaffold_12875	17591970	SF12_MullerC	8176571	T	C	8841.94	T	C	385	11	87	26	49	33	57	55	67	8729.94	T	C	384	11	87	26	48	33	57	55	67	1522.42	T	C	80	0	46	31	0	1688.42	T	C	79	0	49	28	0
837	1217	468	1217	scaffold_12875	17581842	SF12_MullerC	8186697	A	T	9033.94	A	T	363	10	90	18	43	35	52	52	61	8977.94	A	T	362	10	89	18	43	35	52	52	61	1147.42	A	T	63	0	37	26	0	1244.42	A	T	67	0	39	27	0
838	1218	3147	1218	scaffold_12875	17566004	SF12_MullerC	8202573	C	T	8070.93	C	T	353	6	82	37	37	31	44	52	64	8086.93	C	T	354	6	82	37	38	31	44	52	64	761.42	C	T	41	0	24	16	0	855.42	C	T	44	0	26	17	0
839	1219	1316	1219	scaffold_12875	17552930	SF12_MullerC	8215567	C	T	8168.94	C	T	381	14	80	31	53	44	42	59	57	8182.94	C	T	382	14	80	31	53	44	42	59	57	1069.42	C	T	62	0	35	26	0	1174.42	C	T	64	0	36	27	0
842	1220	576	1220	scaffold_12875	17420554	SF12_MullerC	8339417	T	C	7688.94	T	C	311	8	68	17	42	35	45	53	43	7614.94	T	C	309	8	68	17	42	35	44	53	42	858.42	T	C	49	0	20	29	0	1128.42	T	C	57	0	26	30	0
843	1221	2204	1221	scaffold_12875	17357199	SF12_MullerC	8397260	A	T	8002.94	A	T	375	11	74	26	48	39	52	67	58	7712.94	A	T	373	11	73	26	48	39	51	68	57	1299.42	A	T	71	0	42	29	0	1410.42	A	T	74	0	44	30	0
844	1222	97	1222	scaffold_12875	17308338	SF12_MullerC	8446183	A	T	8578.94	A	T	337	10	62	16	59	37	36	60	56	8620.94	A	T	338	10	62	16	59	37	37	60	56	1900.42	A	T	66	0	43	23	0	1900.42	A	T	68	0	43	25	0
845	1223	246	1223	scaffold_12875	17307682	SF12_MullerC	8446857	A	C	7260.94	A	C	350	10	70	18	52	40	47	54	58	6966.94	A	C	347	10	70	18	50	40	45	54	58	1188.42	A	C	64	0	40	24	0	1351.42	A	C	70	0	43	26	0
846	1224	252	1224	scaffold_12875	17230183	SF12_MullerC	8511109	G	A	8538.94	G	A	374	12	87	24	45	26	54	62	64	8546.94	G	A	375	12	87	24	45	26	54	63	64	742.42	G	A	44	0	26	18	0	1130.42	G	A	55	0	36	19	0
847	1225	279	1225	scaffold_12875	17190054	SF12_MullerC	8551439	C	T	9867.94	C	T	384	8	87	23	53	45	40	62	65	9993.94	C	T	388	8	86	23	53	45	42	62	67	1044.42	C	T	53	0	24	29	0	1161.42	C	T	56	0	26	30	0
848	1226	320	1226	scaffold_12875	17190053	SF12_MullerC	8551440	G	T	9867.94	G	T	381	8	87	22	52	44	41	61	65	9993.94	G	T	385	8	86	22	52	44	43	61	67	1044.42	G	T	53	0	24	29	0	1134.42	G	T	56	0	26	30	0
849	1227	1236	1227	scaffold_12875	17116041	SF12_MullerC	8618286	T	C	10196.9	T	C	389	11	76	24	66	42	42	59	69	10148.9	T	C	390	11	76	24	66	44	41	59	69	1835.42	T	C	61	0	42	19	0	2004.42	T	C	65	0	46	19	0
851	1228	96	1228	scaffold_12875	16880607	SF12_MullerC	8841250	C	T	7390.94	C	T	339	9	66	27	53	36	49	47	49	7348.94	C	T	338	9	67	27	51	36	49	47	49	890.42	C	T	49	0	26	23	0	1011.42	C	T	54	0	29	25	0
852	1229	614	1229	scaffold_12875	16637256	SF12_MullerC	9093055	C	T	9364.94	C	T	344	9	79	17	51	23	49	57	59	9009.94	C	T	335	9	75	17	50	23	48	57	56	561.42	C	T	56	0	19	37	0	692.42	C	T	62	0	24	38	0
853	1230	94	1230	scaffold_12875	16622916	SF12_MullerC	9106947	C	T	7904.94	C	T	347	7	73	19	51	35	59	50	53	7798.94	C	T	345	7	73	19	50	35	59	50	52	1350.42	C	T	68	0	45	21	0	1652.42	C	T	73	0	49	22	0
855	1231	2492	1231	scaffold_12875	16511680	SF12_MullerC	9209221	A	G	8390.01	A	G	360	7	84	18	50	26	55	58	61	8264.01	A	G	359	7	84	18	50	26	54	58	61	1099.42	A	G	72	0	37	35	0	1164.42	A	G	76	0	38	37	0
856	1232	286	1232	scaffold_12875	16325639	SF12_MullerC	9391732	C	T	8268.94	C	T	347	11	72	25	58	31	54	49	47	8169.94	C	T	346	11	73	25	57	31	52	49	47	832.42	C	T	41	0	26	15	0	788.42	C	T	42	0	25	17	0
857	1233	718	1233	scaffold_12875	16323853	SF12_MullerC	9393535	C	T	7615.94	C	T	362	10	73	29	47	43	54	53	53	7683.94	C	T	362	10	73	29	47	43	54	53	53	1254.42	C	T	58	0	39	19	0	1355.42	C	T	62	0	41	21	0
858	1234	100	1234	scaffold_12875	16319842	SF12_MullerC	9397546	T	G	8295.94	T	G	375	15	86	29	51	33	59	52	48	8220.94	T	G	374	14	86	29	51	33	59	52	48	1186.42	T	G	63	0	38	24	0	1289.42	T	G	62	0	37	24	0
859	1235	2539	1235	scaffold_12875	16308486	SF12_MullerC	9405617	T	G	8446.94	T	G	372	13	87	24	62	36	59	46	43	8444.94	T	G	371	13	87	24	62	36	60	45	43	1055.42	T	G	78	0	35	43	0	1102.42	T	G	82	0	39	43	0
860	1236	1034	1236	scaffold_12875	16292061	SF12_MullerC	9421907	T	C	9607.94	T	C	348	8	67	23	54	27	56	54	59	9525.94	T	C	346	8	66	23	54	27	55	54	59	1270.42	T	C	55	0	29	26	0	1360.42	T	C	59	0	31	28	0
861	1237	3117	1237	scaffold_12875	16083910	SF12_MullerC	9632376	A	G	8564.94	A	G	328	10	76	24	45	26	44	54	49	8644.94	A	G	329	10	76	24	44	26	45	54	50	833.42	A	G	53	0	27	26	0	951.42	A	G	56	0	29	26	0
862	1238	812	1238	scaffold_12875	16080189	SF12_MullerC	9636076	A	G	7813.95	A	G	323	7	70	19	53	23	39	58	53	7886.95	A	G	323	7	70	19	53	23	39	58	53	859.42	A	G	45	0	24	15	0	1045.42	A	G	46	0	30	13	0
863	1239	874	1239	scaffold_12875	15871977	SF12_MullerC	9839961	A	G	8738.94	A	G	378	11	86	25	52	38	54	52	60	9194.94	A	G	379	11	86	25	52	38	54	52	61	636.42	A	G	38	0	20	18	0	617.42	A	G	40	0	22	18	0
864	1240	1742	1240	scaffold_12875	15844112	SF12_MullerC	9868427	G	A	7979.94	G	A	349	13	85	24	52	34	56	44	41	7977.94	G	A	349	13	85	24	52	34	56	44	41	1153.42	G	A	69	0	37	30	0	1245.42	G	A	69	0	38	29	0
865	1241	125	1241	scaffold_12875	15790135	SF12_MullerC	9925377	C	A	9453.94	C	A	356	10	82	22	54	34	54	52	47	9327.94	C	A	354	10	82	22	53	34	52	52	47	1480.42	C	A	70	0	35	35	0	1623.42	C	A	75	0	38	37	0
870	1242	753	1242	scaffold_12875	15707107	SF12_MullerC	10006030	T	C	9131.94	T	C	383	14	80	25	49	50	41	63	61	9151.94	T	C	384	14	81	25	49	49	40	63	62	1798.42	T	C	72	0	42	30	0	2042.42	T	C	79	0	48	31	0
871	1243	159	1243	scaffold_12875	15684390	SF12_MullerC	10029402	T	G	7626.94	T	G	376	14	71	30	50	36	50	65	60	7878.94	T	G	375	14	71	30	50	36	49	65	60	640.42	T	G	46	0	20	25	0	846.42	T	G	51	0	25	25	0
872	1244	118	1244	scaffold_12875	15650033	SF12_MullerC	10058195	G	A	6113.94	G	A	310	11	58	24	39	28	37	64	48	6086.94	G	A	310	11	58	24	39	28	37	64	48	1297.42	G	A	60	0	38	22	0	1297.42	G	A	60	0	38	22	0
873	1245	166	1245	scaffold_12875	15621835	SF12_MullerC	10087166	A	G	7682.94	A	G	330	7	70	23	53	27	50	47	52	7591.94	A	G	328	7	69	23	53	27	50	47	51	1138.42	A	G	73	0	40	33	0	1204.42	A	G	77	0	42	34	0
874	1246	5248	1246	scaffold_12875	15571216	SF12_MullerC	10134698	C	T	7290.94	C	T	340	8	66	27	46	28	41	60	63	7239.94	C	T	337	8	64	27	46	28	41	60	62	944.42	C	T	57	0	33	24	0	1199.42	C	T	66	0	40	26	0
875	1247	813	1247	scaffold_12875	15566856	SF12_MullerC	10138992	T	C	7490.94	T	C	327	11	72	17	44	28	44	55	55	7297.94	T	C	324	11	72	17	44	29	44	55	52	931.42	T	C	53	0	30	23	0	1194.42	T	C	57	0	35	21	0
876	1248	580	1248	scaffold_12875	15565172	SF12_MullerC	10140630	G	C	7230.94	G	C	355	14	84	18	45	29	48	63	54	7177.94	G	C	340	14	81	18	43	29	44	63	48	670.42	G	C	52	0	21	30	0	542.42	G	C	44	0	15	28	0
877	1249	379	1249	scaffold_12875	15546990	SF12_MullerC	10158844	T	C	7866.94	T	C	386	17	85	28	50	34	49	61	59	7865.94	T	C	383	17	83	28	50	34	48	61	59	837.42	T	C	44	0	26	18	0	977.42	T	C	43	0	28	14	0
878	1250	5999	1250	scaffold_12875	15544743	SF12_MullerC	10161025	G	A	10198.9	G	A	372	11	83	20	62	34	53	53	55	9989.94	G	A	366	10	79	20	63	34	50	53	56	730.42	G	A	41	0	17	24	0	719.42	G	A	43	0	17	26	0
879	1251	194	1251	scaffold_12875	15398954	SF12_MullerC	10291733	T	G	8106.94	T	G	354	9	77	23	54	42	46	47	56	7979.94	T	G	352	9	76	23	53	42	46	47	55	919.42	T	G	62	0	31	31	0	1285.42	T	G	73	0	39	34	0
880	1252	182	1252	scaffold_12875	15218909	SF12_MullerC	10468407	A	G	5663.94	A	G	305	9	60	34	33	27	34	51	47	5453.94	A	G	290	9	58	34	32	27	34	51	44	399.42	A	G	40	0	12	28	0	610.42	A	G	43	0	16	27	0
881	1253	2256	1253	scaffold_12875	15192262	SF12_MullerC	10495124	A	G	7980.94	A	G	317	7	62	19	45	27	41	61	55	7715.94	A	G	311	7	61	19	45	27	39	61	52	1122.42	A	G	57	0	28	29	0	1308.42	A	G	63	0	32	31	0
882	1254	974	1254	scaffold_12875	15156853	SF12_MullerC	10530847	T	C	8625.9	T	C	380	6	85	26	57	43	54	52	57	8110.91	T	C	372	6	84	26	55	43	52	52	54	785.42	T	C	48	0	28	20	0	947.42	T	C	56	0	34	20	0
883	1255	322	1255	scaffold_12875	15134995	SF12_MullerC	10553325	G	C	7716.94	G	C	332	12	73	18	51	27	38	58	54	7652.94	G	C	330	12	71	18	50	27	38	58	55	417.42	G	C	32	0	12	20	0	513.42	G	C	34	0	13	21	0
884	1256	1605	1256	scaffold_12875	15115864	SF12_MullerC	10573010	C	T	9924.94	C	T	384	11	83	29	55	37	47	54	67	9859.94	C	T	382	11	83	28	55	37	46	54	67	1700.42	C	T	72	0	41	31	0	1745.42	C	T	76	0	42	34	0
885	1257	243	1257	scaffold_12875	15103748	SF12_MullerC	10585210	C	G	10165.9	C	G	371	11	89	23	57	37	54	45	55	10054.9	C	G	367	11	87	23	57	37	53	44	55	1153.42	C	G	42	0	28	14	0	1494.42	C	G	51	0	36	15	0
886	1258	91	1258	scaffold_12875	15083166	SF12_MullerC	10606618	C	G	8339.04	C	G	357	6	79	20	52	42	52	52	54	8331.04	C	G	357	6	79	20	52	42	52	52	54	1022.42	C	G	47	0	32	15	0	1095.42	C	G	49	0	34	15	0
887	1259	301	1259	scaffold_12875	15078898	SF12_MullerC	10610818	A	T	8396.94	A	T	373	12	86	28	40	35	50	61	60	8308.94	A	T	374	12	86	28	39	35	51	61	61	1544.42	A	T	80	0	47	33	0	1558.42	A	T	82	0	48	34	0
888	1260	5032	1260	scaffold_12875	15070223	SF12_MullerC	10619656	A	G	8228.94	A	G	359	11	79	21	46	39	52	50	60	8092.94	A	G	357	11	79	23	45	39	52	49	58	1133.42	A	G	60	0	36	24	0	1320.42	A	G	64	0	40	24	0
889	1261	6259	1261	scaffold_12875	15040039	SF12_MullerC	10644769	C	T	8790.94	C	T	335	8	67	16	39	35	52	57	61	8790.94	C	T	335	8	67	16	39	35	52	57	61	1316.42	C	T	61	0	31	28	0	1324.42	C	T	63	0	32	30	0
890	1262	1481	1262	scaffold_12875	15035688	SF12_MullerC	10649120	A	G	7181.93	A	G	335	6	83	25	39	40	45	56	41	6881.01	A	G	330	6	81	25	38	40	43	56	41	1000.42	A	G	72	0	36	33	0	1182.42	A	G	75	0	41	33	0
891	1263	3332	1263	scaffold_12875	15020100	SF12_MullerC	10665106	T	C	7936.94	T	C	336	11	75	21	51	26	43	53	54	7898.94	T	C	335	11	75	21	50	26	43	53	54	1096.42	T	C	69	0	36	33	0	1317.42	T	C	76	0	44	32	0
892	1264	2340	1264	scaffold_12875	15004234	SF12_MullerC	10682502	C	T	8065.94	C	T	361	12	79	27	44	37	49	57	55	8107.94	C	T	362	12	79	27	44	37	49	57	56	1189.42	C	T	69	0	38	29	0	1209.42	C	T	72	0	38	32	0
893	1265	323	1265	scaffold_12875	14940097	SF12_MullerC	10747175	T	C	8212.94	T	C	363	12	73	17	52	33	53	63	59	8219.94	T	C	363	12	73	17	52	33	53	63	59	1477.42	T	C	73	0	51	22	0	1514.42	T	C	77	0	53	23	0
894	1266	660	1266	scaffold_12875	14907038	SF12_MullerC	10780176	T	C	9982.94	T	C	377	9	73	27	60	37	57	51	61	10008.9	T	C	378	9	74	27	59	37	57	51	62	1153.42	T	C	62	0	35	27	0	1283.42	T	C	62	0	36	26	0
895	1267	5564	1267	scaffold_12875	14865487	SF12_MullerC	10822266	C	T	9050.94	C	T	335	6	69	27	59	34	43	46	49	9092.94	C	T	336	6	70	27	59	34	43	46	49	989.42	C	T	53	0	23	30	0	1132.42	C	T	56	0	26	30	0
896	1268	2019	1268	scaffold_12875	14856831	SF12_MullerC	10830942	T	C	8357.94	T	C	353	10	82	31	53	30	47	45	55	8570.94	T	C	356	10	82	31	53	30	50	45	55	561.42	T	C	30	0	17	13	0	654.42	T	C	34	0	17	16	0
897	1269	2692	1269	scaffold_12875	14774467	SF12_MullerC	10916820	A	G	7048.94	A	G	339	8	70	20	49	42	36	53	61	7191.94	A	G	340	8	72	20	49	42	36	52	60	804.42	A	G	59	0	25	34	0	826.42	A	G	61	0	26	34	0
898	1270	2952	1270	scaffold_12875	14716186	SF12_MullerC	10973773	C	T	8539.94	C	T	325	9	68	16	45	32	45	56	52	8455.94	C	T	322	9	68	16	45	32	44	56	51	1035.42	C	T	52	0	24	28	0	1167.42	C	T	56	0	27	29	0
899	1271	6260	1271	scaffold_12875	14713390	SF12_MullerC	10976560	G	A	8491.94	G	A	358	7	78	22	54	32	47	51	67	8432.94	G	A	357	7	78	22	54	32	47	51	66	1184.42	G	A	66	0	38	28	0	1250.42	G	A	67	0	40	27	0
900	1272	1540	1272	scaffold_12875	14713255	SF12_MullerC	10976695	T	C	8182.9	T	C	355	4	72	24	63	39	35	50	68	8253.9	T	C	357	4	72	24	65	39	35	50	68	1011.42	T	C	50	0	32	17	0	1116.42	T	C	52	0	34	18	0
901	1273	5190	1273	scaffold_12875	14641701	SF12_MullerC	11042223	C	T	7993.94	C	T	355	12	75	24	47	26	49	63	59	7572.94	C	T	346	12	73	24	45	26	48	63	55	652.42	C	T	58	0	23	35	0	1166.42	C	T	80	0	38	41	0
902	1274	1527	1274	scaffold_12875	14579054	SF12_MullerC	11104156	T	C	9400.94	T	C	382	9	83	26	60	33	59	49	62	9239.94	T	C	377	9	80	26	60	32	58	49	62	738.42	T	C	61	0	24	35	0	862.42	T	C	65	0	28	35	0
903	1275	268	1275	scaffold_12875	14523050	SF12_MullerC	11163430	G	A	10451.9	G	A	373	7	81	17	67	44	51	47	59	10409.9	G	A	372	7	81	17	66	44	51	47	59	1115.42	G	A	50	0	26	24	0	1084.42	G	A	53	0	26	27	0
904	1276	745	1276	scaffold_12875	14359016	SF12_MullerC	11335982	T	G	7661.97	T	G	340	8	79	25	52	36	32	51	56	7647.97	T	G	340	8	79	25	52	36	32	51	56	836.42	T	G	44	0	25	18	0	839.42	T	G	44	0	25	19	0
905	1277	1543	1277	scaffold_12875	14221603	SF12_MullerC	11472772	T	C	8567.94	T	C	356	11	78	16	58	40	54	50	49	8580.94	T	C	356	11	78	16	58	40	54	50	49	1182.42	T	C	66	0	39	26	0	1308.42	T	C	68	0	40	26	0
906	1278	1107	1278	scaffold_12875	14199898	SF12_MullerC	11495150	T	C	9318.94	T	C	399	12	86	26	58	41	55	57	64	9339.94	T	C	400	12	87	26	58	41	55	57	64	1282.42	T	C	74	0	38	35	0	1483.42	T	C	82	0	42	38	0
907	1279	3275	1279	scaffold_12875	14179288	SF12_MullerC	11519185	A	G	9903.94	A	G	371	11	88	26	55	36	59	49	45	9945.94	A	G	372	11	90	26	54	36	59	49	45	1270.42	A	G	60	0	29	31	0	1675.42	A	G	73	0	38	35	0
908	1280	2246	1280	scaffold_12875	14141266	SF12_MullerC	11558509	T	A	6948.94	T	A	326	13	70	18	48	29	42	57	48	6936.94	T	A	325	13	70	18	48	29	42	57	47	955.42	T	A	57	0	32	23	0	1015.42	T	A	59	0	34	23	0
909	1281	542	1281	scaffold_12875	14138579	SF12_MullerC	11561201	T	C	8901.94	T	C	385	17	80	15	54	37	53	65	62	8967.94	T	C	384	17	80	15	54	37	53	65	62	827.42	T	C	57	0	28	28	0	837.42	T	C	58	0	28	29	0
910	1282	592	1282	scaffold_12875	14080132	SF12_MullerC	11617563	G	C	7764.94	G	C	372	16	75	24	51	38	47	66	54	7759.94	G	C	371	16	75	24	51	38	47	65	54	700.42	G	C	51	0	24	26	0	787.42	G	C	56	0	26	28	0
911	1283	273	1283	scaffold_12875	14072395	SF12_MullerC	11619879	C	T	7375.9	C	T	317	3	62	19	44	37	50	41	60	7331.9	C	T	316	3	62	19	44	37	50	41	59	1254.42	C	T	70	0	39	30	0	1405.42	C	T	70	0	41	29	0
912	1284	479	1284	scaffold_12875	14071877	SF12_MullerC	11620396	T	A	9615.94	T	A	385	13	87	26	52	42	47	60	56	9628.94	T	A	385	13	87	26	52	42	47	60	56	1333.42	T	A	63	0	32	30	0	1521.42	T	A	69	0	36	32	0
913	1285	388	1285	scaffold_12875	14061617	SF12_MullerC	11630718	T	A	7686.94	T	A	352	8	80	24	50	32	52	54	52	7712.94	T	A	351	8	80	24	50	32	52	53	52	592.42	T	A	54	0	19	35	0	1028.42	T	A	68	0	31	37	0
914	1286	2532	1286	scaffold_12875	13980888	SF12_MullerC	11707763	A	G	7015.94	A	G	351	14	63	30	48	37	53	65	41	6618.94	A	G	342	14	61	30	46	37	50	64	40	1350.42	A	G	68	0	42	25	0	1461.42	A	G	70	0	43	27	0
915	1287	1933	1287	scaffold_12875	13891004	SF12_MullerC	11799583	T	C	6703.94	T	C	336	10	59	25	45	34	44	71	45	6679.94	T	C	334	10	59	25	44	34	44	70	45	1078.42	T	C	69	0	38	31	0	1081.42	T	C	70	0	38	31	0
916	1288	3435	1288	scaffold_12875	13884824	SF12_MullerC	11806156	A	T	8446.94	A	T	381	11	74	23	59	37	55	65	57	8410.94	A	T	379	11	74	23	58	37	55	64	57	1318.42	A	T	79	0	45	34	0	1437.42	A	T	80	0	46	34	0
917	1289	2129	1289	scaffold_12875	13872191	SF12_MullerC	11818565	T	C	7606.9	T	C	424	18	84	27	47	38	60	60	55	7593.9	T	C	419	18	84	27	45	37	60	60	54	782.38	T	C	49	0	28	21	0	873.38	T	C	53	0	32	21	0
918	1290	814	1290	scaffold_12875	13865359	SF12_MullerC	11826846	T	G	8685.94	T	G	373	12	89	23	41	39	54	51	64	8643.94	T	G	371	12	89	23	41	39	52	50	64	1466.42	T	G	73	0	45	27	0	1454.42	T	G	73	0	44	28	0
919	1291	1643	1291	scaffold_12875	13846879	SF12_MullerC	11846714	A	G	7795.94	A	G	350	12	79	22	53	31	45	53	53	7744.94	A	G	348	12	79	22	52	31	45	53	52	998.42	A	G	62	0	34	27	0	1325.42	A	G	69	0	42	26	0
920	1292	4581	1292	scaffold_12875	13843839	SF12_MullerC	11849821	T	C	7418.05	T	C	330	5	63	22	44	35	39	51	68	7454.05	T	C	330	5	63	22	45	35	39	51	68	1355.42	T	C	71	0	44	26	0	1426.42	T	C	77	0	45	30	0
921	1293	977	1293	scaffold_12875	13826547	SF12_MullerC	11867066	A	G	9266.94	A	G	388	9	93	21	65	33	58	49	57	9260.94	A	G	388	9	93	21	65	33	58	49	57	1452.42	A	G	77	0	47	30	0	1561.42	A	G	80	0	50	29	0
922	1294	1731	1294	scaffold_12875	13738416	SF12_MullerC	11941695	T	G	9139.9	T	G	382	4	82	30	56	31	54	55	69	8942.9	T	G	379	4	82	30	56	31	53	55	67	1411.42	T	G	72	0	44	27	0	1532.42	T	G	75	0	48	27	0
923	1295	6134	1295	scaffold_12875	13725769	SF12_MullerC	11952364	A	G	7298.94	A	G	346	10	84	25	39	44	47	49	46	7566.94	A	G	346	10	84	25	39	44	47	49	46	1418.42	A	G	76	0	45	31	0	1689.42	A	G	85	0	52	33	0
924	1296	876	1296	scaffold_12875	13664001	SF12_MullerC	12011447	G	C	6935.94	G	C	333	12	72	28	37	30	47	55	52	6864.94	G	C	333	12	72	28	37	30	47	55	52	1168.42	G	C	64	0	36	28	0	1203.42	G	C	67	0	36	31	0
925	1297	2604	1297	scaffold_12875	13641957	SF12_MullerC	12033270	A	G	9048.39	A	G	355	6	79	20	50	28	44	54	73	8993.39	A	G	354	6	79	20	50	28	44	54	72	1089.42	A	G	83	0	38	45	0	1089.42	A	G	82	0	38	44	0
926	1298	5708	1298	scaffold_12875	13626433	SF12_MullerC	12047222	A	T	9516.94	A	T	375	13	79	31	52	35	51	55	58	9507.94	A	T	375	13	79	31	52	35	51	55	58	1998.42	A	T	76	0	45	31	0	2121.42	A	T	79	0	48	31	0
927	1299	3230	1299	scaffold_12875	13601964	SF12_MullerC	12070453	A	C	8992.94	A	C	385	9	91	24	54	41	56	49	61	8784.94	A	C	383	9	91	24	53	41	54	49	61	1434.42	A	C	72	0	48	23	0	1505.42	A	C	77	0	52	24	0
928	1300	2314	1300	scaffold_12875	13576745	SF12_MullerC	12093575	A	C	8819.95	A	C	365	7	79	33	49	28	57	44	66	8698.96	A	C	364	7	79	33	48	28	57	44	66	875.42	A	C	50	0	25	24	0	1017.42	A	C	55	0	31	24	0
929	1301	1853	1301	scaffold_12875	13564349	SF12_MullerC	12106251	A	T	7600.94	A	T	341	10	76	27	44	29	53	52	50	7597.94	A	T	341	10	76	27	44	29	53	52	50	1347.42	A	T	71	0	45	23	0	1376.42	A	T	73	0	45	25	0
930	1302	4636	1302	scaffold_12875	13561478	SF12_MullerC	12109271	A	C	8725.94	A	C	384	11	85	23	49	37	55	60	64	8675.94	A	C	384	11	85	23	49	37	54	60	64	1099.42	A	C	61	0	36	24	0	1180.42	A	C	62	0	37	24	0
931	1303	3231	1303	scaffold_12875	13552816	SF12_MullerC	12117954	T	C	8120.94	T	C	367	9	70	23	55	38	59	55	52	8158.94	T	C	366	9	70	23	55	39	58	55	52	1201.42	T	C	54	0	42	12	0	1399.42	T	C	61	0	48	12	0
932	1304	2269	1304	scaffold_12875	13478145	SF12_MullerC	12195938	C	A	8566.94	C	A	372	9	84	31	46	39	56	47	60	8375.94	C	A	370	9	83	31	46	39	56	47	59	1008.42	C	A	59	0	34	25	0	1063.42	C	A	60	0	35	24	0
933	1305	306	1305	scaffold_12875	13420239	SF12_MullerC	12248321	T	C	9085.94	T	C	363	9	70	26	56	36	49	56	61	9223.94	T	C	366	9	71	26	57	36	49	56	62	968.42	T	C	48	0	22	26	0	1097.42	T	C	50	0	25	25	0
934	1306	867	1306	scaffold_12875	13350747	SF12_MullerC	12311439	T	C	8516.94	T	C	359	8	78	31	48	36	57	45	55	8507.94	T	C	358	8	78	30	48	36	57	45	55	835.42	T	C	46	0	26	19	0	890.42	T	C	51	0	26	22	0
935	1307	2696	1307	scaffold_12875	13223978	SF12_MullerC	12437318	G	T	8267.94	G	T	343	12	61	27	49	32	48	62	52	8301.94	G	T	344	12	61	27	48	32	49	62	53	1514.42	G	T	53	0	35	17	0	1661.42	G	T	56	0	38	18	0
938	1308	2910	1308	scaffold_12875	13216947	SF12_MullerC	12444866	T	C	9335.94	T	C	376	9	79	18	72	25	58	54	59	9323.94	T	C	376	9	80	18	72	25	58	54	58	1226.42	T	C	68	0	40	28	0	1321.42	T	C	72	0	42	29	0
939	1309	4592	1309	scaffold_12875	13014017	SF12_MullerC	12642909	G	A	7851.9	G	A	353	6	96	26	53	21	49	45	57	8168.9	G	A	354	6	96	26	53	21	49	45	58	645.42	G	A	48	0	22	25	0	863.42	G	A	56	0	29	25	0
940	1310	2069	1310	scaffold_12875	13011848	SF12_MullerC	12645072	A	G	7656.7	A	G	333	6	80	19	47	39	43	41	56	7632.04	A	G	336	6	83	19	47	39	43	41	56	1077.42	A	G	65	0	32	32	0	1038.42	A	G	62	0	31	30	0
942	1311	4160	1311	scaffold_12875	12819487	SF12_MullerC	12833220	T	A	8138.94	T	A	372	12	84	35	54	37	38	52	60	8020.94	T	A	368	12	84	35	54	36	37	52	58	1203.42	T	A	72	0	40	32	0	1209.42	T	A	70	0	40	30	0
943	1312	6261	1312	scaffold_12875	12725177	SF12_MullerC	12918860	C	G	9175.94	C	G	392	9	92	24	66	33	50	56	61	9178.94	C	G	391	9	92	24	66	33	50	55	61	1297.42	C	G	70	0	42	26	0	1367.42	C	G	73	0	44	28	0
944	1313	3978	1313	scaffold_12875	12677946	SF12_MullerC	12966381	G	C	8633.94	G	C	384	13	78	25	56	39	51	63	59	8370.94	G	C	383	13	78	25	56	39	51	63	58	1360.42	G	C	87	0	45	40	0	1568.42	G	C	94	0	51	40	0
945	1314	1825	1314	scaffold_12875	12640822	SF12_MullerC	13005342	C	G	8562.94	C	G	368	13	79	20	63	34	53	54	51	8556.94	C	G	368	13	79	20	63	34	53	54	51	855.42	C	G	57	0	28	29	0	894.42	C	G	62	0	29	32	0
946	1315	3094	1315	scaffold_12875	12627848	SF12_MullerC	13018901	T	C	10811.9	T	C	388	11	86	29	59	31	59	49	62	10813.9	T	C	387	11	86	29	59	31	59	49	62	1378.42	T	C	62	0	32	30	0	1403.42	T	C	63	0	33	30	0
947	1316	3570	1316	scaffold_12875	12627842	SF12_MullerC	13018907	A	C	10809.9	A	C	396	12	88	32	56	31	60	51	64	10811.9	A	C	395	12	88	32	56	31	60	51	64	1343.42	A	C	60	0	30	30	0	1368.42	A	C	61	0	31	30	0
948	1317	6019	1317	scaffold_12875	12616632	SF12_MullerC	13032276	C	T	7639.94	C	T	353	8	77	26	44	36	45	56	58	7645.94	C	T	352	8	77	26	44	36	45	56	57	708.42	C	T	43	0	23	19	0	872.42	C	T	48	0	28	19	0
949	1318	5658	1318	scaffold_12875	12526938	SF12_MullerC	13127983	A	T	8767.94	A	T	366	15	81	21	58	25	59	57	49	8806.94	A	T	366	15	81	21	58	25	60	57	49	1100.42	A	T	86	0	37	48	0	1063.42	A	T	84	0	36	47	0
950	1319	1026	1319	scaffold_12875	12513786	SF12_MullerC	13141285	T	C	8615.94	T	C	379	13	79	21	63	31	57	60	54	8570.94	T	C	379	13	79	21	63	31	57	60	54	829.42	T	C	45	0	24	20	0	864.42	T	C	45	0	25	19	0
951	1320	2287	1320	scaffold_12875	12507950	SF12_MullerC	13147256	G	A	8684.94	G	A	382	13	85	24	55	41	44	59	61	8747.94	G	A	380	13	84	24	55	40	44	59	61	880.42	G	A	50	0	29	20	0	969.42	G	A	57	0	33	23	0
952	1321	2360	1321	scaffold_12875	12381743	SF12_MullerC	13276421	A	G	8330.94	A	G	369	11	71	30	53	36	58	54	55	8363.94	A	G	369	11	71	30	53	36	58	54	55	1251.42	A	G	70	0	40	30	0	1349.42	A	G	73	0	42	31	0
953	1322	1134	1322	scaffold_12875	12361884	SF12_MullerC	13296207	T	G	6419.94	T	G	338	17	71	26	46	34	54	54	36	6717.94	T	G	342	17	72	26	46	34	56	54	37	1672.42	T	G	93	0	54	38	0	1786.42	T	G	99	0	59	39	0
954	1323	5346	1323	scaffold_12875	12330530	SF12_MullerC	13327861	G	A	7970.94	G	A	370	10	75	31	49	48	47	51	59	7967.94	G	A	370	10	75	31	49	48	47	51	59	1187.42	G	A	59	0	38	21	0	1228.42	G	A	63	0	39	23	0
955	1324	1979	1324	scaffold_12875	12304671	SF12_MullerC	13355033	G	A	9968.94	G	A	374	12	85	30	58	28	52	53	56	9749.94	G	A	369	12	84	30	56	28	50	53	56	979.42	G	A	50	0	29	20	0	1232.42	G	A	57	0	32	25	0
956	1325	5598	1325	scaffold_12875	12253145	SF12_MullerC	13409962	A	G	8558.94	A	G	380	15	79	21	56	33	54	62	60	8507.94	A	G	383	15	79	23	57	33	54	62	60	947.42	A	G	69	0	35	32	0	1051.42	A	G	74	0	37	35	0
957	1326	4894	1326	scaffold_12875	12252856	SF12_MullerC	13410251	G	A	9483.9	G	A	391	4	86	26	56	44	53	46	76	9402.9	G	A	391	4	86	26	56	44	53	46	76	762.42	G	A	62	0	22	40	0	785.42	G	A	63	0	23	40	0
958	1327	4659	1327	scaffold_12875	12229980	SF12_MullerC	13430959	A	G	9274.94	A	G	359	10	89	24	52	26	53	47	58	9289.94	A	G	358	10	89	24	51	26	53	47	58	1453.42	A	G	72	0	47	24	0	1481.42	A	G	75	0	47	26	0
959	1328	6262	1328	scaffold_12875	12144015	SF12_MullerC	13507911	T	C	9072.94	T	C	384	10	91	20	59	37	47	49	71	9095.94	T	C	376	10	88	20	58	37	46	49	68	727.42	T	C	48	0	22	26	0	667.42	T	C	47	0	22	25	0
960	1329	953	1329	scaffold_12875	12122893	SF12_MullerC	13528761	G	A	9480.9	G	A	366	3	91	19	64	29	52	44	64	9268.9	G	A	364	3	90	19	63	29	52	44	63	880.42	G	A	65	0	28	37	0	1016.42	G	A	68	0	30	37	0
961	1330	1143	1330	scaffold_12875	12113672	SF12_MullerC	13538261	T	C	8332.94	T	C	342	10	85	20	59	29	41	48	50	8339.94	T	C	342	10	85	20	59	29	41	48	50	845.42	T	C	58	0	24	34	0	891.42	T	C	59	0	25	34	0
962	1331	1254	1331	scaffold_12875	12033523	SF12_MullerC	13624400	A	G	9962.94	A	G	377	6	87	26	53	27	59	43	75	9903.01	A	G	376	6	87	26	53	27	58	43	75	1646.42	A	G	81	0	51	28	0	1699.42	A	G	82	0	52	28	0
963	1332	5247	1332	scaffold_12875	12024311	SF12_MullerC	13634090	A	T	7964.58	A	T	341	5	69	26	50	27	48	51	63	7872.27	A	T	338	5	68	26	49	26	48	51	63	1081.42	A	T	65	0	33	32	0	1164.42	A	T	65	0	34	31	0
964	1333	5678	1333	scaffold_12875	11997313	SF12_MullerC	13663421	G	A	8866.94	G	A	344	9	80	20	58	23	43	48	63	8795.94	G	A	342	9	79	19	58	23	43	48	62	1324.42	G	A	78	0	42	33	0	1378.42	G	A	78	0	43	33	0
965	1334	4375	1334	scaffold_12875	11994610	SF12_MullerC	13666207	A	T	9328.94	A	T	374	8	77	20	54	29	61	57	68	9321.94	A	T	374	8	77	20	54	29	61	57	68	1171.42	A	T	79	0	34	45	0	1205.42	A	T	79	0	35	44	0
966	1335	512	1335	scaffold_12875	11992161	SF12_MullerC	13668566	T	C	8818.94	T	C	360	9	86	17	60	37	43	50	57	8761.94	T	C	360	9	86	17	60	38	43	50	56	1054.42	T	C	75	0	32	43	0	1220.42	T	C	80	0	37	43	0
967	1336	2428	1336	scaffold_12875	11853405	SF12_MullerC	13813522	A	G	8372.9	A	G	318	4	79	20	37	24	51	43	60	8285.9	A	G	318	4	79	20	37	24	51	43	60	1538.42	A	G	105	0	51	54	0	1715.42	A	G	109	0	54	54	0
968	1337	3670	1337	scaffold_12875	11842277	SF12_MullerC	13824963	C	T	7427.95	C	T	315	6	70	23	52	24	43	45	52	7296.95	C	T	314	6	69	23	52	24	42	45	52	677.42	C	T	51	0	22	29	0	742.42	C	T	56	0	24	29	0
969	1338	3824	1338	scaffold_12875	11835206	SF12_MullerC	13832049	G	A	9498.9	G	A	385	5	88	36	49	32	47	54	74	9235.9	G	A	384	5	88	36	48	32	47	54	74	757.42	G	A	66	0	25	40	0	903.42	G	A	69	0	29	40	0
970	1339	1368	1339	scaffold_12875	11813717	SF12_MullerC	13854127	T	C	7685.9	T	C	306	5	79	12	45	28	48	39	49	7583.9	T	C	305	5	78	12	45	28	49	39	48	1227.42	T	C	72	0	40	32	0	1230.42	T	C	70	0	38	32	0
971	1340	2215	1340	scaffold_12875	11769407	SF12_MullerC	13897549	A	G	8291.94	A	G	357	9	69	26	57	30	44	56	65	8298.94	A	G	356	9	69	26	56	30	44	56	65	1089.42	A	G	59	0	34	25	0	1098.42	A	G	62	0	34	27	0
972	1341	5718	1341	scaffold_12875	11764896	SF12_MullerC	13902139	G	A	9032.94	G	A	362	7	78	23	63	32	49	44	65	9039.94	G	A	361	7	78	22	63	32	49	44	65	1034.42	G	A	64	0	31	32	0	1074.42	G	A	68	0	31	36	0
973	1342	969	1342	scaffold_12875	11764521	SF12_MullerC	13902514	G	A	9763.9	G	A	335	1	72	21	48	38	37	38	80	9668.9	G	A	333	1	72	21	47	38	37	38	79	1585.42	G	A	63	0	36	27	0	1675.42	G	A	66	0	38	28	0
974	1343	1001	1343	scaffold_12875	11656227	SF12_MullerC	14015168	C	T	10308	C	T	387	7	86	19	67	29	59	47	71	10335	C	T	387	7	86	19	67	29	59	47	71	1150.42	C	T	68	0	36	32	0	1204.42	C	T	70	0	38	32	0
975	1344	4329	1344	scaffold_12875	11517689	SF12_MullerC	14162545	C	G	6160.94	C	G	364	24	70	34	50	46	35	70	35	6298.94	C	G	362	24	70	32	50	46	35	70	35	1221.42	C	G	54	0	37	17	0	1325.42	C	G	59	0	41	18	0
976	1345	5581	1345	scaffold_12875	11493101	SF12_MullerC	14188820	G	A	5655.94	G	A	342	21	58	38	41	40	38	71	33	5618.94	G	A	342	21	58	38	41	40	38	71	33	1164.42	G	A	62	0	38	23	0	1256.42	G	A	66	0	40	24	0
977	1346	587	1346	scaffold_12875	11492407	SF12_MullerC	14189514	T	C	5264.94	T	C	349	23	61	37	42	51	23	73	38	5240.94	T	C	348	23	61	38	42	51	22	73	38	1176.42	T	C	72	0	37	35	0	1214.42	T	C	73	0	37	35	0
978	1347	655	1347	scaffold_12875	11491744	SF12_MullerC	14190177	A	G	5642.94	A	G	338	13	67	30	37	54	38	66	33	5624.94	A	G	337	13	67	30	36	54	38	66	33	1086.42	A	G	53	0	32	19	0	1220.42	A	G	53	0	33	19	0
979	1348	3296	1348	scaffold_12875	11488905	SF12_MullerC	14192899	T	C	4884.94	T	C	316	20	60	27	36	46	19	74	33	4877.94	T	C	314	20	60	27	36	46	18	74	33	965.42	T	C	65	0	35	27	0	1082.42	T	C	67	0	38	27	0
980	1349	2954	1349	scaffold_12875	11488747	SF12_MullerC	14193057	T	C	5369.94	T	C	334	15	53	30	28	55	35	72	45	5355.94	T	C	334	15	53	30	28	55	35	72	45	765.42	T	C	47	0	22	23	0	898.42	T	C	51	0	25	24	0
981	1350	1409	1350	scaffold_12875	11486076	SF12_MullerC	14195839	T	C	5974.94	T	C	370	18	69	40	46	61	30	63	42	6017.94	T	C	370	18	69	40	46	61	30	63	42	1224.42	T	C	56	0	38	18	0	1382.42	T	C	60	0	40	20	0
982	1351	6263	1351	scaffold_12875	11481543	SF12_MullerC	14200962	C	T	6874.94	C	T	398	28	74	37	48	57	32	77	44	6823.94	C	T	398	28	75	37	48	57	31	77	44	1008.42	C	T	56	0	33	23	0	1051.42	C	T	56	0	34	22	0
983	1352	3092	1352	scaffold_12875	11475758	SF12_MullerC	14205096	C	T	5985.94	C	T	356	23	67	35	44	61	29	63	34	5915.94	C	T	354	23	66	35	43	61	29	63	34	1035.42	C	T	64	0	31	33	0	1039.42	C	T	66	0	30	36	0
984	1353	1310	1353	scaffold_12875	11474951	SF12_MullerC	14205911	G	A	6139.94	G	A	362	19	79	42	40	51	15	70	46	5994.94	G	A	361	19	78	42	40	51	15	70	46	1254.42	G	A	66	0	40	23	0	1450.42	G	A	68	0	42	23	0
985	1354	547	1354	scaffold_12875	11474819	SF12_MullerC	14206043	G	T	5702.94	G	T	370	20	68	44	45	57	24	67	44	5672.94	G	T	369	20	67	44	45	57	24	67	44	979.42	G	T	54	0	32	16	0	1101.42	G	T	57	0	36	16	0
986	1355	1174	1355	scaffold_12875	11463359	SF12_MullerC	14214220	T	G	5633.94	T	G	346	19	56	38	35	59	23	81	34	5637.94	T	G	346	19	56	38	35	59	23	81	34	1001.42	T	G	52	0	24	28	0	1284.42	T	G	61	0	30	31	0
987	1356	3608	1356	scaffold_12875	11463353	SF12_MullerC	14214226	T	C	5484.94	T	C	342	20	54	35	33	60	24	80	35	5498.94	T	C	342	20	54	35	33	60	24	80	35	1039.42	T	C	54	0	25	29	0	1323.42	T	C	63	0	31	32	0
988	1357	3666	1357	scaffold_12875	11461683	SF12_MullerC	14215866	G	A	5359.94	G	A	368	24	55	41	44	62	31	80	31	5350.94	G	A	368	24	55	41	44	62	31	80	31	1277.42	G	A	68	0	46	22	0	1324.42	G	A	69	0	46	23	0
989	1358	2610	1358	scaffold_12875	11460086	SF12_MullerC	14217590	G	A	5610.94	G	A	360	19	67	42	44	51	27	68	41	5725.94	G	A	363	19	69	42	44	51	27	68	42	751.42	G	A	50	0	23	26	0	792.42	G	A	52	0	25	26	0
990	1359	5788	1359	scaffold_12875	11460054	SF12_MullerC	14217622	T	C	7648.94	T	C	365	20	75	37	48	48	29	65	43	7861.94	T	C	369	20	77	37	49	47	30	65	44	1000.42	T	C	47	0	23	24	0	1045.42	T	C	49	0	24	24	0
991	1360	5163	1360	scaffold_12875	11459939	SF12_MullerC	14217737	A	G	6531.94	A	G	345	18	73	28	51	44	31	60	39	6636.94	A	G	345	18	73	28	51	44	31	60	39	724.42	A	G	43	0	24	19	0	815.42	A	G	46	0	25	20	0
992	1361	4788	1361	scaffold_12875	11459342	SF12_MullerC	14218334	T	G	5782.94	T	G	347	28	72	32	39	52	33	63	28	5749.94	T	G	347	28	72	32	39	52	33	63	28	755.42	T	G	38	0	24	13	0	847.42	T	G	39	0	25	13	0
993	1362	781	1362	scaffold_12875	11458111	SF12_MullerC	14219541	A	G	6948.94	A	G	381	24	78	35	47	66	25	75	31	6867.94	A	G	378	24	77	35	46	66	25	74	31	1624.42	A	G	75	0	36	39	0	1804.42	A	G	79	0	40	39	0
994	1363	2047	1363	scaffold_12875	11451064	SF12_MullerC	14227433	G	A	5668.94	G	A	354	21	72	43	40	60	25	59	34	5680.94	G	A	354	21	72	43	40	60	25	59	34	598.42	G	A	36	0	17	16	0	767.42	G	A	39	0	20	19	0
995	1364	274	1364	scaffold_12875	11435174	SF12_MullerC	14243880	G	A	6228.94	G	A	348	19	75	30	49	54	24	58	39	6196.94	G	A	348	19	75	30	49	54	24	58	39	1480.42	G	A	83	0	47	36	0	1576.42	G	A	82	0	49	33	0
996	1365	2005	1365	scaffold_12875	11393976	SF12_MullerC	14286428	T	A	5877.94	T	A	402	27	71	52	38	55	37	84	38	5643.94	T	A	396	27	67	52	38	55	36	85	36	950.42	T	A	63	0	28	34	0	976.42	T	A	64	0	28	34	0
997	1366	3700	1366	scaffold_12875	11383050	SF12_MullerC	14297687	A	T	6180.94	A	T	351	21	69	26	45	46	30	75	39	6072.94	A	T	348	21	69	26	45	46	27	75	39	683.42	A	T	41	0	24	17	0	748.42	A	T	46	0	26	19	0
998	1367	5393	1367	scaffold_12875	11350320	SF12_MullerC	14331055	A	C	5682.94	A	C	360	21	70	41	34	56	31	63	42	5589.94	A	C	359	21	70	41	34	56	31	63	41	1235.42	A	C	62	0	39	21	0	1359.42	A	C	67	0	44	21	0
999	1368	440	1368	scaffold_12875	11343932	SF12_MullerC	14337499	T	A	6661.94	T	A	359	17	73	38	41	49	34	62	45	6661.94	T	A	359	17	73	38	41	49	34	62	45	1269.42	T	A	58	0	40	17	0	1330.42	T	A	60	0	42	17	0
1000	1369	3219	1369	scaffold_12875	11324120	SF12_MullerC	14352564	G	A	5781.94	G	A	372	20	60	38	44	58	36	78	37	5732.94	G	A	371	20	60	38	43	58	36	78	37	1066.42	G	A	66	0	35	30	0	1068.42	G	A	64	0	35	28	0
1001	1370	3379	1370	scaffold_12875	11297218	SF12_MullerC	14379738	T	A	5748.94	T	A	361	21	66	37	38	62	34	66	36	5623.94	T	A	360	21	67	37	36	62	34	66	35	960.42	T	A	54	0	33	21	0	1062.42	T	A	57	0	36	21	0
1002	1371	5666	1371	scaffold_12875	11278787	SF12_MullerC	14399098	C	T	5234.94	C	T	356	19	61	36	47	41	27	84	39	5218.94	C	T	354	18	60	36	47	41	27	84	39	1036.42	C	T	63	0	34	29	0	1100.42	C	T	65	0	35	30	0
1003	1372	6264	1372	scaffold_12875	11274164	SF12_MullerC	14401840	C	A	6181.94	C	A	345	24	78	24	41	55	34	56	32	5972.94	C	A	343	24	78	24	39	55	34	56	32	1057.42	C	A	70	0	35	33	0	1223.42	C	A	74	0	39	33	0
1004	1373	2917	1373	scaffold_12875	11250222	SF12_MullerC	14426518	T	A	5798.94	T	A	331	16	65	21	40	41	27	76	45	5519.94	T	A	329	16	64	21	40	41	27	76	44	920.42	T	A	56	0	31	25	0	949.42	T	A	57	0	32	25	0
1005	1374	4217	1374	scaffold_12875	11243425	SF12_MullerC	14433401	C	T	6187.94	C	T	377	19	77	45	30	68	29	66	42	6088.94	C	T	376	19	76	44	30	68	28	66	44	1481.42	C	T	81	0	36	45	0	1256.42	C	T	86	0	40	46	0
1006	1375	3576	1375	scaffold_12875	11215602	SF12_MullerC	14462457	G	A	4971.94	G	A	342	23	64	42	30	47	23	74	38	4974.94	G	A	341	23	64	42	30	46	23	74	38	1048.42	G	A	52	0	34	18	0	1243.42	G	A	56	0	37	19	0
1007	1376	1666	1376	scaffold_12875	11205104	SF12_MullerC	14472834	T	G	7378.94	T	G	370	24	72	42	45	47	32	71	37	7302.94	T	G	369	24	71	42	45	47	32	71	36	1259.42	T	G	59	0	29	30	0	1443.42	T	G	66	0	33	33	0
1008	1377	1410	1377	scaffold_12875	11203112	SF12_MullerC	14474874	A	G	6461.94	A	G	375	20	70	36	49	61	34	64	40	6464.94	A	G	374	20	70	35	49	61	34	64	40	1088.42	A	G	56	0	37	18	0	1300.42	A	G	66	0	42	24	0
1009	1378	3099	1378	scaffold_12875	11202971	SF12_MullerC	14475015	A	G	6955.94	A	G	371	20	82	34	43	45	41	64	42	6920.94	A	G	370	20	81	33	43	45	41	64	42	1588.42	A	G	78	0	50	27	0	1827.42	A	G	87	0	55	30	0
1010	1379	3049	1379	scaffold_12875	11191820	SF12_MullerC	14486109	T	A	7407.94	T	A	332	16	69	31	49	45	34	52	34	7407.94	T	A	332	16	69	31	49	45	34	52	34	879.42	T	A	54	0	28	26	0	957.42	T	A	54	0	28	26	0
1011	1380	4249	1380	scaffold_12875	11168137	SF12_MullerC	14510066	C	G	6943.94	C	G	385	19	77	30	40	53	41	77	47	6943.94	C	G	383	19	77	30	39	53	41	75	47	1022.42	C	G	59	0	31	27	0	1112.42	C	G	61	0	34	27	0
1012	1381	1248	1381	scaffold_12875	11145611	SF12_MullerC	14532889	C	T	6822.94	C	T	377	22	77	38	40	55	37	64	42	6801.94	C	T	377	22	77	38	40	55	37	64	42	1346.42	C	T	63	0	40	23	0	1352.42	C	T	61	0	39	22	0
1013	1382	4148	1382	scaffold_12875	11112517	SF12_MullerC	14566952	A	C	7647.94	A	C	371	16	57	37	50	55	43	69	44	7647.94	A	C	371	16	57	37	50	55	43	69	44	1384.42	A	C	46	0	32	14	0	1568.42	A	C	52	0	36	16	0
1014	1383	2034	1383	scaffold_12875	11109475	SF12_MullerC	14570002	A	C	6235.94	A	C	363	21	62	35	37	50	40	76	42	6198.94	A	C	362	21	62	35	37	50	40	76	41	942.42	A	C	57	0	30	27	0	1108.42	A	C	63	0	34	29	0
1015	1384	1782	1384	scaffold_12875	11107147	SF12_MullerC	14572377	A	T	6126.94	A	T	342	17	60	23	46	59	36	63	38	6088.94	A	T	341	17	59	23	46	59	36	63	38	1138.42	A	T	67	0	35	32	0	1159.42	A	T	70	0	36	34	0
1016	1385	2043	1385	scaffold_12875	11080010	SF12_MullerC	14600571	A	G	6176.94	A	G	318	15	64	31	27	56	32	56	37	6180.94	A	G	318	15	64	31	27	56	32	56	37	1318.42	A	G	53	0	31	22	0	1386.42	A	G	53	0	33	20	0
1017	1386	3539	1386	scaffold_12875	11060125	SF12_MullerC	14621032	A	G	5718.94	A	G	341	18	68	45	29	49	32	61	39	5664.94	A	G	339	18	67	45	29	49	32	60	39	1111.42	A	G	64	0	37	26	0	1230.42	A	G	66	0	39	26	0
1018	1387	2824	1387	scaffold_12875	11051643	SF12_MullerC	14629542	A	G	6694.94	A	G	335	21	64	32	39	52	34	63	30	6694.94	A	G	335	21	64	32	39	52	34	63	30	1225.42	A	G	57	0	28	29	0	1315.42	A	G	59	0	30	29	0
1019	1388	2114	1388	scaffold_12875	11051640	SF12_MullerC	14629545	C	G	6689.94	C	G	342	20	66	34	39	52	37	62	32	6689.94	C	G	342	20	66	34	39	52	37	62	32	1225.42	C	G	58	0	28	30	0	1315.42	C	G	60	0	30	30	0
1020	1389	1988	1389	scaffold_12875	11010928	SF12_MullerC	14671765	G	C	6991.94	G	C	384	28	72	34	41	43	46	77	43	7029.94	G	C	384	28	72	34	41	43	46	77	43	1013.42	G	C	54	0	33	20	0	1022.42	G	C	56	0	34	21	0
1021	1390	1222	1390	scaffold_12875	10967984	SF12_MullerC	14711422	T	C	8505.94	T	C	352	10	77	21	59	26	49	51	59	8509.94	T	C	352	10	77	21	59	26	49	51	59	863.44	T	C	41	0	32	9	0	1051.47	T	C	44	0	36	8	0
1022	1391	2307	1391	scaffold_12875	10964487	SF12_MullerC	14715294	A	G	7108.94	A	G	368	16	78	36	37	34	54	59	53	7071.94	A	G	367	16	77	36	37	34	54	59	53	976.42	A	G	55	0	31	22	0	1124.42	A	G	67	0	36	26	0
1023	1392	2200	1392	scaffold_12875	10945005	SF12_MullerC	14726171	A	G	6222.94	A	G	324	17	67	31	40	25	39	61	41	6246.94	A	G	325	17	67	32	40	25	39	61	41	680.42	A	G	44	0	24	20	0	828.42	A	G	47	0	27	20	0
1024	1393	6265	1393	scaffold_12875	10891473	SF12_MullerC	14777126	C	A	7280.94	C	A	342	10	68	27	37	34	54	56	55	7526.94	C	A	342	10	69	27	37	34	54	56	55	605.42	C	A	34	0	17	16	0	844.42	C	A	43	0	23	20	0
1025	1394	2061	1394	scaffold_12875	10796749	SF12_MullerC	14879620	C	G	8015.94	C	G	389	18	84	38	44	33	50	65	57	8173.94	C	G	389	18	84	38	44	33	50	65	57	1330.42	C	G	67	0	41	26	0	1288.42	C	G	68	0	40	28	0
1026	1395	2994	1395	scaffold_12875	10750527	SF12_MullerC	14928701	T	C	8355.94	T	C	374	12	77	29	51	37	47	58	61	8316.94	T	C	373	12	77	29	50	37	47	58	61	1206.42	T	C	76	0	41	34	0	1289.42	T	C	78	0	44	34	0
1027	1396	5830	1396	scaffold_12875	10725184	SF12_MullerC	14954117	T	C	7315.94	T	C	382	15	76	36	40	44	49	62	59	7314.94	T	C	379	15	76	36	39	43	48	62	59	886.42	T	C	61	0	28	31	0	1152.42	T	C	67	0	35	30	0
1028	1397	4279	1397	scaffold_12875	10659850	SF12_MullerC	15021373	G	A	7933.94	G	A	377	14	81	34	56	37	53	52	49	7897.94	G	A	374	14	81	34	56	35	53	52	48	1048.42	G	A	73	0	34	38	0	1132.42	G	A	75	0	35	39	0
1029	1398	644	1398	scaffold_12875	10560256	SF12_MullerC	15122801	G	C	6485.94	G	C	348	19	71	27	50	41	38	60	41	6452.94	G	C	346	18	70	27	50	41	38	60	41	1299.42	G	C	65	0	41	21	0	1359.42	G	C	66	0	43	20	0
1030	1399	4495	1399	scaffold_12875	10432601	SF12_MullerC	15225333	T	C	5452.94	T	C	344	25	59	34	39	53	35	68	30	5441.94	T	C	344	25	59	34	39	53	35	68	30	1128.42	T	C	79	0	37	42	0	1374.42	T	C	87	0	44	43	0
1031	1400	5082	1400	scaffold_12875	10420737	SF12_MullerC	15241183	G	A	4870.94	G	A	364	23	55	32	40	70	27	80	37	4875.94	G	A	363	23	55	31	40	70	27	80	37	905.42	G	A	46	0	27	19	0	1022.42	G	A	51	0	29	22	0
1032	1401	711	1401	scaffold_12875	10416390	SF12_MullerC	15245506	T	C	4617.94	T	C	365	28	54	43	30	57	29	94	29	4642.94	T	C	364	28	54	43	30	57	29	94	29	1126.42	T	C	69	0	37	30	0	1267.42	T	C	72	0	40	30	0
1033	1402	2540	1402	scaffold_12875	10413612	SF12_MullerC	15248258	T	C	5435.94	T	C	363	27	62	34	33	45	33	88	40	5410.94	T	C	362	27	61	34	33	45	33	88	40	1201.42	T	C	87	0	37	49	0	1302.42	T	C	93	0	43	49	0
1034	1403	3771	1403	scaffold_12875	10405924	SF12_MullerC	15255959	T	C	6214.94	T	C	353	21	56	42	42	52	26	79	35	6138.94	T	C	351	21	56	42	40	52	26	79	35	1128.42	T	C	54	0	27	27	0	1445.42	T	C	64	0	35	29	0
1035	1404	461	1404	scaffold_12875	10405914	SF12_MullerC	15255969	T	C	6012.94	T	C	345	20	50	41	46	52	27	75	33	5928.94	T	C	343	20	50	41	44	52	27	75	33	1045.42	T	C	53	0	24	29	0	1354.42	T	C	63	0	32	31	0
1036	1405	5169	1405	scaffold_12875	10401616	SF12_MullerC	15260249	G	C	5110.94	G	C	369	31	67	36	34	60	34	82	24	4937.94	G	C	367	31	67	36	33	60	34	82	23	888.42	G	C	60	0	30	30	0	909.42	G	C	62	0	30	32	0
1037	1406	2316	1406	scaffold_12875	10392043	SF12_MullerC	15270345	T	C	5135.94	T	C	356	25	57	42	39	45	30	81	37	5137.94	T	C	356	25	57	42	39	45	30	81	37	993.42	T	C	52	0	33	19	0	1135.42	T	C	55	0	36	19	0
1038	1407	5018	1407	scaffold_12875	10391665	SF12_MullerC	15270721	G	C	4551.94	G	C	318	25	53	37	33	40	34	76	20	4532.94	G	C	318	25	53	37	33	40	34	76	20	1271.42	G	C	64	0	41	21	0	1253.42	G	C	63	0	41	20	0
1039	1408	2237	1408	scaffold_12875	10374526	SF12_MullerC	15288605	C	T	4885.94	C	T	326	25	59	23	35	49	28	79	27	4919.94	C	T	325	25	59	23	35	49	28	79	27	1470.42	C	T	83	0	49	34	0	1598.42	C	T	85	0	51	34	0
1040	1409	3045	1409	scaffold_12875	10371425	SF12_MullerC	15291729	G	C	4438.94	G	C	333	26	60	35	24	55	21	77	34	4403.94	G	C	332	26	60	35	24	54	20	77	34	903.42	G	C	57	0	30	27	0	913.42	G	C	56	0	30	26	0
1041	1410	4582	1410	scaffold_12875	10286577	SF12_MullerC	15383462	G	T	7707.94	G	T	345	8	80	30	58	35	35	45	53	7786.94	G	T	345	8	80	30	58	35	35	45	53	887.42	G	T	51	0	28	23	0	1037.42	G	T	57	0	33	24	0
1042	1411	2277	1411	scaffold_12875	10276250	SF12_MullerC	15393825	C	T	7275.94	C	T	323	7	66	19	53	38	47	52	41	7231.94	C	T	320	7	66	19	53	38	47	50	40	985.42	C	T	52	0	33	19	0	982.42	C	T	55	0	34	21	0
1043	1412	160	1412	scaffold_12875	10228047	SF12_MullerC	15442689	G	A	8309	G	A	355	7	84	29	38	25	59	47	64	8217	G	A	353	7	84	29	38	25	58	47	64	858.42	G	A	63	0	26	35	0	876.42	G	A	63	0	26	35	0
1044	1413	895	1413	scaffold_12875	10214504	SF12_MullerC	15455844	G	A	8910.94	G	A	369	15	87	17	51	35	48	57	59	8821.94	G	A	364	15	85	17	48	35	48	57	59	1246.42	G	A	79	0	42	36	0	1266.42	G	A	83	0	42	40	0
1045	1414	262	1414	scaffold_12875	10205200	SF12_MullerC	15464822	A	G	7404.94	A	G	356	9	76	26	50	49	48	45	52	6762.94	A	G	344	9	71	26	49	49	46	45	48	793.42	A	G	42	0	25	16	0	1123.42	A	G	55	0	35	19	0
1046	1415	326	1415	scaffold_12875	10186312	SF12_MullerC	15484217	T	G	8320.94	T	G	347	13	75	24	51	22	51	57	54	8361.94	T	G	349	13	75	24	52	22	51	57	55	1036.42	T	G	60	0	35	24	0	1163.42	T	G	63	0	38	24	0
1047	1416	4132	1416	scaffold_12875	10177411	SF12_MullerC	15493531	T	C	8336.94	T	C	358	11	76	20	52	29	45	58	66	8413.94	T	C	356	11	75	20	52	29	43	58	66	1159.42	T	C	56	0	35	21	0	1274.42	T	C	68	0	39	28	0
1048	1417	6266	1417	scaffold_12875	10122626	SF12_MullerC	15550370	G	A	8456.94	G	A	363	14	82	25	51	34	45	54	57	8475.94	G	A	363	14	82	25	51	34	45	54	57	1029.42	G	A	48	0	33	13	0	1310.42	G	A	48	0	35	12	0
1049	1418	2028	1418	scaffold_12875	10116135	SF12_MullerC	15556921	C	T	8681.94	C	T	321	7	61	11	49	35	52	51	55	8703.94	C	T	322	7	61	11	49	35	53	51	55	1266.42	C	T	65	0	29	36	0	1375.42	C	T	68	0	31	37	0
1050	1419	411	1419	scaffold_12875	10062210	SF12_MullerC	15611682	T	C	8594.9	T	C	369	5	75	31	50	34	52	47	75	8487.9	T	C	374	5	76	31	52	34	54	47	75	855.42	T	C	53	0	27	26	0	1009.42	T	C	60	0	34	26	0
1051	1420	5492	1420	scaffold_12875	9991762	SF12_MullerC	15669892	T	C	8369.94	T	C	371	10	75	18	64	43	54	52	54	8339.94	T	C	370	10	75	18	63	43	54	52	54	920.42	T	C	59	0	26	25	0	966.42	T	C	62	0	29	27	0
1052	1421	801	1421	scaffold_12875	9938023	SF12_MullerC	15718288	T	C	9669.94	T	C	376	15	87	25	51	38	53	54	53	9640.94	T	C	375	15	87	25	50	38	53	54	53	865.42	T	C	43	0	20	23	0	1495.42	T	C	58	0	34	24	0
1061	1422	5266	1422	scaffold_12875	9734082	SF12_MullerC	15920787	C	A	6200.94	C	A	307	9	69	24	39	30	33	57	45	6302.94	C	A	314	9	73	24	39	30	33	57	47	1025.42	C	A	58	0	32	26	0	1136.42	C	A	64	0	35	29	0
1062	1423	458	1423	scaffold_12875	9640964	SF12_MullerC	16014179	T	C	7853.9	T	C	327	2	67	22	50	31	51	45	57	7806.9	T	C	325	2	66	22	50	31	51	45	57	1249.42	T	C	70	0	41	29	0	1300.42	T	C	71	0	42	29	0
1063	1424	412	1424	scaffold_12875	9634858	SF12_MullerC	16021005	T	G	8212.94	T	G	352	14	86	19	56	34	32	54	56	8177.94	T	G	353	14	86	19	56	34	32	55	56	839.42	T	G	58	0	29	28	0	955.42	T	G	59	0	31	28	0
1064	1425	589	1425	scaffold_12875	9619334	SF12_MullerC	16036128	T	A	8196.94	T	A	356	13	83	27	59	35	47	50	42	8111.94	T	A	353	13	82	27	58	35	46	50	42	687.42	T	A	36	0	21	15	0	705.42	T	A	42	0	21	19	0
1065	1426	4482	1426	scaffold_12875	9617043	SF12_MullerC	16038499	T	C	8871.94	T	C	366	10	79	12	64	37	55	49	58	8836.94	T	C	364	10	79	12	64	37	54	49	58	1264.42	T	C	57	0	43	14	0	1382.42	T	C	57	0	42	15	0
1066	1427	398	1427	scaffold_12875	9613836	SF12_MullerC	16041647	C	G	7651.94	C	G	339	10	72	19	42	27	51	57	58	7622.94	C	G	338	10	71	19	42	27	51	57	58	1278.42	C	G	66	0	37	29	0	1373.42	C	G	67	0	39	28	0
1067	1428	675	1428	scaffold_12875	9554352	SF12_MullerC	16089393	C	A	8140.94	C	A	352	9	69	17	68	33	42	57	57	8291.94	C	A	352	9	69	17	68	33	42	57	57	734.42	C	A	57	0	24	32	0	801.42	C	A	59	0	25	33	0
1068	1429	2248	1429	scaffold_12875	9493147	SF12_MullerC	16153437	T	G	7936.94	T	G	353	8	72	29	61	26	40	53	63	7496.94	T	G	348	8	70	29	60	26	39	53	62	903.42	T	G	52	0	30	21	0	1126.42	T	G	62	0	40	21	0
1069	1430	389	1430	scaffold_12875	9396937	SF12_MullerC	16221427	G	T	8578.94	G	T	384	12	81	25	58	33	49	63	63	8447.94	G	T	379	12	80	25	59	33	48	62	60	1053.42	G	T	54	0	35	19	0	1143.42	G	T	55	0	37	18	0
1070	1431	3932	1431	scaffold_12875	9302918	SF12_MullerC	16312432	G	A	8799.01	G	A	346	5	67	21	63	27	56	46	60	8632.01	G	A	343	5	67	21	62	27	55	46	59	1147.42	G	A	64	0	37	27	0	1292.42	G	A	67	0	40	27	0
1071	1432	4787	1432	scaffold_12875	9295635	SF12_MullerC	16319596	A	T	8517.94	A	T	330	6	69	16	57	24	53	48	57	8525.94	A	T	329	6	69	16	57	24	53	47	57	862.42	A	T	48	0	29	18	0	887.42	A	T	49	0	29	19	0
1072	1433	3352	1433	scaffold_12875	9215636	SF12_MullerC	16394753	G	T	7233.94	G	T	326	9	65	23	47	27	48	54	53	7316.94	G	T	326	9	65	23	47	27	48	54	53	1005.42	G	T	61	0	37	22	0	1098.42	G	T	62	0	39	22	0
1073	1434	5048	1434	scaffold_12875	9158057	SF12_MullerC	16456563	A	G	8428.94	A	G	371	13	82	22	45	37	44	60	67	8426.94	A	G	367	13	82	21	46	36	44	60	65	1319.42	A	G	65	0	43	22	0	1382.42	A	G	67	0	45	22	0
1074	1435	272	1435	scaffold_12875	9152147	SF12_MullerC	16462740	G	A	7610.94	G	A	359	12	80	25	59	38	39	52	53	7071.94	G	A	346	12	76	25	58	38	34	52	50	912.42	G	A	61	0	30	30	0	1078.42	G	A	63	0	34	28	0
1075	1436	870	1436	scaffold_12875	9152110	SF12_MullerC	16462777	A	G	9293.94	A	G	351	12	82	23	53	40	43	49	49	8746.94	A	G	338	12	77	23	53	40	38	49	46	1360.42	A	G	58	0	31	27	0	1630.42	A	G	62	0	37	25	0
1076	1437	563	1437	scaffold_12875	9152100	SF12_MullerC	16462787	C	T	10093.9	C	T	364	12	86	20	51	39	49	53	54	9463.94	C	T	349	12	79	20	52	39	44	53	50	1520.42	C	T	62	0	34	28	0	1790.42	C	T	66	0	40	26	0
1077	1438	227	1438	scaffold_12875	9113189	SF12_MullerC	16505678	A	G	8780.94	A	G	374	12	81	24	55	37	54	52	59	8786.94	A	G	374	12	81	24	55	37	54	52	59	1263.42	A	G	65	0	38	24	0	1382.42	A	G	67	0	42	22	0
1078	1439	310	1439	scaffold_12875	9112895	SF12_MullerC	16505972	A	C	9440.94	A	C	370	9	85	18	61	31	58	46	62	9373.94	A	C	369	9	83	18	61	31	58	46	62	1006.42	A	C	62	0	34	28	0	1015.42	A	C	62	0	34	28	0
1079	1440	2109	1440	scaffold_12875	9084387	SF12_MullerC	16534860	C	T	8583.94	C	T	392	14	88	25	53	29	59	58	63	8584.94	C	T	391	14	87	25	53	29	59	58	63	1501.42	C	T	71	0	51	20	0	1441.42	C	T	70	0	49	21	0
1080	1441	713	1441	scaffold_12875	9038566	SF12_MullerC	16582083	T	C	7577.94	T	C	359	11	72	26	57	38	51	52	51	7061.94	T	C	350	11	72	26	53	38	49	52	48	1025.42	T	C	66	0	34	32	0	1072.42	T	C	67	0	34	33	0
1081	1442	4445	1442	scaffold_12875	9015981	SF12_MullerC	16605906	T	G	7454.94	T	G	335	11	74	20	43	36	35	55	61	7420.94	T	G	334	11	74	20	42	36	35	55	61	988.42	T	G	59	0	30	29	0	1164.42	T	G	63	0	33	30	0
1082	1443	1999	1443	scaffold_12875	8993816	SF12_MullerC	16622743	A	G	6893.94	A	G	334	13	66	25	50	28	35	65	50	6888.94	A	G	332	13	65	25	49	28	35	65	50	750.42	A	G	49	0	24	25	0	732.42	A	G	49	0	23	25	0
1083	1444	659	1444	scaffold_12875	8975776	SF12_MullerC	16635471	G	A	8713.94	G	A	329	9	75	23	48	34	39	50	51	8713.94	G	A	329	9	75	23	48	34	39	50	51	1715.42	G	A	63	0	40	23	0	1759.42	G	A	65	0	41	24	0
1084	1445	637	1445	scaffold_12875	8919118	SF12_MullerC	16693811	T	G	7509.94	T	G	345	12	79	25	54	28	34	55	57	7400.94	T	G	342	12	78	25	53	28	34	55	56	1206.42	T	G	66	0	38	28	0	1357.42	T	G	73	0	42	30	0
1085	1446	2073	1446	scaffold_12875	8916623	SF12_MullerC	16696653	C	G	7185.12	C	G	302	5	73	26	34	30	47	36	51	7159.12	C	G	302	5	73	26	34	30	47	36	51	1183.42	C	G	56	0	40	16	0	1292.42	C	G	58	0	42	16	0
1086	1447	983	1447	scaffold_12875	8904658	SF12_MullerC	16708342	T	A	7278.94	T	A	325	14	72	16	48	21	46	58	50	7024.94	T	A	322	14	72	16	47	21	44	58	50	823.42	T	A	48	0	28	20	0	902.42	T	A	52	0	31	20	0
1087	1448	5983	1448	scaffold_12875	8902735	SF12_MullerC	16710330	T	C	7138.94	T	C	283	9	60	16	42	27	34	50	44	7132.94	T	C	283	9	60	16	42	27	34	50	44	1746.42	T	C	71	0	39	32	0	1913.42	T	C	76	0	43	33	0
1088	1449	926	1449	scaffold_12875	8895792	SF12_MullerC	16717294	A	T	7339.94	A	T	329	10	69	23	48	34	41	51	53	7383.94	A	T	330	10	69	23	48	34	41	52	53	1454.42	A	T	90	0	49	40	0	1535.42	A	T	91	0	50	40	0
1089	1450	3250	1450	scaffold_12875	8878084	SF12_MullerC	16735556	T	G	6630.94	T	G	315	8	66	20	49	27	37	60	47	6653.94	T	G	313	8	65	20	49	27	37	60	46	668.42	T	G	44	0	23	21	0	820.42	T	G	55	0	28	23	0
1090	1451	3278	1451	scaffold_12875	8820720	SF12_MullerC	16795135	C	G	7621.94	C	G	323	7	71	17	51	37	34	47	59	7361.94	C	G	319	7	70	17	49	37	33	47	59	1040.42	C	G	65	0	33	31	0	1115.42	C	G	69	0	34	34	0
1091	1452	6267	1452	scaffold_12875	8807787	SF12_MullerC	16808407	C	T	8573.95	C	T	345	7	86	17	52	33	44	47	59	8243.95	C	T	339	7	86	17	49	32	44	47	57	955.42	C	T	77	0	34	42	0	987.42	C	T	79	0	36	42	0
1092	1453	1615	1453	scaffold_12875	8746260	SF12_MullerC	16851493	C	T	8928.03	C	T	365	7	90	19	59	33	51	43	61	8963.99	C	T	362	7	89	18	57	33	51	44	60	684.42	C	T	63	0	24	39	0	842.42	C	T	71	0	27	42	0
1093	1454	1491	1454	scaffold_12875	8739605	SF12_MullerC	16858256	G	C	7769.94	G	C	345	10	73	15	56	27	45	56	62	7380.94	G	C	332	10	71	15	52	27	42	56	58	906.42	G	C	61	0	29	31	0	1214.42	G	C	76	0	40	33	0
1094	1455	1614	1455	scaffold_12875	8703465	SF12_MullerC	16888916	A	G	8775.9	A	G	384	4	86	24	51	40	51	64	62	8725.9	A	G	382	4	86	24	50	40	50	64	62	816.42	A	G	40	0	25	15	0	790.42	A	G	46	0	26	18	0
1095	1456	1234	1456	scaffold_12875	8703405	SF12_MullerC	16888976	T	G	8518.94	T	G	371	10	85	23	51	36	51	63	51	8518.94	T	G	371	10	85	23	51	36	51	63	51	760.42	T	G	41	0	24	17	0	828.42	T	G	47	0	26	20	0
1096	1457	5943	1457	scaffold_12875	8675853	SF12_MullerC	16916958	C	T	7973.94	C	T	383	13	80	37	52	35	46	64	55	8096.94	C	T	383	13	80	37	52	35	46	64	55	1158.42	C	T	84	0	40	44	0	1354.42	C	T	91	0	46	45	0
1097	1458	4196	1458	scaffold_12875	8635094	SF12_MullerC	16956756	A	T	7713.93	A	T	305	5	75	15	53	28	35	37	56	7735.93	A	T	305	5	75	15	53	28	35	37	56	1254.42	A	T	67	0	37	30	0	1307.42	A	T	69	0	38	31	0
1098	1459	2869	1459	scaffold_12875	8622674	SF12_MullerC	16970079	C	T	8447.94	C	T	361	9	79	12	52	35	58	60	56	8548.94	C	T	362	9	79	12	52	35	58	60	57	862.42	C	T	45	0	27	18	0	938.42	C	T	49	0	29	19	0
1099	1460	213	1460	scaffold_12875	8575046	SF12_MullerC	17020334	A	T	8159.94	A	T	357	12	83	18	52	23	52	55	62	8263.94	A	T	348	12	78	18	51	23	52	55	59	428.42	A	T	44	0	14	30	0	571.42	A	T	45	0	16	29	0
1100	1461	1777	1461	scaffold_12875	8445199	SF12_MullerC	17150836	C	G	8135.94	C	G	340	9	72	23	48	23	44	56	64	7920.94	C	G	334	9	71	23	47	22	42	56	63	982.42	C	G	54	0	30	24	0	1143.42	C	G	59	0	32	26	0
1101	1462	2390	1462	scaffold_12875	8444687	SF12_MullerC	17151345	C	G	8141.7	C	G	383	6	81	34	56	39	50	54	62	8020.7	C	G	384	6	81	34	56	39	50	54	63	975.42	C	G	55	0	30	25	0	1163.42	C	G	59	0	35	24	0
1103	1463	952	1463	scaffold_12875	8410317	SF12_MullerC	17182946	C	T	8943.94	C	T	327	6	69	25	50	29	48	45	54	8938.94	C	T	327	6	69	25	50	29	48	45	54	1342.42	C	T	60	0	31	29	0	1441.42	C	T	63	0	33	30	0
1104	1464	1024	1464	scaffold_12875	8410308	SF12_MullerC	17182955	G	C	8877.94	G	C	332	8	68	24	50	28	47	49	57	8872.94	G	C	332	8	68	24	50	28	47	49	57	1342.42	G	C	62	0	32	30	0	1441.42	G	C	65	0	34	31	0
1105	1465	3380	1465	scaffold_12875	8385112	SF12_MullerC	17203892	T	C	8072.94	T	C	348	9	80	24	56	40	50	41	48	8018.94	T	C	348	9	80	24	56	40	50	41	48	1194.42	T	C	52	0	38	14	0	1022.47	T	C	41	0	33	8	0
1106	1466	1951	1466	scaffold_12875	8324475	SF12_MullerC	17261858	C	G	8145.94	C	G	344	14	69	22	41	36	43	65	54	8094.94	C	G	343	14	69	22	41	36	42	65	54	1166.42	C	G	51	0	27	24	0	1416.42	C	G	60	0	33	27	0
1107	1467	205	1467	scaffold_12875	8321639	SF12_MullerC	17264294	A	G	7510.69	A	G	336	8	71	21	54	29	39	50	62	7464.69	A	G	334	8	71	21	53	29	39	50	62	901.42	A	G	55	0	31	21	0	884.42	A	G	55	0	30	21	0
1108	1468	3407	1468	scaffold_12875	8262100	SF12_MullerC	17320164	T	A	8903.94	T	A	330	6	66	25	59	25	45	52	52	8983.94	T	A	332	6	66	25	60	25	46	52	52	1748.42	T	A	64	0	39	25	0	1781.42	T	A	63	0	40	23	0
1109	1469	501	1469	scaffold_12875	8217582	SF12_MullerC	17365780	T	C	7470.37	T	C	310	6	73	13	48	28	47	39	54	7466.05	T	C	308	6	72	13	48	27	47	39	54	1151.42	T	C	57	0	38	19	0	1260.42	T	C	60	0	39	21	0
1110	1470	289	1470	scaffold_12875	8176665	SF12_MullerC	17405892	G	C	7442.94	G	C	317	8	66	19	45	28	48	49	54	7426.94	G	C	315	8	66	19	45	28	47	48	54	1044.42	G	C	62	0	32	30	0	1063.42	G	C	64	0	32	32	0
1112	1471	218	1471	scaffold_12875	7831128	SF12_MullerC	17748699	T	G	6551.94	T	G	316	9	54	26	34	26	50	63	54	6578.94	T	G	315	9	54	26	33	26	50	63	54	1122.42	T	G	66	0	36	30	0	1311.42	T	G	70	0	40	30	0
1116	1472	3151	1472	scaffold_12875	7695015	SF12_MullerC	17880592	T	G	9053.94	T	G	380	12	85	24	50	36	62	52	58	8982.94	T	G	378	12	85	24	49	36	62	52	57	1033.42	T	G	55	0	31	24	0	1219.42	T	G	56	0	37	19	0
1117	1473	313	1473	scaffold_12875	7678512	SF12_MullerC	17897238	G	A	8629.94	G	A	372	7	74	17	72	33	48	55	66	8505.94	G	A	369	7	74	17	72	33	47	55	64	1357.42	G	A	94	0	46	46	0	1353.42	G	A	94	0	46	46	0
1118	1474	715	1474	scaffold_12875	7659650	SF12_MullerC	17917352	G	T	7859.94	G	T	344	9	71	15	51	37	55	49	55	7858.94	G	T	345	9	71	15	51	37	55	49	55	1277.42	G	T	62	0	42	19	0	1294.42	G	T	63	0	41	21	0
1119	1475	2720	1475	scaffold_12875	7658378	SF12_MullerC	17918625	G	A	8825.94	G	A	361	7	79	24	43	31	51	55	71	8825.94	G	A	361	7	79	24	43	31	51	55	71	1591.42	G	A	84	0	50	33	0	1642.42	G	A	90	0	51	38	0
1120	1476	376	1476	scaffold_12875	7657039	SF12_MullerC	17919953	T	C	6494.94	T	C	317	8	64	25	45	34	34	57	48	6497.94	T	C	314	8	61	25	45	34	34	57	48	1026.42	T	C	58	0	33	24	0	1077.42	T	C	61	0	34	27	0
1121	1477	1530	1477	scaffold_12875	7581780	SF12_MullerC	17995378	G	A	7961.94	G	A	363	13	74	27	46	31	61	59	52	8043.94	G	A	367	13	74	27	47	31	62	59	54	776.42	G	A	62	0	26	34	0	875.42	G	A	65	0	29	35	0
1122	1478	420	1478	scaffold_12875	7535797	SF12_MullerC	18044327	C	T	7948.94	C	T	373	12	84	28	53	27	48	56	65	7974.94	C	T	366	12	84	28	51	27	47	55	62	981.42	C	T	60	0	34	26	0	1050.42	C	T	64	0	35	28	0
1123	1479	3321	1479	scaffold_12875	7532739	SF12_MullerC	18047009	T	G	9616.94	T	G	371	12	76	21	62	41	43	59	54	9513.94	T	G	369	12	74	21	62	41	43	59	54	1440.42	T	G	62	0	34	28	0	1538.42	T	G	67	0	36	31	0
1124	1480	339	1480	scaffold_12875	7528900	SF12_MullerC	18050925	A	G	8699.94	A	G	378	9	81	25	56	37	41	61	67	8556.94	A	G	375	9	79	25	55	37	41	60	67	1009.42	A	G	61	0	31	30	0	1083.42	A	G	69	0	36	31	0
1125	1481	253	1481	scaffold_12875	7511081	SF12_MullerC	18068849	T	C	5866.94	T	C	303	12	68	21	37	39	29	51	46	5662.94	T	C	300	12	68	21	37	39	29	51	43	1037.42	T	C	61	0	35	26	0	1396.42	T	C	73	0	45	28	0
1126	1482	297	1482	scaffold_12875	7501345	SF12_MullerC	18079660	C	T	7905.94	C	T	343	11	86	24	41	24	37	62	58	7913.94	C	T	343	11	86	24	41	24	37	62	58	1059.42	C	T	68	0	34	33	0	1340.42	C	T	72	0	39	33	0
1127	1483	183	1483	scaffold_12875	7485499	SF12_MullerC	18096598	G	A	9270.94	G	A	350	10	71	20	54	24	47	61	62	8407.94	G	A	331	10	62	20	51	24	45	61	58	1994.42	G	A	78	0	48	30	0	2132.42	G	A	80	0	51	29	0
1128	1484	5452	1484	scaffold_12875	7470204	SF12_MullerC	18111522	A	C	7176.94	A	C	318	9	67	19	54	28	38	51	52	7151.94	A	C	313	9	67	19	54	28	37	51	48	1160.42	A	C	73	0	37	36	0	1217.42	A	C	76	0	38	37	0
1129	1485	943	1485	scaffold_12875	7454322	SF12_MullerC	18128678	A	G	7271.58	A	G	326	7	76	30	49	27	45	45	47	7191.58	A	G	324	7	76	29	48	27	45	45	47	557.42	A	G	42	0	18	23	0	938.42	A	G	58	0	30	25	0
1130	1486	2223	1486	scaffold_12875	7448723	SF12_MullerC	18133526	T	A	7608.94	T	A	363	10	66	20	58	35	45	63	62	7614.94	T	A	363	10	66	20	58	36	45	63	62	669.42	T	A	57	0	21	33	0	757.42	T	A	64	0	25	36	0
1133	1487	2465	1487	scaffold_12875	7406326	SF12_MullerC	18172154	T	C	8298.94	T	C	355	14	65	26	50	39	39	67	55	6575.94	T	C	311	14	53	26	38	38	32	68	42	314.47	T	C	42	0	8	34	0	370.44	T	C	44	0	9	35	0
1134	1488	3105	1488	scaffold_12875	7369059	SF12_MullerC	18209954	A	T	7657.94	A	T	362	10	73	15	64	33	39	69	59	7588.94	A	T	359	10	72	15	63	33	39	69	58	688.42	A	T	59	0	26	33	0	952.42	A	T	66	0	33	33	0
1135	1489	4199	1489	scaffold_12875	7319475	SF12_MullerC	18260885	T	C	8731.94	T	C	387	9	74	25	57	35	59	57	69	8695.94	T	C	387	9	74	25	57	35	59	57	69	791.42	T	C	53	0	24	29	0	979.42	T	C	59	0	28	31	0
1136	1490	221	1490	scaffold_12875	7318314	SF12_MullerC	18262446	C	T	8207.94	C	T	351	7	82	26	53	34	49	48	51	8222.94	C	T	342	7	83	26	47	33	47	48	51	832.42	C	T	46	0	25	20	0	989.42	C	T	53	0	30	22	0
1137	1491	110	1491	scaffold_12875	7281279	SF12_MullerC	18300670	A	T	7867.94	A	T	342	10	77	19	52	25	46	61	52	7886.94	A	T	341	10	77	19	52	25	45	61	52	925.42	A	T	60	0	30	30	0	1098.42	A	T	64	0	33	30	0
1138	1492	492	1492	scaffold_12875	7264116	SF12_MullerC	18318304	A	G	9386.94	A	G	353	10	83	14	47	41	46	53	59	9414.94	A	G	352	10	83	14	47	40	46	53	59	1778.42	A	G	75	0	41	34	0	2015.42	A	G	82	0	46	35	0
1139	1493	4833	1493	scaffold_12875	7182865	SF12_MullerC	18403393	T	C	6776.9	T	C	309	3	70	25	47	29	38	50	44	6726.9	T	C	308	3	70	25	47	29	38	50	44	964.42	T	C	66	0	31	35	0	1187.42	T	C	73	0	38	35	0
1140	1494	359	1494	scaffold_12875	7182750	SF12_MullerC	18403507	A	T	7407.94	A	T	325	10	65	23	47	24	49	56	51	7421.94	A	T	326	10	65	23	47	24	49	57	51	1272.42	A	T	70	0	42	28	0	1429.42	A	T	76	0	46	30	0
1141	1495	2368	1495	scaffold_12875	7020224	SF12_MullerC	18562046	G	A	8302.94	G	A	375	9	74	29	58	33	48	59	65	8195.94	G	A	373	9	73	29	57	33	48	59	65	757.42	G	A	53	0	23	30	0	1199.42	G	A	66	0	33	33	0
1142	1496	107	1496	scaffold_12875	6974423	SF12_MullerC	18613488	A	G	8783.94	A	G	356	9	68	19	49	33	56	57	65	8305.94	A	G	354	9	67	19	48	33	56	57	65	853.42	A	G	56	0	26	28	0	1125.42	A	G	65	0	35	28	0
1143	1497	90	1497	scaffold_12875	6939840	SF12_MullerC	18647099	G	A	7802.94	G	A	359	11	82	18	51	36	36	62	63	7979.94	G	A	358	11	81	18	50	36	37	62	63	964.42	G	A	80	0	35	45	0	1045.42	G	A	81	0	36	45	0
1144	1498	2709	1498	scaffold_12875	6844793	SF12_MullerC	18743248	T	C	8462.94	T	C	375	12	80	28	59	37	50	56	53	8400.94	T	C	375	12	80	28	59	37	49	56	53	991.42	T	C	60	0	33	26	0	1061.42	T	C	63	0	35	27	0
1145	1499	6268	1499	scaffold_12875	6830393	SF12_MullerC	18757374	A	C	8369.94	A	C	358	8	90	31	41	27	52	50	57	8356.94	A	C	359	8	90	32	41	27	52	50	57	529.42	A	C	43	0	17	25	0	687.42	A	C	49	0	23	25	0
1146	1500	93	1500	scaffold_12875	6823725	SF12_MullerC	18764009	A	G	8447.94	A	G	367	7	77	27	48	39	52	50	67	8430.94	A	G	366	7	76	27	48	39	52	50	67	1302.42	A	G	68	0	44	24	0	1426.42	A	G	72	0	46	25	0
1147	1501	167	1501	scaffold_12875	6815560	SF12_MullerC	18772277	A	C	7532.94	A	C	326	9	81	20	39	26	47	48	56	7584.94	A	C	325	9	81	20	39	26	47	48	55	913.42	A	C	59	0	29	27	0	1211.42	A	C	69	0	36	28	0
1148	1502	493	1502	scaffold_12875	6732982	SF12_MullerC	18849640	G	A	8267.94	G	A	360	11	89	24	44	35	52	46	58	7921.94	G	A	347	11	84	24	42	36	48	45	56	1055.42	G	A	65	0	36	29	0	1088.42	G	A	68	0	38	29	0
1149	1503	129	1503	scaffold_12875	6648387	SF12_MullerC	18936778	G	C	8238.96	G	C	332	7	83	15	55	24	48	40	59	8511.95	G	C	327	7	81	15	55	24	48	40	57	746.42	G	C	64	0	26	38	0	655.42	G	C	60	0	21	39	0
1150	1504	639	1504	scaffold_12875	6604361	SF12_MullerC	18974715	T	C	8746.94	T	C	362	10	88	17	42	36	50	50	68	8525.94	T	C	356	10	85	17	42	36	49	49	67	343.42	T	C	31	0	11	20	0	490.42	T	C	38	0	14	24	0
1151	1505	4561	1505	scaffold_12875	6603841	SF12_MullerC	18975235	C	A	8464.94	C	A	387	10	92	29	38	34	60	57	66	8654.94	C	A	386	10	92	29	38	34	60	56	66	1193.42	C	A	63	0	37	26	0	1373.42	C	A	68	0	42	26	0
1152	1506	6039	1506	scaffold_12875	6591313	SF12_MullerC	18987789	A	G	7697.94	A	G	365	14	75	27	53	30	45	67	53	7730.94	A	G	365	14	75	27	53	30	45	67	53	1398.42	A	G	80	0	46	34	0	1492.42	A	G	82	0	47	35	0
1153	1507	670	1507	scaffold_12875	6503972	SF12_MullerC	19081608	A	G	7522.94	A	G	339	9	75	15	41	36	58	51	54	7536.94	A	G	338	9	75	15	40	36	58	51	54	930.42	A	G	53	0	31	22	0	961.42	A	G	57	0	32	25	0
1154	1508	3376	1508	scaffold_12875	6447742	SF12_MullerC	19139411	A	G	9306.94	A	G	337	9	83	21	46	33	56	40	46	9141.94	A	G	334	10	82	21	45	33	54	40	46	1869.42	A	G	63	0	43	20	0	1914.42	A	G	68	0	44	24	0
1155	1509	1080	1509	scaffold_12875	6447736	SF12_MullerC	19139417	G	C	9403.94	G	C	344	9	83	24	44	32	60	42	47	9238.94	G	C	341	10	82	24	43	32	58	42	47	1894.42	G	C	63	0	44	19	0	1976.42	G	C	68	0	46	22	0
1156	1510	239	1510	scaffold_12875	6313090	SF12_MullerC	19268670	A	G	8570.94	A	G	383	12	84	27	62	36	60	57	45	8542.94	A	G	381	12	84	27	62	35	60	57	44	1026.42	A	G	66	0	33	31	0	1162.42	A	G	67	0	37	29	0
1157	1511	2982	1511	scaffold_12875	6308364	SF12_MullerC	19273388	T	C	8432.94	T	C	370	11	90	28	42	39	53	47	58	8422.94	T	C	368	11	90	28	42	39	53	46	57	1430.42	T	C	70	0	46	24	0	1662.42	T	C	76	0	51	25	0
1158	1512	172	1512	scaffold_12875	6291826	SF12_MullerC	19289838	A	C	7866.94	A	C	376	8	72	29	58	40	51	52	64	8327.94	A	C	376	8	73	29	58	40	51	52	63	729.42	A	C	65	0	25	39	0	953.42	A	C	73	0	33	39	0
1159	1513	165	1513	scaffold_12875	6278961	SF12_MullerC	19303142	A	G	8029.94	A	G	364	10	75	35	50	32	46	52	63	8187.94	A	G	367	10	75	35	53	32	48	52	61	910.42	A	G	53	0	29	24	0	1157.42	A	G	62	0	35	27	0
1160	1514	185	1514	scaffold_12875	6223624	SF12_MullerC	19359258	C	G	9152.94	C	G	348	9	75	32	54	31	54	48	45	9195.94	C	G	349	9	75	32	55	31	54	48	45	1543.42	C	G	53	0	35	18	0	1593.42	C	G	55	0	36	19	0
1161	1515	197	1515	scaffold_12875	6223621	SF12_MullerC	19359261	T	C	9231.94	T	C	346	9	78	32	55	28	52	47	45	9273.94	T	C	347	9	78	32	56	28	52	47	45	1543.42	T	C	54	0	36	18	0	1593.42	T	C	56	0	37	19	0
1162	1516	985	1516	scaffold_12875	6223591	SF12_MullerC	19359291	T	C	7286.94	T	C	331	7	66	29	50	26	48	53	52	7259.94	T	C	332	7	66	29	51	26	48	53	52	1155.42	T	C	47	0	33	13	0	1258.42	T	C	49	0	34	14	0
1163	1517	211	1517	scaffold_12875	6203803	SF12_MullerC	19378802	G	T	8881.94	G	T	363	10	83	21	59	32	46	49	62	8859.94	G	T	363	10	83	21	59	32	46	49	62	1336.42	G	T	81	0	43	38	0	1487.42	G	T	82	0	44	38	0
1164	1518	102	1518	scaffold_12875	6131673	SF12_MullerC	19452962	C	A	9041.94	C	A	370	12	86	20	50	28	59	52	61	8945.94	C	A	369	12	86	20	50	28	58	52	61	1349.42	C	A	67	0	42	25	0	1443.42	C	A	69	0	44	25	0
1165	1519	140	1519	scaffold_12875	6122371	SF12_MullerC	19462408	A	G	7938.94	A	G	357	11	76	23	42	40	50	56	59	7855.94	A	G	355	11	76	22	42	40	50	56	58	1249.42	A	G	78	0	44	33	0	1331.42	A	G	80	0	47	32	0
1166	1520	144	1520	scaffold_12875	6122331	SF12_MullerC	19462448	C	G	8657.94	C	G	380	10	87	26	40	40	49	58	70	8514.94	C	G	380	10	87	26	40	40	49	58	70	1064.42	C	G	68	0	37	29	0	1185.42	C	G	72	0	41	29	0
1167	1521	275	1521	scaffold_12875	6107324	SF12_MullerC	19477200	T	C	9231.94	T	C	401	9	89	34	56	32	59	57	65	9214.94	T	C	400	9	88	34	56	32	59	56	65	811.42	T	C	48	0	26	21	0	878.42	T	C	51	0	28	22	0
1168	1522	176	1522	scaffold_12875	6073028	SF12_MullerC	19511504	T	C	7885.94	T	C	364	10	79	35	46	37	45	52	59	7910.94	T	C	363	10	79	35	46	37	45	51	59	1155.42	T	C	64	0	33	31	0	1352.42	T	C	72	0	38	34	0
1169	1523	3673	1523	scaffold_12875	6050576	SF12_MullerC	19534121	A	T	8658.94	A	T	391	8	88	28	53	36	54	57	66	8617.94	A	T	390	8	88	28	53	36	54	57	65	711.42	A	T	44	0	22	22	0	885.44	A	T	48	0	25	22	1
1170	1524	133	1524	scaffold_12875	5995263	SF12_MullerC	19590286	T	A	6901.94	T	A	493	9	70	11	48	54	44	55	46	6963.94	T	A	336	9	69	10	48	54	44	55	46	1041.42	T	A	62	0	33	28	0	1070.42	T	A	63	0	34	27	0
1171	1525	964	1525	scaffold_12875	5995125	SF12_MullerC	19590424	A	G	9080.94	A	G	330	13	83	20	44	23	43	50	53	9230.94	A	G	333	13	85	20	45	23	42	50	54	1177.42	A	G	50	0	27	23	0	1267.42	A	G	52	0	29	23	0
1172	1526	240	1526	scaffold_12875	5995119	SF12_MullerC	19590430	A	T	9459.94	A	T	341	12	87	20	47	25	43	53	53	9619.94	A	T	345	12	89	20	48	25	43	53	54	1177.42	A	T	49	0	26	23	0	1267.42	A	T	51	0	28	23	0
1173	1527	2083	1527	scaffold_12875	5995108	SF12_MullerC	19590441	A	T	9329.94	A	T	339	13	87	20	49	22	41	51	55	9483.94	A	T	343	13	89	20	50	22	41	51	56	1094.42	A	T	54	0	26	28	0	1184.42	A	T	56	0	28	28	0
1174	1528	391	1528	scaffold_12875	5977597	SF12_MullerC	19609368	A	T	8605.94	A	T	357	9	78	24	58	26	44	57	61	8669.94	A	T	358	9	78	24	58	26	44	57	61	1466.42	A	T	72	0	45	26	0	1515.42	A	T	76	0	46	28	0
1175	1529	145	1529	scaffold_12875	5971609	SF12_MullerC	19615231	C	T	7634.94	C	T	373	11	80	31	57	40	53	47	53	7217.94	C	T	362	11	77	31	53	40	51	47	51	1022.42	C	T	65	0	32	32	0	1119.42	C	T	73	0	38	34	0
1176	1530	1419	1530	scaffold_12875	5947561	SF12_MullerC	19636003	T	A	7340.04	T	A	327	5	61	19	49	33	48	50	62	7170.17	T	A	322	5	60	19	47	33	47	50	61	819.42	T	A	58	0	26	28	0	1178.42	T	A	70	0	36	31	0
1177	1531	117	1531	scaffold_12875	5935586	SF12_MullerC	19648741	C	T	7978.91	C	T	352	7	82	23	49	33	39	53	65	8029.92	C	T	351	7	81	23	50	33	39	53	64	563.42	C	T	40	0	19	21	0	758.42	C	T	44	0	23	21	0
1178	1532	662	1532	scaffold_12875	5843883	SF12_MullerC	19744050	G	T	8694.94	G	T	349	12	65	21	56	36	40	63	55	8698.94	G	T	349	12	65	21	56	36	41	63	54	748.42	G	T	41	0	18	23	0	854.42	G	T	42	0	20	22	0
1179	1533	161	1533	scaffold_12875	5772019	SF12_MullerC	19818715	A	C	9191.94	A	C	392	9	80	21	62	38	52	57	71	9040.94	A	C	390	9	79	21	62	38	52	57	70	1568.42	A	C	76	0	51	25	0	1774.42	A	C	83	0	56	27	0
1181	1534	631	1534	scaffold_12875	5713703	SF12_MullerC	19871880	A	T	8413.94	A	T	364	10	81	16	56	39	47	50	64	8430.94	A	T	364	10	81	16	56	39	47	50	64	827.42	A	T	61	0	28	32	0	903.42	A	T	63	0	30	33	0
1182	1535	346	1535	scaffold_12875	5706958	SF12_MullerC	19881048	C	G	9879.94	C	G	361	13	82	23	51	26	57	52	57	9634.94	C	G	355	13	79	23	50	26	56	52	56	1214.42	C	G	51	0	28	23	0	1611.42	C	G	61	0	37	24	0
1183	1536	562	1536	scaffold_12875	5700349	SF12_MullerC	19887722	A	T	8250.94	A	T	351	11	74	18	44	30	56	56	61	7776.94	A	T	342	11	71	18	43	30	56	56	56	1090.42	A	T	67	0	36	30	0	1193.42	A	T	70	0	38	31	0
1184	1537	51	1537	scaffold_12875	5649354	SF12_MullerC	19939955	G	A	7469.94	G	A	344	11	67	25	45	31	53	60	52	7314.94	G	A	345	11	66	25	45	31	53	60	53	1233.42	G	A	58	0	34	23	0	1361.42	G	A	63	0	39	23	0
1185	1538	3023	1538	scaffold_12875	5487045	SF12_MullerC	20085719	C	A	8556.94	C	A	392	13	88	27	60	35	46	62	60	8170.94	C	A	379	13	84	26	57	35	44	62	57	630.42	C	A	46	0	22	24	0	717.42	C	A	48	0	23	25	0
1186	1539	175	1539	scaffold_12875	5480019	SF12_MullerC	20092577	G	A	8365.98	G	A	367	8	86	21	53	43	38	53	63	8059.98	G	A	365	8	86	21	52	44	38	53	62	786.42	G	A	62	0	25	35	0	988.42	G	A	68	0	32	35	0
1187	1540	69	1540	scaffold_12875	5417556	SF12_MullerC	20152154	C	T	8923.94	C	T	385	8	87	24	52	47	50	51	65	8871.94	C	T	384	8	87	24	51	47	50	51	65	748.42	C	T	43	0	22	21	0	763.42	C	T	44	0	21	23	0
1188	1541	130	1541	scaffold_12875	5416140	SF12_MullerC	20153582	A	T	9750.94	A	T	355	8	73	22	54	32	52	53	61	9144.94	A	T	341	8	69	22	52	32	48	53	57	984.42	A	T	50	0	24	26	0	1148.42	A	T	53	0	27	26	0
1190	1542	1370	1542	scaffold_12875	5390400	SF12_MullerC	20190388	T	G	7554.94	T	G	339	10	67	22	65	33	40	50	51	7558.94	T	G	339	10	67	22	65	33	40	50	51	858.42	T	G	45	0	26	19	0	904.42	T	G	47	0	27	20	0
1191	1543	404	1543	scaffold_12875	5327895	SF12_MullerC	20257930	C	T	8067.94	C	T	340	9	82	20	46	27	50	52	52	8030.94	C	T	340	9	82	20	46	27	50	52	52	687.42	C	T	44	0	22	20	0	1029.42	C	T	55	0	33	20	0
1192	1544	216	1544	scaffold_12875	5152932	SF12_MullerC	20445922	A	T	7334.94	A	T	328	11	77	23	38	25	46	53	53	7021.94	A	T	319	11	75	23	36	25	43	53	51	1172.42	A	T	67	0	39	28	0	1214.42	A	T	75	0	42	31	0
1193	1545	3536	1545	scaffold_12875	5136340	SF12_MullerC	20462765	A	C	8774.94	A	C	375	10	84	23	48	34	52	52	71	8832.94	A	C	374	10	83	23	48	34	52	52	71	1723.42	A	C	76	0	53	21	0	1914.42	A	C	82	0	58	21	0
1194	1546	134	1546	scaffold_12875	4645995	SF12_MullerC	20966571	G	A	8201.94	G	A	370	9	73	23	46	47	51	60	60	8203.94	G	A	369	9	73	23	46	47	51	59	60	1097.42	G	A	56	0	33	22	0	1174.42	G	A	57	0	33	23	0
1195	1547	473	1547	scaffold_12875	4566140	SF12_MullerC	21044617	T	G	7641.94	T	G	343	9	84	18	44	42	34	53	58	7453.94	T	G	339	9	82	18	44	42	33	53	58	915.42	T	G	53	0	31	20	0	938.42	T	G	55	0	32	21	0
1196	1548	95	1548	scaffold_12875	4544252	SF12_MullerC	21067797	G	A	8664.94	G	A	353	10	79	19	43	27	58	54	62	8389.94	G	A	352	10	79	19	43	27	58	54	61	1092.42	G	A	80	0	37	42	0	1161.42	G	A	81	0	37	44	0
1197	1549	5029	1549	scaffold_12875	4527557	SF12_MullerC	21086331	G	A	9009.94	G	A	386	14	79	20	70	29	55	58	60	9016.94	G	A	388	14	80	20	70	29	56	58	60	1418.42	G	A	73	0	47	26	0	1566.42	G	A	76	0	49	27	0
1198	1550	3868	1550	scaffold_12875	4517994	SF12_MullerC	21095941	C	A	8835.94	C	A	378	12	78	17	65	44	54	53	55	8817.94	C	A	377	12	77	17	65	44	54	53	55	1115.42	C	A	58	0	36	21	0	1179.42	C	A	59	0	35	23	0
1199	1551	208	1551	scaffold_12875	4349678	SF12_MullerC	21268285	G	A	10096.9	G	A	389	11	85	30	60	41	51	52	59	10007.9	G	A	387	11	85	30	60	41	49	52	59	1385.42	G	A	57	0	31	26	0	1475.42	G	A	64	0	33	31	0
1200	1552	325	1552	scaffold_12875	4337857	SF12_MullerC	21280146	T	C	9824.94	T	C	361	7	90	27	46	32	50	48	60	9746.94	T	C	359	7	90	27	45	32	49	48	60	1109.42	T	C	53	0	27	25	0	1078.42	T	C	55	0	26	27	0
1201	1553	1636	1553	scaffold_12875	4278580	SF12_MullerC	21339692	C	T	8417.21	C	T	365	6	77	24	53	41	46	53	62	8030.98	C	T	352	6	74	24	52	41	43	53	57	1247.42	C	T	68	0	40	28	0	1563.42	C	T	78	0	49	29	0
1202	1554	450	1554	scaffold_12875	4103505	SF12_MullerC	21507180	C	A	7970.94	C	A	348	10	83	20	51	29	41	50	63	7777.94	C	A	350	10	83	20	52	29	41	50	62	1039.42	C	A	57	0	33	24	0	1188.42	C	A	63	0	39	24	0
1203	1555	1199	1555	scaffold_12875	4087914	SF12_MullerC	21519248	A	C	8062.94	A	C	370	14	83	24	43	32	61	55	58	7871.94	A	C	361	14	82	24	43	32	57	55	54	851.42	A	C	69	0	28	41	0	1059.42	A	C	79	0	37	42	0
1204	1556	5536	1556	scaffold_12875	4007548	SF12_MullerC	21603280	A	G	9231.94	A	G	354	8	67	22	59	41	53	51	53	9237.94	A	G	354	8	67	22	59	41	53	51	53	1157.42	A	G	56	0	27	29	0	1291.42	A	G	60	0	30	30	0
1205	1557	2035	1557	scaffold_12875	3990827	SF12_MullerC	21620202	G	A	7875.94	G	A	315	7	65	15	45	41	35	52	55	7827.94	G	A	312	7	65	15	44	40	35	52	54	1695.44	G	A	50	0	42	8	0	2062.42	G	A	62	0	51	11	0
1206	1558	784	1558	scaffold_12875	3945665	SF12_MullerC	21665918	G	A	9916.94	G	A	366	11	90	23	50	33	47	51	61	9734.94	G	A	361	11	88	23	50	33	45	51	60	1373.42	G	A	75	0	29	46	0	1373.42	G	A	75	0	29	46	0
1207	1559	5396	1559	scaffold_12875	3945251	SF12_MullerC	21666332	A	G	9231.94	A	G	360	10	86	22	62	20	51	48	59	9180.94	A	G	355	10	86	22	61	20	50	47	57	1261.42	A	G	57	0	35	21	0	1319.42	A	G	61	0	37	24	0
1208	1560	4832	1560	scaffold_12875	3927340	SF12_MullerC	21684273	T	C	7916.94	T	C	338	8	76	22	58	37	45	43	49	7854.94	T	C	336	8	76	22	56	37	45	43	49	750.42	T	C	41	0	22	19	0	759.42	T	C	41	0	22	19	0
1209	1561	3528	1561	scaffold_12875	3814728	SF12_MullerC	21802051	C	A	8753.94	C	A	368	9	81	18	63	44	50	46	56	8752.94	C	A	367	9	81	18	63	44	50	46	55	1061.42	C	A	70	0	34	36	0	1464.42	C	A	81	0	44	36	0
1210	1562	821	1562	scaffold_12875	3811286	SF12_MullerC	21805475	T	C	7145.97	T	C	306	6	69	19	42	26	48	49	47	7116.97	T	C	305	6	69	19	42	26	47	49	47	1363.42	T	C	65	0	43	21	0	1470.42	T	C	69	0	46	22	0
1211	1563	6269	1563	scaffold_12875	3706998	SF12_MullerC	21914185	T	A	8706.35	T	A	346	6	77	25	50	28	61	41	58	8675.35	T	A	345	6	77	25	49	28	61	41	58	1050.42	T	A	70	0	35	34	0	1044.42	T	A	70	0	35	34	0
1212	1564	1798	1564	scaffold_12875	3641334	SF12_MullerC	21982444	C	T	8479.94	C	T	367	9	84	19	56	29	50	66	52	8488.94	C	T	368	9	84	19	56	30	50	66	52	1296.42	C	T	72	0	42	30	0	1474.42	C	T	79	0	46	33	0
1213	1565	1909	1565	scaffold_12875	3542584	SF12_MullerC	22079567	C	A	7799.95	C	A	342	7	60	23	57	35	44	58	58	7723.08	C	A	341	7	61	23	57	35	43	58	57	1150.42	C	A	73	0	38	35	0	1313.42	C	A	78	0	41	37	0
1214	1566	1356	1566	scaffold_12875	3539057	SF12_MullerC	22083114	A	G	6729.94	A	G	293	7	63	19	44	34	35	44	46	6725.94	A	G	291	7	63	18	43	34	35	44	46	915.42	A	G	55	0	31	24	0	1001.42	A	G	60	0	33	27	0
1215	1567	352	1567	scaffold_12875	3524691	SF12_MullerC	22097464	C	G	8142.9	C	G	355	3	78	26	52	47	41	50	56	8146.9	C	G	355	3	78	26	52	46	41	50	56	944.42	C	G	54	0	29	25	0	1030.42	C	G	55	0	30	25	0
1216	1568	1801	1568	scaffold_12875	3429146	SF12_MullerC	22185666	A	T	7435.94	A	T	311	11	76	22	41	27	43	45	46	7466.94	A	T	311	11	76	22	41	27	43	45	46	1431.42	A	T	88	0	42	45	0	1430.42	A	T	89	0	42	47	0
1217	1569	2181	1569	scaffold_12875	3307124	SF12_MullerC	22308551	A	G	9063.94	A	G	349	12	82	21	41	32	49	54	58	8932.94	A	G	346	11	82	21	40	32	49	54	57	1302.42	A	G	77	0	41	36	0	1397.42	A	G	80	0	43	36	0
1218	1570	3115	1570	scaffold_12875	3302049	SF12_MullerC	22314050	C	G	8309.94	C	G	367	12	72	21	63	29	52	64	54	8499.94	C	G	367	12	72	21	63	29	52	64	54	677.42	C	G	51	0	22	28	0	849.42	C	G	54	0	25	28	0
1219	1571	4802	1571	scaffold_12875	3301923	SF12_MullerC	22314176	A	G	10490.9	A	G	392	8	92	31	53	38	50	59	61	10581.9	A	G	395	8	93	31	54	38	50	60	61	1238.42	A	G	58	0	29	29	0	1420.42	A	G	64	0	33	31	0
1220	1572	2476	1572	scaffold_12875	3282186	SF12_MullerC	22333994	A	G	8129.94	A	G	378	11	74	29	52	47	49	59	56	8138.94	A	G	378	11	74	29	52	47	49	59	56	1427.42	A	G	73	0	43	29	0	1419.42	A	G	73	0	43	29	0
1221	1573	4333	1573	scaffold_12875	3282071	SF12_MullerC	22334109	A	C	8108.94	A	C	360	12	89	25	42	36	45	55	56	7969.94	A	C	359	12	88	25	42	36	45	55	56	1228.42	A	C	62	0	34	28	0	1285.42	A	C	63	0	35	28	0
1222	1574	4198	1574	scaffold_12875	3281170	SF12_MullerC	22335024	A	G	9047.98	A	G	372	7	83	22	57	32	43	50	78	8986.98	A	G	370	7	83	22	56	32	43	49	78	963.42	A	G	60	0	31	29	0	1110.42	A	G	63	0	34	29	0
1223	1575	4205	1575	scaffold_12875	3276628	SF12_MullerC	22339643	T	C	8695.94	T	C	368	10	85	28	60	31	45	49	59	8653.94	T	C	368	10	85	28	60	31	44	49	59	1185.42	T	C	64	0	41	23	0	1354.42	T	C	68	0	44	24	0
1224	1576	1533	1576	scaffold_12875	3238588	SF12_MullerC	22378481	G	A	8788.94	G	A	352	12	71	32	51	31	37	64	54	8791.94	G	A	351	12	71	32	51	31	37	63	54	1937.42	G	A	70	0	41	29	0	2027.42	G	A	71	0	43	28	0
1225	1577	2638	1577	scaffold_12875	3228371	SF12_MullerC	22389058	A	G	7697.94	A	G	346	10	76	20	57	40	37	52	53	7728.94	A	G	347	10	77	19	57	40	37	52	52	1165.42	A	G	74	0	36	38	0	1269.42	A	G	78	0	39	39	0
1226	1578	4143	1578	scaffold_12875	3226617	SF12_MullerC	22390794	A	G	7452.94	A	G	345	8	68	24	54	48	41	50	52	7436.94	A	G	345	8	68	24	54	48	41	50	52	1140.42	A	G	53	0	36	16	0	1133.42	A	G	53	0	35	17	0
1227	1579	3686	1579	scaffold_12875	3224545	SF12_MullerC	22392877	A	T	9313.94	A	T	353	12	80	26	46	30	48	53	58	9307.94	A	T	355	12	80	26	46	31	48	54	58	1711.42	A	T	71	0	39	32	0	1655.42	A	T	72	0	38	34	0
1228	1580	6270	1580	scaffold_12875	3178707	SF12_MullerC	22439716	T	C	10194.9	T	C	355	5	83	14	59	34	48	51	60	9978.9	T	C	350	5	81	14	59	34	47	51	58	1610.42	T	C	61	0	37	24	0	1790.42	T	C	65	0	41	24	0
1229	1581	6271	1581	scaffold_12875	3178675	SF12_MullerC	22439748	A	T	9102.9	A	T	371	6	88	19	53	33	48	49	74	8898.91	A	T	367	6	86	19	53	33	47	49	73	1143.42	A	T	59	0	36	23	0	1254.42	A	T	62	0	39	23	0
1230	1582	5179	1582	scaffold_12875	3170750	SF12_MullerC	22449031	T	C	9767.94	T	C	382	13	86	27	53	40	44	58	61	9765.94	T	C	380	12	85	27	53	40	44	58	61	1379.42	T	C	60	0	32	27	0	1559.42	T	C	64	0	36	28	0
1231	1583	3716	1583	scaffold_12875	3079047	SF12_MullerC	22543798	C	T	6957.08	C	T	303	5	60	16	44	41	39	45	53	6960.46	C	T	303	5	60	16	44	41	39	45	53	845.42	C	T	52	0	25	26	0	944.42	C	T	54	0	27	26	0
1232	1584	1670	1584	scaffold_12875	3078691	SF12_MullerC	22544171	A	C	7905.94	A	C	341	7	68	23	53	37	52	51	49	7898.94	A	C	341	7	68	23	53	37	52	51	49	794.42	A	C	60	0	27	33	0	775.42	A	C	60	0	26	33	0
1233	1585	2179	1585	scaffold_12875	3063797	SF12_MullerC	22559762	A	T	9153.94	A	T	346	11	77	23	41	32	48	53	61	8859.94	A	T	339	11	75	23	40	32	46	53	59	1675.42	A	T	60	0	38	22	0	1855.42	A	T	66	0	42	24	0
1234	1586	3299	1586	scaffold_12875	3026219	SF12_MullerC	22598407	T	A	8270.94	T	A	335	7	74	26	57	33	46	41	50	8246.94	T	A	334	7	74	26	56	33	46	41	50	727.42	T	A	49	0	23	26	0	825.42	T	A	53	0	26	27	0
1235	1587	3537	1587	scaffold_12875	3023641	SF12_MullerC	22600972	G	A	7104.94	G	A	323	13	77	23	35	26	41	57	49	7096.94	G	A	322	13	76	23	35	26	41	57	49	957.42	G	A	62	0	29	30	0	959.42	G	A	63	0	30	30	0
1236	1588	6135	1588	scaffold_12875	2932332	SF12_MullerC	22696404	T	A	8866.9	T	A	384	6	86	25	47	35	61	57	67	8750.9	T	A	382	6	87	25	46	35	60	57	66	738.42	T	A	50	0	24	26	0	972.42	T	A	58	0	29	29	0
1237	1589	3287	1589	scaffold_12875	2916430	SF12_MullerC	22712488	C	T	8155.94	C	T	355	10	80	18	54	39	41	53	60	8170.94	C	T	355	10	80	18	54	39	41	53	60	1250.42	C	T	60	0	39	21	0	1436.42	C	T	64	0	43	21	0
1238	1590	1822	1590	scaffold_12875	2908287	SF12_MullerC	22720682	T	A	10232.9	T	A	367	14	84	17	56	33	51	55	57	9809.94	T	A	358	14	82	17	53	33	48	56	55	1453.42	T	A	67	0	45	22	0	1484.42	T	A	67	0	45	22	0
1240	1591	162	1591	scaffold_12875	2799754	SF12_MullerC	22822749	G	A	9390.94	G	A	379	12	89	16	53	36	53	54	65	9418.94	G	A	380	12	89	16	54	36	53	54	65	1604.42	G	A	96	0	51	45	0	1740.42	G	A	100	0	54	46	0
1241	1592	980	1592	scaffold_12875	2792964	SF12_MullerC	22829564	C	T	7971.94	C	T	316	12	68	20	38	31	52	51	44	7877.94	C	T	314	12	68	20	37	31	52	51	43	1125.42	C	T	65	0	38	27	0	1254.42	C	T	68	0	40	28	0
1242	1593	418	1593	scaffold_12875	2782792	SF12_MullerC	22839608	G	T	8298.94	G	T	378	13	80	29	58	24	53	61	60	8223.94	G	T	379	13	81	29	58	24	53	61	60	1015.42	G	T	51	0	30	20	0	1186.42	G	T	56	0	35	20	0
1243	1594	1713	1594	scaffold_12875	2753509	SF12_MullerC	22867850	A	G	8658.94	A	G	343	7	71	24	51	46	46	43	54	8659.94	A	G	343	7	71	24	51	46	47	43	53	1256.42	A	G	48	0	29	19	0	1088.42	A	G	43	0	25	18	0
1244	1595	2769	1595	scaffold_12875	2746795	SF12_MullerC	22874622	T	A	7601.94	T	A	345	9	59	27	58	35	54	53	49	7625.94	T	A	345	9	59	27	58	35	54	53	49	1118.42	T	A	54	0	35	17	0	1291.42	T	A	61	0	39	20	0
1245	1596	3051	1596	scaffold_12875	2731309	SF12_MullerC	22890302	G	A	8377.94	G	A	361	13	79	25	49	28	58	53	56	8315.94	G	A	359	13	78	25	49	28	58	53	55	1278.42	G	A	64	0	44	20	0	1369.42	G	A	65	0	45	20	0
1246	1597	3439	1597	scaffold_12875	2673041	SF12_MullerC	22949479	T	G	9374.94	T	G	384	9	80	25	59	30	54	54	69	9390.94	T	G	385	9	80	25	59	30	55	54	69	1390.42	T	G	72	0	43	26	0	1434.42	T	G	74	0	44	29	0
1247	1598	6178	1598	scaffold_12875	2659589	SF12_MullerC	22963271	G	T	7683.99	G	T	323	6	68	16	56	35	50	40	50	7706.99	G	T	324	6	68	16	56	35	51	40	50	1257.42	G	T	79	0	37	40	0	1342.42	G	T	85	0	40	42	0
1248	1599	1266	1599	scaffold_12875	2628964	SF12_MullerC	22995500	T	C	8328.94	T	C	365	9	79	19	54	37	55	59	52	8333.94	T	C	366	9	79	19	54	37	55	59	52	676.47	T	C	30	0	21	8	0	831.43	T	C	35	0	24	10	0
1249	1600	517	1600	scaffold_12875	2620260	SF12_MullerC	23004471	T	C	7888.94	T	C	370	15	85	20	47	42	43	63	54	7978.94	T	C	370	15	85	20	47	42	43	63	55	1131.42	T	C	69	0	42	27	0	1238.42	T	C	73	0	45	28	0
1250	1601	2505	1601	scaffold_12875	2615753	SF12_MullerC	23008991	T	C	8335.94	T	C	372	13	84	17	45	37	51	65	60	8362.94	T	C	373	13	84	17	45	37	51	65	60	1210.42	T	C	52	0	33	19	0	1304.42	T	C	57	0	37	20	0
1251	1602	4005	1602	scaffold_12875	2590341	SF12_MullerC	23035521	T	A	7780.94	T	A	348	9	79	27	52	35	39	48	58	7781.94	T	A	348	9	79	27	52	35	39	48	58	1029.42	T	A	56	0	30	26	0	1121.42	T	A	59	0	32	27	0
1252	1603	5157	1603	scaffold_12875	2461541	SF12_MullerC	23164793	T	C	7351.94	T	C	348	15	71	12	47	34	43	76	48	7271.94	T	C	348	15	71	12	47	34	43	76	48	1238.42	T	C	73	0	42	31	0	1176.42	T	C	71	0	40	31	0
1253	1604	1428	1604	scaffold_12875	2413160	SF12_MullerC	23212639	G	C	8633.9	G	C	351	3	81	24	53	34	42	50	64	8618.9	G	C	351	3	81	24	53	34	42	50	64	1301.42	G	C	62	0	43	19	0	1386.42	G	C	61	0	45	16	0
1254	1605	986	1605	scaffold_12875	2412570	SF12_MullerC	23213236	T	C	7667.94	T	C	375	10	68	33	50	39	53	61	60	7586.94	T	C	374	10	68	33	50	39	53	61	59	670.42	T	C	52	0	23	29	0	885.42	T	C	59	0	28	31	0
1255	1606	6272	1606	scaffold_12875	2399090	SF12_MullerC	23227071	T	G	9275.95	T	G	376	8	89	33	51	20	53	49	73	9335.95	T	G	376	8	89	33	51	20	53	49	73	1481.42	T	G	68	0	48	20	0	1516.42	T	G	69	0	49	19	0
1256	1607	1865	1607	scaffold_12875	2383752	SF12_MullerC	23242319	T	C	8767.94	T	C	361	10	78	20	55	35	49	52	61	8750.94	T	C	361	10	78	20	55	35	49	52	61	1058.42	T	C	75	0	35	39	0	1133.42	T	C	75	0	33	40	0
1257	1608	6273	1608	scaffold_12875	2352438	SF12_MullerC	23274880	T	C	9807	T	C	391	7	90	19	61	36	54	57	67	9883.05	T	C	392	7	91	19	61	36	54	57	67	681.42	T	C	56	0	22	34	0	970.42	T	C	64	0	30	34	0
1258	1609	1047	1609	scaffold_12875	2327131	SF12_MullerC	23300201	A	G	7906.94	A	G	380	14	79	21	58	41	52	59	54	7776.94	A	G	371	14	78	21	58	40	49	58	52	638.42	A	G	54	0	22	31	0	802.42	A	G	60	0	28	31	0
1259	1610	6274	1610	scaffold_12875	2306472	SF12_MullerC	23321677	C	T	6174.94	C	T	304	12	70	21	41	39	31	48	40	6228.94	C	T	304	12	71	21	41	39	31	48	40	1112.42	C	T	76	0	34	40	0	1215.42	C	T	78	0	36	39	0
1260	1611	1564	1611	scaffold_12875	2275130	SF12_MullerC	23353026	C	G	7474.94	C	G	320	9	78	19	36	27	54	45	52	7488.94	C	G	319	9	78	19	36	27	53	45	52	1240.42	C	G	69	0	41	28	0	1302.42	C	G	70	0	42	28	0
1261	1612	5628	1612	scaffold_12875	2270278	SF12_MullerC	23358300	T	A	8806.94	T	A	364	9	82	26	42	28	57	55	65	8780.94	T	A	364	9	82	26	42	28	57	55	65	1501.42	T	A	77	0	46	31	0	1649.42	T	A	81	0	50	31	0
1262	1613	4812	1613	scaffold_12875	2233607	SF12_MullerC	23395356	T	A	8425.94	T	A	349	10	70	14	60	32	56	51	55	8303.94	T	A	346	10	70	14	60	32	55	51	53	985.42	T	A	62	0	31	31	0	1185.42	T	A	68	0	35	33	0
1263	1614	5423	1614	scaffold_12875	2219402	SF12_MullerC	23409539	C	G	9266.92	C	G	376	6	83	26	61	38	51	51	60	8971.17	C	G	372	6	79	26	61	38	51	51	60	812.42	C	G	45	0	26	19	0	830.42	C	G	47	0	26	21	0
1264	1615	3509	1615	scaffold_12875	2211759	SF12_MullerC	23417820	C	T	7774.94	C	T	362	15	83	26	59	33	42	53	50	7884.94	C	T	361	15	83	26	58	33	42	53	50	1353.42	C	T	79	0	43	36	0	1553.42	C	T	83	0	48	35	0
1269	1616	6275	1616	scaffold_12875	2066431	SF12_MullerC	23566818	A	G	8207.91	A	G	336	7	95	19	46	40	39	34	55	8132.91	A	G	333	7	95	19	46	39	38	34	54	807.42	A	G	36	0	24	12	0	859.42	A	G	42	0	26	16	0
1274	1617	4042	1617	scaffold_12875	1929658	SF12_MullerC	23705552	G	A	8725.94	G	A	352	9	75	24	49	31	46	67	50	8692.94	G	A	350	9	74	25	49	30	46	67	50	2000.42	G	A	74	0	45	29	0	2143.42	G	A	79	0	48	31	0
1275	1618	3927	1618	scaffold_12875	1879892	SF12_MullerC	23756750	T	C	9036.94	T	C	335	6	75	21	46	39	41	47	60	9036.94	T	C	335	6	75	21	46	39	41	47	60	1212.42	T	C	55	0	28	26	0	1329.42	T	C	58	0	31	27	0
1276	1619	3419	1619	scaffold_12875	1776348	SF12_MullerC	23858061	G	C	8824.94	G	C	366	8	76	26	58	36	54	50	58	8798.94	G	C	366	8	76	26	58	36	54	50	58	1116.42	G	C	44	0	33	11	0	1276.42	G	C	52	0	38	13	0
1277	1620	6276	1620	scaffold_12875	1742687	SF12_MullerC	23891824	A	C	9439.94	A	C	376	10	78	22	57	25	56	59	69	9441.94	A	C	375	10	78	22	57	24	56	59	69	1116.42	A	C	54	0	33	21	0	1272.42	A	C	53	0	35	18	0
1278	1621	2150	1621	scaffold_12875	1734973	SF12_MullerC	23899630	G	C	8116.94	G	C	331	8	69	18	57	29	48	47	53	8034.94	G	C	333	8	70	18	57	29	48	47	54	861.42	G	C	54	0	30	24	0	1010.42	G	C	59	0	33	26	0
1280	1622	1646	1622	scaffold_13049	6651004	SF12_MullerD	8346606	C	G	9436.94	C	G	384	7	75	16	71	41	55	51	68	8866.94	C	G	373	7	73	16	70	40	52	51	64	999.42	C	G	56	0	34	20	0	984.42	C	G	55	0	33	20	0
1281	1623	3157	1623	scaffold_13049	6689164	SF12_MullerD	8386770	C	G	9486.9	C	G	351	3	77	10	57	23	65	46	70	9409.9	C	G	349	3	77	10	57	23	64	46	69	1050.42	C	G	58	0	33	23	0	1185.42	C	G	60	0	36	24	0
1282	1624	4600	1624	scaffold_13049	6691848	SF12_MullerD	8389491	T	C	9961.94	T	C	392	8	80	22	67	35	53	52	74	9980.94	T	C	393	8	80	22	66	35	55	52	74	998.42	T	C	55	0	34	21	0	1020.42	T	C	57	0	33	24	0
1283	1625	3892	1625	scaffold_13049	6776963	SF12_MullerD	8485835	C	T	11459.9	C	T	336	2	79	4	65	27	66	32	61	11367.9	C	T	334	2	78	4	65	27	66	32	60	823.42	C	T	42	0	20	22	0	1327.42	C	T	62	0	33	28	0
1284	1626	2826	1626	scaffold_13049	7827548	SF12_MullerD	9521353	T	C	10729.9	T	C	392	13	89	21	59	39	53	53	65	10809.9	T	C	394	13	89	21	59	39	53	53	67	1880.42	T	C	69	0	43	26	0	2015.42	T	C	75	0	46	29	0
1285	1627	4978	1627	scaffold_13049	8135667	SF12_MullerD	9827467	G	A	7394.94	G	A	330	14	72	14	58	32	46	49	43	7639.94	G	A	340	15	74	15	60	32	47	51	44	1153.42	G	A	64	0	36	27	0	1165.42	G	A	66	0	37	28	0
1286	1628	6100	1628	scaffold_13049	8240241	SF12_MullerD	9943304	A	G	8940.94	A	G	358	8	78	17	57	26	65	46	60	9025.94	A	G	358	8	78	17	56	26	65	46	61	618.44	A	G	32	0	23	9	0	701.43	A	G	36	0	25	10	0
1287	1629	2946	1629	scaffold_13049	8240274	SF12_MullerD	9943337	T	G	9652.96	T	G	373	8	82	18	69	25	70	45	55	9652.96	T	G	373	8	82	18	69	25	70	45	55	549.47	T	G	30	0	21	8	0	566.52	T	G	28	0	20	7	0
1288	1630	4851	1630	scaffold_13049	8446963	SF12_MullerD	10143390	G	A	11504.9	G	A	374	11	78	11	77	21	67	51	58	11514.9	G	A	374	11	79	11	76	21	68	51	57	1070.42	G	A	56	0	26	30	0	1105.42	G	A	57	0	27	30	0
1289	1631	3872	1631	scaffold_13049	8446966	SF12_MullerD	10143393	T	G	11344.9	T	G	369	11	74	11	76	18	68	55	56	11354.9	T	G	369	11	75	11	75	18	69	55	55	1070.42	T	G	57	0	26	31	0	1105.42	T	G	58	0	27	31	0
1290	1632	1119	1632	scaffold_13049	8480914	SF12_MullerD	10178128	G	A	8984.94	G	A	343	9	79	16	60	21	51	47	59	9050.94	G	A	344	9	79	16	61	21	51	47	59	965.42	G	A	58	0	30	28	0	1008.42	G	A	60	0	31	29	0
1291	1633	5487	1633	scaffold_13049	8482563	SF12_MullerD	10179751	T	A	8912.9	T	A	323	4	79	9	60	17	47	43	64	8587.9	T	A	311	4	76	9	57	17	46	43	59	666.42	T	A	43	0	23	19	0	809.42	T	A	48	0	27	20	0
1292	1634	3830	1634	scaffold_13049	8494889	SF12_MullerD	10192403	T	C	9038.9	T	C	349	5	77	13	66	17	53	55	61	9058.91	T	C	348	5	76	13	66	17	53	55	61	1044.42	T	C	58	0	34	23	0	1294.42	T	C	66	0	39	26	0
1293	1635	2674	1635	scaffold_13049	8499642	SF12_MullerD	10197369	A	G	9536.9	A	G	363	5	75	13	69	15	77	43	66	9496.91	A	G	362	5	74	13	69	15	77	43	66	862.42	A	G	56	0	31	24	0	945.42	A	G	59	0	34	24	0
1294	1636	998	1636	scaffold_13049	8511775	SF12_MullerD	10207614	C	G	9222.9	C	G	348	3	74	15	66	32	53	37	67	9250.9	C	G	348	3	74	15	66	32	53	37	67	951.42	C	G	43	0	30	13	0	1031.43	C	G	44	0	33	10	0
1295	1637	944	1637	scaffold_13049	8519707	SF12_MullerD	10215670	T	A	10768	T	A	395	7	85	17	57	20	78	48	78	10516	T	A	391	7	84	17	56	20	76	48	78	1028.42	T	A	57	0	33	23	0	1094.42	T	A	59	0	35	24	0
1296	1638	5368	1638	scaffold_13049	8545301	SF12_MullerD	10241945	A	C	9340.94	A	C	355	8	80	20	56	14	64	52	61	9304.94	A	C	354	8	80	20	56	14	64	52	60	761.42	A	C	54	0	25	29	0	862.42	A	C	61	0	29	31	0
1298	1639	2861	1639	scaffold_13049	8564311	SF12_MullerD	10261070	A	C	9380.94	A	C	378	14	88	12	69	22	58	53	60	9252.94	A	C	379	14	88	12	70	22	58	53	60	819.42	A	C	64	0	25	37	0	1015.42	A	C	72	0	31	39	0
1299	1640	6277	1640	scaffold_13049	8660454	SF12_MullerD	10364634	T	C	8130.94	T	C	356	11	62	24	50	18	73	63	54	7154.94	T	C	324	11	57	21	47	18	66	59	44	970.42	T	C	50	0	31	19	0	1285.42	T	C	61	0	40	21	0
1300	1641	5007	1641	scaffold_13049	8924438	SF12_MullerD	10667884	T	C	7713.94	T	C	368	23	73	18	46	27	63	71	46	7722.94	T	C	366	23	72	18	46	26	63	71	46	1140.42	T	C	65	0	35	29	0	1300.42	T	C	70	0	39	30	0
1301	1642	2654	1642	scaffold_13049	8978512	SF12_MullerD	10727535	T	C	8106.94	T	C	379	17	68	28	56	31	60	71	47	8121.94	T	C	379	17	68	28	56	31	60	71	47	740.42	T	C	57	0	24	33	0	851.42	T	C	62	0	28	34	0
1302	1643	4809	1643	scaffold_13049	9020413	SF12_MullerD	10774689	A	G	9457.94	A	G	384	23	79	20	54	28	65	79	36	9415.94	A	G	383	23	79	20	54	28	64	79	36	1270.42	A	G	47	0	29	18	0	1360.42	A	G	52	0	31	21	0
1303	1644	1289	1644	scaffold_13049	9020586	SF12_MullerD	10774862	A	C	8332.94	A	C	351	20	60	17	56	27	60	78	33	8328.94	A	C	351	20	60	17	56	27	60	78	33	1270.42	A	C	47	0	29	18	0	1360.42	A	C	51	0	31	20	0
1304	1645	1597	1645	scaffold_13049	9054461	SF12_MullerD	10812867	A	T	8013.94	A	T	373	18	78	28	47	26	68	74	34	7850.94	A	T	372	18	78	28	45	26	68	74	34	1211.42	A	T	79	0	41	37	0	1309.42	A	T	81	0	43	37	0
1305	1646	4546	1646	scaffold_13049	9075251	SF12_MullerD	10836886	T	G	8339.94	T	G	372	17	74	17	45	28	65	67	59	8174.94	T	G	371	17	72	17	46	29	63	69	58	1323.42	T	G	72	0	45	27	0	1747.42	T	G	82	0	55	27	0
1306	1647	965	1647	scaffold_13049	9077273	SF12_MullerD	10838918	C	T	7348.94	C	T	321	16	61	15	53	17	57	64	38	7456.94	C	T	320	16	61	14	53	17	57	64	38	507.42	C	T	53	0	17	36	0	1150.42	C	T	73	0	35	37	0
1308	1648	3625	1648	scaffold_13049	9571579	SF12_MullerD	11374509	A	T	7429.94	A	T	365	19	71	23	47	31	59	75	39	7363.94	A	T	364	19	71	23	47	31	59	75	38	1117.42	A	T	59	0	33	26	0	1162.42	A	T	61	0	33	27	0
1309	1649	6278	1649	scaffold_13049	9586253	SF12_MullerD	11390528	A	C	7505.94	A	C	386	19	77	30	48	43	49	77	43	7401.94	A	C	385	19	77	30	48	43	48	77	43	1403.42	A	C	73	0	43	29	0	1388.42	A	C	78	0	46	30	0
1310	1650	4573	1650	scaffold_13049	9600435	SF12_MullerD	11405800	A	G	7995.94	A	G	376	23	60	30	47	30	59	86	39	7938.94	A	G	376	23	60	30	47	31	58	86	39	1556.42	A	G	62	0	37	25	0	1816.42	A	G	69	0	43	26	0
1311	1651	2399	1651	scaffold_13049	9731728	SF12_MullerD	11540893	T	C	8993.94	T	C	373	25	66	19	59	18	57	82	44	8785.94	T	C	368	25	64	19	57	18	57	82	43	1593.42	T	C	53	0	36	16	0	1735.19	T	C	60	0	38	16	4
1312	1652	2985	1652	scaffold_13049	10114686	SF12_MullerD	11954200	A	G	6354.94	A	G	353	25	63	25	49	30	43	85	32	6214.94	A	G	351	25	62	25	47	30	43	85	32	997.42	A	G	61	0	30	29	0	1290.42	A	G	72	0	40	30	0
1313	1653	1917	1653	scaffold_13049	10141261	SF12_MullerD	11983851	T	C	7214.94	T	C	386	24	70	30	47	45	44	78	48	7089.94	T	C	386	24	70	30	47	45	44	78	48	1125.42	T	C	64	0	35	27	0	1205.42	T	C	65	0	36	28	0
1314	1654	2968	1654	scaffold_13049	10147321	SF12_MullerD	11989881	G	T	6039.94	G	T	337	17	57	19	56	49	41	71	27	5690.94	G	T	333	17	56	19	55	49	40	71	26	919.42	G	T	57	0	28	29	0	1036.42	G	T	59	0	30	29	0
1315	1655	426	1655	scaffold_13049	10147752	SF12_MullerD	11990318	A	G	7628.94	A	G	351	21	61	17	50	37	55	77	32	7628.94	A	G	351	21	61	17	50	37	55	77	32	1014.42	A	G	50	0	33	17	0	1009.42	A	G	48	0	31	17	0
1316	1656	5478	1656	scaffold_13049	10148175	SF12_MullerD	11990741	A	G	6792.94	A	G	383	32	61	27	58	34	56	85	29	6759.94	A	G	382	32	61	27	58	34	55	85	29	1013.42	A	G	63	0	33	28	0	1146.42	A	G	67	0	37	28	0
1317	1657	3334	1657	scaffold_13049	10161145	SF12_MullerD	12003793	A	G	7702.94	A	G	365	20	60	28	58	47	48	71	32	7775.94	A	G	367	20	61	27	57	47	50	72	32	1090.42	A	G	40	0	25	15	0	1225.42	A	G	43	0	28	15	0
1318	1658	6066	1658	scaffold_13049	10168718	SF12_MullerD	12011578	A	G	8559.94	A	G	378	12	79	13	63	38	51	64	57	8406.94	A	G	377	12	79	13	63	38	50	64	57	618.42	A	G	39	0	18	21	0	752.42	A	G	42	0	20	22	0
1319	1659	667	1659	scaffold_13049	10169661	SF12_MullerD	12012521	A	T	7803.94	A	T	347	21	60	14	46	37	60	78	30	7761.94	A	T	345	21	60	14	45	37	60	78	30	2084.42	A	T	77	0	47	30	0	2129.42	A	T	78	0	48	30	0
1320	1660	2526	1660	scaffold_13049	10179639	SF12_MullerD	12021890	A	C	7968.94	A	C	352	15	73	15	58	33	53	59	46	7976.94	A	C	349	15	73	15	57	33	52	59	45	847.42	A	C	46	0	28	18	0	996.42	A	C	56	0	33	23	0
1321	1661	3494	1661	scaffold_13049	10182561	SF12_MullerD	12024728	T	A	8142.94	T	A	320	18	58	7	58	27	42	71	39	7827.94	T	A	313	18	57	7	55	27	42	71	36	457.42	T	A	31	0	10	21	0	637.42	T	A	40	0	14	26	0
1322	1662	5991	1662	scaffold_13049	10195527	SF12_MullerD	12038414	G	A	6601.94	G	A	374	20	54	26	57	31	65	86	35	6498.94	G	A	371	20	55	26	55	31	64	86	34	907.42	G	A	53	0	29	24	0	1153.42	G	A	64	0	36	27	0
1323	1663	1375	1663	scaffold_13049	10208578	SF12_MullerD	12052753	C	G	6279.94	C	G	284	10	55	10	58	27	36	57	31	6268.94	C	G	282	10	55	10	57	27	35	57	31	1155.42	C	G	54	0	35	18	0	1296.42	C	G	58	0	39	18	0
1324	1664	929	1664	scaffold_13049	10211696	SF12_MullerD	12055840	T	G	9370.9	T	G	321	11	66	3	67	18	52	55	49	9714.9	T	G	329	11	73	3	67	18	53	55	49	723.42	T	G	44	0	17	27	0	1173.42	T	G	55	0	27	26	2
1325	1665	3322	1665	scaffold_13049	10212002	SF12_MullerD	12056118	G	T	6376.94	G	T	321	15	54	20	51	38	46	65	32	6423.94	G	T	319	15	54	20	50	37	46	65	32	1380.42	G	T	86	0	51	34	0	1828.42	G	T	98	0	62	35	0
1326	1666	340	1666	scaffold_13049	10215078	SF12_MullerD	12059050	A	G	7782.94	A	G	368	17	59	13	77	42	48	73	39	7634.94	A	G	368	17	59	13	77	42	48	73	39	817.42	A	G	71	0	30	41	0	937.42	A	G	73	0	31	41	0
1327	1667	6279	1667	scaffold_13049	10222968	SF12_MullerD	12067087	A	C	9283.94	A	C	359	10	67	18	60	25	65	65	48	9283.94	A	C	359	10	67	18	59	25	66	65	48	1387.42	A	C	55	0	32	22	0	1544.42	A	C	64	0	36	27	0
1328	1668	2216	1668	scaffold_13049	10246320	SF12_MullerD	12091448	T	G	7092.94	T	G	328	10	70	16	55	31	53	60	30	7092.94	T	G	326	10	70	16	55	29	53	60	30	1102.42	T	G	62	0	36	23	0	1104.42	T	G	64	0	36	25	1
1329	1669	2249	1669	scaffold_13049	10251676	SF12_MullerD	12096740	T	G	9429.94	T	G	366	15	85	9	74	43	44	57	39	9465.94	T	G	367	15	86	9	74	43	44	57	39	1651.42	T	G	64	0	37	27	0	1589.42	T	G	64	0	36	28	0
1330	1670	4744	1670	scaffold_13049	10273326	SF12_MullerD	12118475	C	T	6608.94	C	T	328	21	62	22	39	21	58	70	35	6600.94	C	T	327	21	61	22	39	21	58	70	35	942.42	C	T	67	0	29	31	0	936.42	C	T	71	0	30	34	0
1331	1671	2502	1671	scaffold_13049	10276062	SF12_MullerD	12121173	C	G	8966.94	C	G	352	12	64	17	57	33	60	62	45	8924.94	C	G	351	12	64	17	57	33	59	62	45	1227.42	C	G	55	0	30	25	0	1272.42	C	G	57	0	31	26	0
1332	1672	6280	1672	scaffold_13049	10278659	SF12_MullerD	12123818	T	C	7516.94	T	C	331	10	77	13	47	43	39	54	46	7590.94	T	C	333	10	79	13	47	43	39	54	46	1130.42	T	C	62	0	36	24	0	1313.42	T	C	72	0	41	27	0
1333	1673	2889	1673	scaffold_13049	10279341	SF12_MullerD	12124533	G	A	8490.7	G	A	353	6	70	13	61	20	65	71	44	8473.95	G	A	353	7	70	13	61	20	65	71	44	959.42	G	A	58	0	32	26	0	1023.42	G	A	60	0	33	27	0
1334	1674	3462	1674	scaffold_13049	10281149	SF12_MullerD	12126308	T	G	7415.94	T	G	355	14	67	16	64	32	47	66	49	7502.94	T	G	354	14	68	16	64	32	47	66	47	1211.42	T	G	51	0	30	21	0	998.42	T	G	46	0	25	21	0
1335	1675	1916	1675	scaffold_13049	10281168	SF12_MullerD	12126327	C	T	7852.94	C	T	360	12	63	16	67	29	51	69	53	7864.94	C	T	359	12	64	16	67	29	51	69	51	1070.42	C	T	44	0	24	20	0	885.42	C	T	41	0	20	21	0
1336	1676	5249	1676	scaffold_13049	10289050	SF12_MullerD	12134369	G	C	5976.94	G	C	344	30	65	20	52	37	31	79	30	5959.94	G	C	343	30	64	20	52	37	31	79	30	1105.42	G	C	75	0	37	38	0	1189.42	G	C	76	0	37	39	0
1340	1677	994	1677	scaffold_13049	10332546	SF12_MullerD	12180785	A	G	10191.9	A	G	362	15	85	16	67	28	42	53	56	10275.9	A	G	364	15	85	16	69	28	42	53	56	1301.42	A	G	45	0	30	15	0	1444.42	A	G	50	0	33	17	0
1341	1678	6281	1678	scaffold_13049	10333004	SF12_MullerD	12181243	A	T	6607.94	A	T	337	13	62	19	51	48	50	60	33	6570.94	A	T	335	13	62	19	51	47	50	60	32	1460.42	A	T	72	0	45	27	0	1504.42	A	T	73	0	46	27	0
1345	1679	5244	1679	scaffold_13049	10353347	SF12_MullerD	12201613	A	G	7357.94	A	G	375	17	71	22	41	42	55	74	51	7515.94	A	G	376	17	71	22	41	42	55	74	52	1132.42	A	G	60	0	35	25	0	1312.42	A	G	66	0	41	25	0
1346	1680	5668	1680	scaffold_13049	10354340	SF12_MullerD	12202595	C	T	8321.94	C	T	350	13	70	19	62	24	47	62	51	8296.94	C	T	348	13	70	18	62	24	47	61	51	1016.42	C	T	57	0	32	25	0	1084.42	C	T	57	0	32	25	0
1347	1681	4662	1681	scaffold_13049	10365883	SF12_MullerD	12214179	A	T	8654.94	A	T	327	12	59	14	51	19	54	65	53	8617.94	A	T	325	12	59	14	50	18	54	65	53	957.42	A	T	45	0	24	21	0	998.42	A	T	50	0	25	25	0
1348	1682	4761	1682	scaffold_13049	10365895	SF12_MullerD	12214191	A	C	9062.94	A	C	369	17	68	15	54	32	56	71	56	9025.94	A	C	367	17	68	15	53	31	56	71	56	893.42	A	C	41	0	22	19	0	929.42	A	C	46	0	23	23	0
1349	1683	1819	1683	scaffold_13049	10369201	SF12_MullerD	12217490	T	C	9188.94	T	C	374	19	78	16	65	44	48	58	45	9208.94	T	C	373	19	78	15	64	44	49	58	45	1190.42	T	C	62	0	29	33	0	1865.42	T	C	78	0	44	34	0
1350	1684	3249	1684	scaffold_13049	10373688	SF12_MullerD	12222084	T	C	9133.94	T	C	384	15	77	18	51	34	61	85	43	8884.94	T	C	378	15	75	18	50	34	59	85	42	903.42	T	C	46	0	21	25	0	1215.42	T	C	54	0	28	26	0
1351	1685	2312	1685	scaffold_13049	10383028	SF12_MullerD	12231426	T	A	7575.94	T	A	388	22	76	23	58	37	50	72	50	8018.94	T	A	389	22	76	23	59	37	50	72	50	1233.42	T	A	65	0	41	23	0	1356.42	T	A	71	0	45	24	0
1352	1686	3984	1686	scaffold_13049	10388635	SF12_MullerD	12237090	A	G	7669.94	A	G	368	16	60	18	53	36	58	74	52	7657.94	A	G	367	16	60	18	53	36	58	74	52	906.42	A	G	64	0	29	35	0	956.42	A	G	67	0	30	36	1
1353	1687	4268	1687	scaffold_13049	10390346	SF12_MullerD	12238825	A	G	8615.94	A	G	384	14	69	17	70	39	50	70	53	8334.94	A	G	378	14	65	17	69	39	50	68	53	1131.42	A	G	70	0	38	32	0	1279.42	A	G	76	0	41	33	1
1354	1688	4332	1688	scaffold_13049	10398205	SF12_MullerD	12246708	T	C	8596.94	T	C	368	12	81	16	54	28	52	70	54	8535.94	T	C	368	12	81	16	54	28	51	70	54	1192.42	T	C	57	0	38	19	0	1185.42	T	C	58	0	39	19	0
1355	1689	591	1689	scaffold_13049	10401341	SF12_MullerD	12249930	A	G	8134.94	A	G	368	19	75	17	55	26	62	69	45	8148.94	A	G	368	19	75	17	55	26	62	69	45	1148.42	A	G	58	0	38	19	0	1367.42	A	G	62	0	42	20	0
1356	1690	4321	1690	scaffold_13049	10402930	SF12_MullerD	12251550	T	G	7330.94	T	G	356	11	68	17	49	41	54	70	45	7361.94	T	G	354	11	68	16	49	40	54	70	45	1151.42	T	G	74	0	38	36	0	1223.42	T	G	77	0	40	37	0
1357	1691	1925	1691	scaffold_13049	10420077	SF12_MullerD	12268754	A	G	7006.94	A	G	341	14	70	11	58	47	40	67	34	6987.94	A	G	340	14	70	11	58	47	40	67	33	971.42	A	G	59	0	31	27	0	1105.42	A	G	61	0	32	28	0
1358	1692	4618	1692	scaffold_13049	10423749	SF12_MullerD	12272427	C	A	6774.94	C	A	349	15	67	8	49	34	45	88	38	6678.94	C	A	347	15	67	8	49	34	45	88	37	1222.42	C	A	64	0	37	27	0	1286.42	C	A	72	0	39	32	0
1359	1693	1622	1693	scaffold_13049	10426228	SF12_MullerD	12275154	T	C	6802.94	T	C	368	23	68	21	52	36	43	93	31	6499.94	T	C	367	23	68	21	52	36	43	92	31	1587.42	T	C	85	0	47	37	0	1881.42	T	C	94	0	55	37	0
1360	1694	1355	1694	scaffold_13049	10438492	SF12_MullerD	12285759	G	C	6605.94	G	C	344	21	65	22	52	33	40	68	41	6622.94	G	C	344	21	65	22	52	33	40	68	41	1052.42	G	C	59	0	35	24	0	1244.42	G	C	65	0	40	25	0
1361	1695	1013	1695	scaffold_13049	10453138	SF12_MullerD	12303314	A	G	8131.94	A	G	354	8	64	20	52	44	41	76	49	8136.94	A	G	353	7	64	20	52	44	40	76	50	1169.42	A	G	45	0	27	18	0	1180.42	A	G	46	0	27	19	0
1362	1696	1037	1696	scaffold_13049	10453139	SF12_MullerD	12303315	A	G	8131.94	A	G	348	8	61	20	50	44	41	75	49	8136.94	A	G	347	7	61	20	50	44	40	75	50	1169.42	A	G	46	0	27	19	0	1180.42	A	G	47	0	27	20	0
1363	1697	1947	1697	scaffold_13049	10456050	SF12_MullerD	12306787	A	C	8741.94	A	C	387	22	80	22	60	33	42	88	40	8741.94	A	C	387	22	80	22	60	33	42	88	40	1540.42	A	C	76	0	35	41	0	1630.42	A	C	82	0	37	45	0
1364	1698	2834	1698	scaffold_13049	10458469	SF12_MullerD	12309189	G	A	7817.94	G	A	381	16	70	21	62	37	54	80	41	7928.94	G	A	382	16	70	21	63	37	54	80	41	1271.42	G	A	72	0	42	30	0	1365.42	G	A	74	0	43	30	0
1365	1699	618	1699	scaffold_13049	10460146	SF12_MullerD	12310815	T	A	8347.94	T	A	357	12	71	21	63	26	43	87	33	8364.94	T	A	357	12	72	21	62	26	44	87	32	1655.42	T	A	74	0	37	37	0	1790.42	T	A	78	0	40	38	0
1366	1700	505	1700	scaffold_13049	10460148	SF12_MullerD	12310817	A	G	8347.94	A	G	357	12	71	21	60	28	43	88	33	8364.94	A	G	358	12	72	21	60	28	44	88	32	1655.42	A	G	75	0	38	37	0	1790.42	A	G	79	0	41	38	0
1367	1701	3375	1701	scaffold_13049	10461693	SF12_MullerD	12312365	T	C	7430.94	T	C	360	16	71	19	60	40	48	64	42	7489.94	T	C	360	16	71	19	60	40	48	65	41	1295.42	T	C	76	0	42	33	0	1564.42	T	C	86	0	51	34	1
1368	1702	3338	1702	scaffold_13049	10465792	SF12_MullerD	12316953	T	A	6666.94	T	A	347	14	72	14	56	33	41	79	36	6476.94	T	A	347	14	72	15	55	33	40	79	36	696.42	T	A	47	0	21	26	0	884.42	T	A	56	0	27	27	0
1369	1703	1833	1703	scaffold_13049	10477986	SF12_MullerD	12329193	A	G	8166.94	A	G	373	18	79	13	68	34	43	76	41	8123.94	A	G	372	18	79	13	67	34	43	76	41	1483.42	A	G	70	0	44	26	0	1628.42	A	G	73	0	46	27	0
1370	1704	6282	1704	scaffold_13049	10478985	SF12_MullerD	12330192	T	G	6835.94	T	G	372	28	71	26	53	43	50	77	23	6838.94	T	G	372	28	71	26	53	43	50	77	23	1357.42	T	G	68	0	41	27	0	1410.42	T	G	68	0	41	27	0
1371	1705	3383	1705	scaffold_13049	10482559	SF12_MullerD	12333768	A	G	6534.94	A	G	374	16	68	27	53	44	53	83	29	6528.94	A	G	373	16	68	27	53	43	53	83	29	1313.42	A	G	74	0	43	29	0	1428.42	A	G	76	0	45	29	0
1372	1706	1927	1706	scaffold_13049	10491119	SF12_MullerD	12342327	C	G	7751.94	C	G	381	25	65	26	60	46	46	85	28	7745.94	C	G	384	26	66	27	59	46	46	86	28	1272.42	C	G	77	0	40	36	0	1381.42	C	G	80	0	43	36	0
1373	1707	257	1707	scaffold_13049	10497058	SF12_MullerD	12348294	C	G	6551.94	C	G	386	27	57	21	61	40	53	92	33	6361.94	C	G	385	27	56	21	62	40	52	92	33	1053.42	C	G	69	0	34	35	0	1155.42	C	G	71	0	34	37	0
1374	1708	3064	1708	scaffold_13049	10510045	SF12_MullerD	12361225	T	A	5935.94	T	A	346	18	65	17	40	41	50	90	24	6038.94	T	A	344	18	65	17	39	41	50	89	24	919.42	T	A	62	0	30	32	0	1044.42	T	A	66	0	32	34	0
1375	1709	5862	1709	scaffold_13049	10514498	SF12_MullerD	12365707	A	G	6081.94	A	G	361	20	47	35	51	42	48	84	31	6083.94	A	G	360	20	47	34	51	42	48	84	31	1070.42	A	G	62	0	33	25	0	1055.42	A	G	62	0	33	25	0
1376	1710	4499	1710	scaffold_13049	10515726	SF12_MullerD	12366935	T	C	7313.94	T	C	379	24	78	20	58	51	42	70	36	7335.94	T	C	380	24	79	20	58	51	42	70	36	718.42	T	C	43	0	23	19	0	765.42	T	C	45	0	24	20	0
1377	1711	1723	1711	scaffold_13049	10526203	SF12_MullerD	12377523	G	A	7724.94	G	A	366	15	70	15	59	29	62	81	35	7432.94	G	A	359	16	69	16	56	29	60	81	32	869.42	G	A	53	0	26	25	0	1074.42	G	A	57	0	29	26	0
1378	1712	5670	1712	scaffold_13049	10528326	SF12_MullerD	12379626	A	C	7922.94	A	C	390	23	76	21	60	40	49	80	40	8118.94	A	C	388	23	75	21	59	40	50	80	40	911.42	A	C	55	0	26	29	0	991.42	A	C	58	0	28	30	0
1379	1713	2651	1713	scaffold_13049	10528865	SF12_MullerD	12380166	T	A	8490.94	T	A	385	14	73	15	67	39	52	84	41	8433.94	T	A	382	14	71	15	66	39	52	84	41	1355.42	T	A	83	0	40	43	0	1385.42	T	A	83	0	40	43	0
1380	1714	5276	1714	scaffold_13049	10540016	SF12_MullerD	12391392	A	G	7795.94	A	G	381	20	76	23	52	44	51	71	42	7001.94	A	G	369	20	70	23	51	44	50	71	38	1164.42	A	G	70	0	38	32	0	1332.42	A	G	74	0	41	33	0
1381	1715	6128	1715	scaffold_13049	10540028	SF12_MullerD	12391404	A	T	7839.94	A	T	387	20	80	21	51	44	54	74	41	7117.94	A	T	376	20	74	21	50	44	53	74	38	1170.42	A	T	71	0	39	32	0	1340.42	A	T	75	0	42	33	0
1382	1716	2421	1716	scaffold_13049	10541090	SF12_MullerD	12392467	T	C	7890.94	T	C	373	25	77	12	59	37	45	76	42	7784.94	T	C	372	25	76	12	58	37	45	76	41	894.42	T	C	55	0	31	23	0	929.42	T	C	57	0	32	24	0
1383	1717	5191	1717	scaffold_13049	10546204	SF12_MullerD	12397590	T	C	6870.94	T	C	353	14	75	11	46	38	48	84	37	6859.94	T	C	354	14	74	11	46	38	50	84	37	1217.42	T	C	59	0	39	19	0	1317.42	T	C	62	0	41	20	0
1384	1718	3227	1718	scaffold_13049	10548892	SF12_MullerD	12400292	A	T	6759.94	A	T	353	22	73	22	52	38	38	72	35	6786.94	A	T	353	22	73	22	52	38	38	72	35	1005.42	A	T	64	0	34	30	0	1439.42	A	T	74	0	45	29	0
1385	1719	2396	1719	scaffold_13049	10549174	SF12_MullerD	12400573	G	C	7354.94	G	C	355	19	72	12	58	34	51	66	42	7600.94	G	C	354	19	71	12	58	34	50	66	43	962.42	G	C	59	0	31	28	0	1103.42	G	C	64	0	34	28	0
1386	1720	978	1720	scaffold_13049	10549851	SF12_MullerD	12401250	C	A	6710.94	C	A	329	14	56	25	51	30	46	74	33	6685.94	C	A	327	14	56	25	51	30	46	73	32	1020.42	C	A	70	0	35	34	0	1234.42	C	A	77	0	40	35	0
1387	1721	1707	1721	scaffold_13049	10555412	SF12_MullerD	12406868	C	T	7875.94	C	T	365	25	76	20	57	38	33	74	40	7678.94	C	T	360	25	74	20	57	38	33	74	38	549.42	C	T	27	0	13	13	0	1151.42	C	T	43	0	26	16	0
1388	1722	5755	1722	scaffold_13049	10559951	SF12_MullerD	12411345	A	G	6681.94	A	G	363	24	61	18	60	39	47	77	34	6708.94	A	G	362	24	61	18	60	39	47	76	34	908.42	A	G	42	0	30	11	0	958.42	A	G	46	0	30	14	0
1389	1723	4834	1723	scaffold_13049	10573629	SF12_MullerD	12424966	G	C	5975.94	G	C	342	24	67	15	41	40	39	79	37	5942.94	G	C	338	22	66	15	41	40	39	78	37	1313.42	G	C	61	0	42	18	0	2067.42	G	C	68	0	49	19	0
1390	1724	1217	1724	scaffold_13049	10574178	SF12_MullerD	12425473	C	T	5708.94	C	T	303	17	51	17	51	33	34	66	33	5714.94	C	T	302	17	51	17	51	33	34	66	32	997.42	C	T	60	0	32	28	0	1168.42	C	T	68	0	37	31	0
1391	1725	2299	1725	scaffold_13049	10576509	SF12_MullerD	12428029	C	T	7060.94	C	T	342	20	77	14	58	28	51	74	20	6912.94	C	T	337	20	74	14	58	28	50	73	20	1503.42	C	T	78	0	47	31	0	1633.42	C	T	83	0	49	34	0
1392	1726	820	1726	scaffold_13049	10577365	SF12_MullerD	12428849	A	T	5977.94	A	T	325	17	51	20	59	37	38	73	28	5801.94	A	T	325	17	52	20	59	37	38	73	28	1014.42	A	T	63	0	33	29	0	1220.42	A	T	72	0	42	29	0
1393	1727	901	1727	scaffold_13049	10577383	SF12_MullerD	12428867	T	A	6107.94	T	A	319	18	53	19	60	35	34	70	29	5991.94	T	A	320	18	54	19	60	35	34	70	29	961.42	T	A	58	0	31	27	0	1204.42	T	A	67	0	40	27	0
1394	1728	1359	1728	scaffold_13049	10595530	SF12_MullerD	12443974	C	T	6296.94	C	T	313	18	61	22	42	27	40	64	39	6313.94	C	T	313	18	61	22	42	27	40	64	39	1212.42	C	T	76	0	40	35	0	1277.42	C	T	82	0	41	39	1
1395	1729	1513	1729	scaffold_13049	10595613	SF12_MullerD	12444049	A	G	7630.94	A	G	371	19	74	20	62	37	39	75	44	7716.94	A	G	372	19	74	20	62	37	40	75	44	1331.42	A	G	81	0	46	35	0	1411.42	A	G	83	0	47	36	0
1396	1730	5909	1730	scaffold_13049	10596542	SF12_MullerD	12445115	T	C	6308.94	T	C	307	12	59	11	63	37	31	68	26	6308.94	T	C	307	12	59	11	63	37	31	68	26	1006.42	T	C	60	0	31	28	0	1167.42	T	C	64	0	34	28	0
1397	1731	719	1731	scaffold_13049	10599618	SF12_MullerD	12448268	A	T	7594.94	A	T	348	25	68	16	40	32	52	81	34	7518.94	A	T	347	25	68	16	40	32	52	81	33	1700.42	A	T	65	0	39	26	0	1700.42	A	T	64	0	39	25	0
1398	1732	3343	1732	scaffold_13049	10600004	SF12_MullerD	12448652	G	A	7487.94	G	A	339	22	73	16	62	30	40	60	36	7540.94	G	A	339	22	74	16	62	29	40	60	36	1311.42	G	A	68	0	42	24	0	1332.42	G	A	69	0	42	25	0
1399	1733	3758	1733	scaffold_13049	10600109	SF12_MullerD	12448757	A	G	6331.94	A	G	378	32	64	32	52	32	49	92	22	6334.94	A	G	377	32	64	32	52	31	49	92	22	1498.42	A	G	70	0	47	23	0	1508.42	A	G	71	0	47	24	0
1400	1734	6283	1734	scaffold_13049	10607455	SF12_MullerD	12450873	T	G	8972.94	T	G	383	16	81	11	68	34	49	76	48	8877.94	T	G	382	16	79	11	68	35	49	76	48	747.42	T	G	46	0	25	21	0	788.42	T	G	48	0	26	22	0
1401	1735	1907	1735	scaffold_13049	10608998	SF12_MullerD	12452409	T	G	6824.94	T	G	355	24	54	27	63	43	30	84	30	6874.94	T	G	356	24	54	27	64	43	30	84	30	2257.42	T	G	85	0	53	32	0	2257.42	T	G	86	0	53	33	0
1402	1736	1466	1736	scaffold_13049	10609178	SF12_MullerD	12452589	A	T	8774.94	A	T	356	12	66	23	66	25	54	73	37	8733.94	A	T	355	12	65	23	67	25	53	73	37	1129.42	A	T	54	0	27	25	0	994.42	A	T	51	0	24	27	0
1403	1737	1620	1737	scaffold_13049	10614156	SF12_MullerD	12457599	T	C	6782.94	T	C	355	25	66	12	56	42	44	76	33	6510.94	T	C	352	25	65	12	56	42	44	76	31	902.42	T	C	49	0	28	20	0	940.42	T	C	51	0	29	21	0
1404	1738	817	1738	scaffold_13049	10614214	SF12_MullerD	12457657	T	C	9615.94	T	C	371	17	82	20	60	32	53	68	38	9657.94	T	C	371	17	81	20	61	32	55	68	37	1489.42	T	C	57	0	34	23	0	1534.42	T	C	59	0	35	24	0
1405	1739	5720	1739	scaffold_13049	10624110	SF12_MullerD	12467483	C	G	6790.94	C	G	359	22	69	29	51	28	56	79	25	6637.94	C	G	359	22	69	29	50	28	57	79	25	1062.42	C	G	64	0	35	28	0	1150.42	C	G	64	0	36	27	0
1406	1740	1579	1740	scaffold_13049	10630413	SF12_MullerD	12473941	T	C	6409.94	T	C	312	12	59	19	44	37	46	58	36	6425.94	T	C	312	12	59	19	44	37	46	58	36	539.42	T	C	29	0	14	14	0	667.42	T	C	33	0	18	15	0
1407	1741	4230	1741	scaffold_13049	10636352	SF12_MullerD	12480031	T	C	8125.94	T	C	370	18	80	14	64	39	59	61	35	8030.94	T	C	368	18	80	14	63	39	59	60	35	884.42	T	C	57	0	30	26	0	981.42	T	C	60	0	32	27	0
1408	1742	2422	1742	scaffold_13049	10637021	SF12_MullerD	12480699	G	A	8980.94	G	A	355	15	73	19	64	32	51	65	35	8962.94	G	A	354	15	73	19	64	31	50	65	35	1788.42	G	A	59	0	40	19	0	2058.42	G	A	67	0	46	21	0
1409	1743	2601	1743	scaffold_13049	10640590	SF12_MullerD	12484242	A	C	6479.94	A	C	344	18	66	23	55	38	41	65	36	6472.94	A	C	343	18	66	23	54	38	41	65	36	516.42	A	C	51	0	16	33	0	641.42	A	C	52	0	18	33	0
1410	1744	5894	1744	scaffold_13049	10640616	SF12_MullerD	12484268	A	G	6689.94	A	G	336	16	65	23	50	41	39	68	26	6589.94	A	G	334	16	65	23	49	41	38	68	26	794.42	A	G	48	0	19	29	0	839.42	A	G	49	0	20	29	0
1411	1745	3559	1745	scaffold_13049	10645363	SF12_MullerD	12489057	A	G	7034.94	A	G	359	18	58	17	60	38	55	87	25	7032.94	A	G	358	18	56	17	61	38	55	87	25	1427.42	A	G	80	0	49	30	0	1542.42	A	G	82	0	51	31	0
1412	1746	1288	1746	scaffold_13049	10648631	SF12_MullerD	12492289	G	A	7448.94	G	A	332	17	64	14	52	30	42	76	36	7419.94	G	A	331	17	64	14	52	30	42	76	35	1802.42	G	A	58	0	42	16	0	1996.42	G	A	64	0	47	17	0
1413	1747	3007	1747	scaffold_13049	10648656	SF12_MullerD	12492314	A	C	6664.94	A	C	365	22	73	14	56	36	38	80	46	6699.94	A	C	364	22	73	14	56	36	38	80	45	1180.42	A	C	55	0	42	13	0	1333.42	A	C	60	0	46	14	0
1414	1748	1929	1748	scaffold_13049	10651105	SF12_MullerD	12494724	A	C	7600.94	A	C	375	14	74	17	54	35	53	72	55	7660.94	A	C	375	14	74	17	54	35	53	72	55	803.42	A	C	48	0	26	21	0	1108.42	A	C	59	0	37	21	0
1415	1749	3291	1749	scaffold_13049	10653806	SF12_MullerD	12497418	G	A	7935.94	G	A	377	16	76	22	58	33	53	77	42	7913.94	G	A	377	16	76	22	58	33	53	77	42	694.42	G	A	45	0	21	24	0	769.42	G	A	48	0	23	25	0
1416	1750	832	1750	scaffold_13049	10654192	SF12_MullerD	12497812	T	A	7080.94	T	A	343	20	68	11	50	26	47	77	44	7066.94	T	A	343	20	68	11	50	26	47	77	44	877.42	T	A	57	0	31	25	0	990.42	T	A	61	0	34	25	0
1417	1751	2621	1751	scaffold_13049	10657377	SF12_MullerD	12500973	T	C	7238.94	T	C	329	13	64	14	62	39	39	54	43	7502.94	T	C	335	13	65	14	62	39	41	54	46	576.42	T	C	39	0	18	21	0	923.42	T	C	51	0	30	21	0
1418	1752	5344	1752	scaffold_13049	10663566	SF12_MullerD	12507426	A	T	6792.94	A	T	313	12	61	16	60	19	50	60	35	6969.94	A	T	314	12	61	16	60	19	51	60	35	1049.42	A	T	61	0	35	26	0	1329.42	A	T	70	0	43	26	0
1419	1753	6118	1753	scaffold_13049	10666271	SF12_MullerD	12510278	G	A	6657.94	G	A	327	16	64	15	60	28	44	59	39	6577.94	G	A	324	16	63	15	60	28	44	58	39	724.42	G	A	50	0	23	27	0	1187.42	G	A	64	0	37	27	0
1420	1754	4607	1754	scaffold_13049	10667506	SF12_MullerD	12511488	T	G	6461.94	T	G	323	17	59	16	48	33	51	63	36	6414.94	T	G	323	17	59	16	48	33	51	63	36	679.42	T	G	45	0	24	21	0	818.42	T	G	49	0	26	23	0
1421	1755	898	1755	scaffold_13049	10668844	SF12_MullerD	12512799	A	G	6885.94	A	G	364	16	65	17	50	45	45	86	39	6864.94	A	G	362	16	65	17	50	44	44	86	39	803.42	A	G	55	0	26	29	0	873.42	A	G	57	0	27	29	0
1422	1756	4265	1756	scaffold_13049	10668959	SF12_MullerD	12512926	C	T	7219.94	C	T	342	18	80	18	52	28	46	68	31	7156.94	C	T	340	18	80	18	51	28	45	68	31	949.42	C	T	42	0	22	20	0	1152.42	C	T	46	0	28	18	0
1423	1757	2920	1757	scaffold_13049	10716183	SF12_MullerD	12522298	T	C	5686.94	T	C	352	28	65	29	53	44	38	73	22	5786.94	T	C	350	28	64	29	52	44	38	73	22	598.42	T	C	41	0	19	21	0	673.42	T	C	43	0	20	21	0
1424	1758	6165	1758	scaffold_13049	10717160	SF12_MullerD	12523173	A	C	6194.94	A	C	333	21	59	25	62	38	43	65	20	6241.94	A	C	334	21	59	25	62	38	43	65	20	1254.42	A	C	62	0	40	21	0	1380.42	A	C	64	0	42	21	0
1425	1759	1725	1759	scaffold_13049	10721449	SF12_MullerD	12527368	T	A	7409.94	T	A	337	11	70	19	48	32	55	66	35	7346.94	T	A	335	11	70	19	46	32	55	66	35	1111.42	T	A	66	0	38	28	0	1121.42	T	A	68	0	38	30	0
1426	1760	3653	1760	scaffold_13049	10721663	SF12_MullerD	12527582	T	C	9253.94	T	C	399	14	84	17	63	49	49	79	41	9206.94	T	C	397	14	84	16	62	49	49	79	41	595.42	T	C	54	0	14	40	0	685.42	T	C	57	0	16	41	0
1427	1761	1658	1761	scaffold_13049	10722431	SF12_MullerD	12528357	T	G	7755.94	T	G	347	22	76	11	51	34	48	65	39	7717.94	T	G	347	22	76	11	51	34	48	65	38	1061.42	T	G	64	0	34	29	0	1114.42	T	G	64	0	34	29	0
1428	1762	2965	1762	scaffold_13049	10731887	SF12_MullerD	12538061	A	T	7565.94	A	T	357	19	69	17	70	38	42	65	33	7569.94	A	T	357	19	69	17	70	38	42	65	33	1019.42	A	T	62	0	34	28	0	1013.42	A	T	63	0	33	30	0
1429	1763	5081	1763	scaffold_13049	10732363	SF12_MullerD	12538537	C	T	6795.94	C	T	345	18	67	14	42	42	39	78	45	6665.94	C	T	342	18	66	14	42	42	39	78	43	1060.42	C	T	65	0	36	28	0	1114.42	C	T	67	0	36	31	0
1430	1764	2597	1764	scaffold_13049	10737628	SF12_MullerD	12543616	G	C	6247.94	G	C	346	28	55	22	45	32	56	81	27	6233.94	G	C	346	28	55	22	45	32	56	81	27	1268.42	G	C	64	0	38	26	0	1312.42	G	C	64	0	39	25	0
1431	1765	1549	1765	scaffold_13049	10739652	SF12_MullerD	12545635	A	G	6978.94	A	G	365	11	83	16	58	32	42	79	42	7025.94	A	G	363	11	83	16	57	32	42	78	42	979.42	A	G	51	0	34	17	0	990.67	A	G	51	0	31	19	1
1432	1766	3030	1766	scaffold_13049	10743523	SF12_MullerD	12549634	G	A	5712.94	G	A	356	32	52	34	51	39	44	84	19	5713.94	G	A	355	32	52	34	51	39	44	83	19	1482.42	G	A	69	0	44	25	0	1491.42	G	A	69	0	44	25	0
1433	1767	4209	1767	scaffold_13049	10743612	SF12_MullerD	12549723	A	G	5723.94	A	G	343	28	49	28	62	43	42	74	17	5694.94	A	G	343	28	49	29	61	43	42	74	17	1499.42	A	G	73	0	48	24	0	1545.42	A	G	72	0	48	24	0
1434	1768	5146	1768	scaffold_13049	10746197	SF12_MullerD	12552317	G	A	5604.94	G	A	335	21	59	33	40	37	45	74	24	5573.94	G	A	334	21	58	33	40	37	45	74	24	999.42	G	A	55	0	30	25	0	1010.42	G	A	60	0	30	29	0
1435	1769	2735	1769	scaffold_13049	10747321	SF12_MullerD	12553441	C	T	7012.94	C	T	393	32	65	29	60	40	50	90	27	6948.94	C	T	392	31	65	29	60	39	50	91	27	1009.42	C	T	55	0	34	21	0	1029.42	C	T	56	0	34	22	0
1436	1770	5882	1770	scaffold_13049	10751995	SF12_MullerD	12558138	A	T	7170.94	A	T	332	15	59	12	50	44	46	77	29	7193.94	A	T	333	15	59	12	50	44	47	77	29	1029.42	A	T	58	0	30	27	0	1043.42	A	T	58	0	30	27	1
1437	1771	3396	1771	scaffold_13049	10755141	SF12_MullerD	12561543	T	C	8464.94	T	C	346	18	76	13	63	37	44	61	33	8142.94	T	C	336	18	74	13	59	37	44	61	29	1945.42	T	C	72	0	44	28	0	2213.42	T	C	78	0	51	27	0
1438	1772	5561	1772	scaffold_13049	10761923	SF12_MullerD	12568434	A	G	6941.94	A	G	342	10	66	13	61	41	41	71	37	6862.94	A	G	338	10	63	13	61	41	41	71	36	1166.42	A	G	66	0	40	26	0	1237.42	A	G	67	0	41	26	0
1439	1773	2663	1773	scaffold_13049	10766570	SF12_MullerD	12573261	T	C	8414.94	T	C	366	19	74	17	61	47	42	70	36	8687.94	T	C	372	19	74	17	61	47	46	69	38	2139.42	T	C	77	0	49	28	0	2184.42	T	C	78	0	50	28	0
1440	1774	5391	1774	scaffold_13049	10783277	SF12_MullerD	12583089	C	T	6190.94	C	T	337	19	55	21	54	35	53	70	27	6128.94	C	T	336	19	55	21	54	35	53	71	26	1199.42	C	T	64	0	42	22	0	1276.42	C	T	66	0	44	22	0
1441	1775	2031	1775	scaffold_13049	10791275	SF12_MullerD	12591138	A	C	9357.94	A	C	363	9	71	18	65	38	50	62	49	9294.94	A	C	360	9	71	18	63	38	50	61	49	649.42	A	C	45	0	21	24	0	735.42	A	C	48	0	23	25	0
1442	1776	4470	1776	scaffold_13049	10791530	SF12_MullerD	12591412	A	C	7724.94	A	C	375	17	75	17	61	45	50	65	44	7771.94	A	C	376	18	75	17	61	45	50	65	44	1041.42	A	C	73	0	36	36	0	1135.42	A	C	77	0	38	38	0
1443	1777	4867	1777	scaffold_13049	10796473	SF12_MullerD	12596510	A	T	6775.94	A	T	344	16	62	24	58	41	46	63	33	6741.94	A	T	344	16	62	24	58	41	46	63	33	454.42	A	T	38	0	15	23	0	720.42	A	T	47	0	21	25	0
1444	1778	1022	1778	scaffold_13049	10797361	SF12_MullerD	12597410	T	C	7425.94	T	C	345	15	84	29	51	29	46	59	31	7427.94	T	C	345	15	84	29	51	29	46	59	31	1225.42	T	C	63	0	38	23	0	1235.42	T	C	64	0	38	24	0
1445	1779	1915	1779	scaffold_13049	10800831	SF12_MullerD	12601632	T	A	6374.94	T	A	313	11	64	18	53	38	32	62	34	6394.94	T	A	312	11	63	18	53	38	32	62	34	1049.42	T	A	67	0	36	30	0	1264.42	T	A	74	0	39	33	0
1446	1780	575	1780	scaffold_13049	10801166	SF12_MullerD	12601965	G	T	5817.94	G	T	307	17	58	17	42	28	44	68	33	6074.94	G	T	306	17	57	17	42	28	44	67	34	851.42	G	T	51	0	30	21	0	1232.42	G	T	60	0	39	21	0
1447	1781	2065	1781	scaffold_13049	10802486	SF12_MullerD	12603280	C	T	6719.94	C	T	342	19	71	16	51	36	38	74	36	6643.94	C	T	337	19	69	16	49	36	37	74	36	915.42	C	T	70	0	30	39	0	938.42	C	T	70	0	29	39	0
1448	1782	1256	1782	scaffold_13049	10803311	SF12_MullerD	12604033	A	G	7714.94	A	G	363	20	72	16	70	34	53	69	28	7740.94	A	G	362	20	72	16	69	34	53	69	28	998.42	A	G	57	0	30	27	0	1053.42	A	G	60	0	32	27	0
1449	1783	1044	1783	scaffold_13049	10819055	SF12_MullerD	12610927	A	G	6618.94	A	G	354	20	62	14	52	36	47	84	39	6712.94	A	G	354	20	62	14	52	36	47	84	39	723.42	A	G	45	0	22	23	0	1024.42	A	G	51	0	28	23	0
1450	1784	4344	1784	scaffold_13049	10820293	SF12_MullerD	12612166	T	C	7179.94	T	C	361	27	64	20	64	33	49	70	25	7105.94	T	C	361	27	64	20	63	33	49	70	25	1141.42	T	C	74	0	35	39	0	1176.42	T	C	73	0	35	38	0
1451	1785	4647	1785	scaffold_13049	10820655	SF12_MullerD	12612550	C	T	6909.94	C	T	376	21	67	19	66	42	40	84	36	6921.94	C	T	376	21	67	19	66	42	40	84	36	980.42	C	T	46	0	31	15	0	1015.42	C	T	47	0	32	15	0
1452	1786	4140	1786	scaffold_13049	10823673	SF12_MullerD	12615653	G	A	6413.94	G	A	387	34	61	28	57	42	45	95	24	6431.94	G	A	387	34	61	28	57	42	45	95	24	927.42	G	A	57	0	27	30	0	1035.42	G	A	58	0	30	28	0
1453	1787	975	1787	scaffold_13049	10830652	SF12_MullerD	12622713	A	G	9176.94	A	G	393	23	76	16	69	40	49	82	38	8995.94	A	G	388	23	74	16	65	40	50	81	39	1166.42	A	G	51	0	29	19	0	1651.42	A	G	60	0	38	22	0
1454	1788	1721	1788	scaffold_13049	10830657	SF12_MullerD	12622718	A	C	9119.94	A	C	382	24	72	15	70	37	48	81	35	8948.94	A	C	377	24	70	15	66	37	49	80	36	1166.42	A	C	52	0	30	19	0	1651.42	A	C	61	0	39	22	0
1455	1789	2854	1789	scaffold_13049	10833232	SF12_MullerD	12625346	G	T	7830.94	G	T	349	13	77	21	44	25	61	70	38	7823.94	G	T	349	13	77	21	44	25	61	70	38	720.42	G	T	54	0	22	31	0	761.42	G	T	56	0	22	34	0
1456	1790	503	1790	scaffold_13049	10833387	SF12_MullerD	12625501	C	G	7277.94	C	G	383	25	71	25	48	36	62	87	29	7264.94	C	G	381	25	70	25	48	36	62	86	29	630.42	C	G	59	0	23	35	0	624.42	C	G	57	0	22	34	0
1457	1791	1672	1791	scaffold_13049	10834159	SF12_MullerD	12626240	T	A	5039.94	T	A	323	26	51	30	35	38	32	90	19	4538.94	T	A	310	26	47	30	33	37	29	90	16	449.42	T	A	43	0	11	32	0	227.62	T	A	41	0	6	35	0
1458	1792	3680	1792	scaffold_13049	10835303	SF12_MullerD	12627384	A	G	7235.94	A	G	373	14	67	17	65	47	49	86	28	7188.94	A	G	373	14	67	17	65	47	49	86	28	1110.42	A	G	56	0	35	21	0	1346.42	A	G	60	0	39	21	0
1459	1793	620	1793	scaffold_13049	10843051	SF12_MullerD	12635664	A	G	7382.94	A	G	379	18	79	22	47	41	49	78	45	7357.94	A	G	378	18	79	21	47	41	49	78	45	1018.42	A	G	57	0	31	26	0	1149.42	A	G	64	0	36	26	0
1460	1794	1171	1794	scaffold_13049	10844384	SF12_MullerD	12636997	A	G	8589.94	A	G	355	12	77	22	50	36	41	69	47	8544.94	A	G	355	12	76	22	50	36	41	70	47	1308.42	A	G	63	0	31	32	0	1229.42	A	G	60	0	29	31	0
1461	1795	1497	1795	scaffold_13049	10844387	SF12_MullerD	12637000	T	C	8482.94	T	C	350	12	75	22	51	32	41	70	46	8440.94	T	C	349	12	74	22	51	32	41	70	46	1308.42	T	C	61	0	29	32	0	1229.42	T	C	58	0	27	31	0
1462	1796	1587	1796	scaffold_13049	10844954	SF12_MullerD	12637567	G	A	7409.94	G	A	361	13	74	20	44	35	61	76	38	7399.94	G	A	361	13	74	20	44	35	61	76	38	1336.42	G	A	68	0	44	24	0	1512.42	G	A	71	0	46	25	0
1463	1797	1352	1797	scaffold_13049	10844981	SF12_MullerD	12637594	T	C	8181.94	T	C	380	13	76	22	59	36	62	73	39	8176.94	T	C	380	13	76	22	59	36	62	73	39	1404.42	T	C	69	0	46	23	0	1572.42	T	C	73	0	49	24	0
1464	1798	3312	1798	scaffold_13049	10846074	SF12_MullerD	12638687	T	C	6426.94	T	C	343	18	55	22	60	40	39	70	38	6397.94	T	C	343	18	55	22	59	40	39	70	38	1066.42	T	C	56	0	35	21	0	1258.42	T	C	61	0	39	21	0
1465	1799	4943	1799	scaffold_13049	10847432	SF12_MullerD	12640046	T	C	7551.94	T	C	372	26	69	34	51	40	43	77	31	7383.94	T	C	368	26	68	34	50	40	42	77	30	1611.42	T	C	72	0	39	32	0	1753.42	T	C	76	0	41	34	0
1466	1800	4642	1800	scaffold_13049	10854192	SF12_MullerD	12646754	C	T	5468.94	C	T	329	14	56	24	55	34	47	73	25	5637.94	C	T	330	14	57	24	55	34	47	73	25	1353.42	C	T	58	0	41	17	0	1750.42	C	T	72	0	53	18	0
1467	1801	399	1801	scaffold_13049	10856433	SF12_MullerD	12649068	T	A	6972.94	T	A	347	16	72	15	62	35	44	61	40	7007.94	T	A	346	16	72	15	62	35	44	61	39	636.42	T	A	52	0	22	27	0	959.42	T	A	63	0	33	27	0
1468	1802	2818	1802	scaffold_13049	10862575	SF12_MullerD	12655137	T	C	5372.94	T	C	311	17	51	13	49	46	34	70	30	5238.94	T	C	310	17	51	13	49	46	34	70	29	621.42	T	C	41	0	23	18	0	1056.42	T	C	57	0	35	21	0
1469	1803	4115	1803	scaffold_13049	10863145	SF12_MullerD	12655692	G	A	7060.94	G	A	349	17	70	14	47	41	50	64	46	6614.94	G	A	338	17	66	14	45	41	47	64	44	644.42	G	A	47	0	20	27	0	929.42	G	A	58	0	26	32	0
1470	1804	6284	1804	scaffold_13049	10863419	SF12_MullerD	12655947	A	C	5839.94	A	C	301	15	55	16	50	33	34	65	33	5864.94	A	C	301	15	55	16	50	33	34	65	33	1246.42	A	C	71	0	44	27	0	1245.42	A	C	72	0	42	30	0
1471	1805	531	1805	scaffold_13049	10864785	SF12_MullerD	12657311	T	C	6298.94	T	C	366	24	57	23	53	44	52	87	26	6263.94	T	C	366	24	57	23	53	44	52	87	26	1732.42	T	C	61	0	40	20	0	1818.42	T	C	64	0	43	20	0
1472	1806	2949	1806	scaffold_13049	10864794	SF12_MullerD	12657320	A	G	7181.94	A	G	363	22	51	23	55	45	52	90	25	7150.94	A	G	362	22	51	23	54	45	52	90	25	1732.42	A	G	59	0	40	19	0	1818.42	A	G	62	0	43	19	0
1473	1807	3081	1807	scaffold_13049	10865148	SF12_MullerD	12657674	G	A	8395.94	G	A	385	14	81	18	64	34	48	79	46	8396.94	G	A	384	14	81	18	63	34	48	79	46	1244.42	G	A	84	0	42	41	0	1503.42	G	A	91	0	49	41	0
1474	1808	3454	1808	scaffold_13049	10865194	SF12_MullerD	12657720	T	A	5866.94	T	A	345	21	65	30	45	44	39	74	27	5871.94	T	A	345	21	65	30	45	44	39	74	27	1074.42	T	A	71	0	35	36	0	1246.42	T	A	74	0	38	36	0
1475	1809	6285	1809	scaffold_13049	10865589	SF12_MullerD	12658113	T	C	7436.94	T	C	387	16	80	21	69	45	44	80	31	7770.94	T	C	386	16	81	21	67	45	44	80	31	1418.42	T	C	95	0	46	49	0	1578.42	T	C	102	0	50	50	0
1476	1810	6286	1810	scaffold_13049	10866656	SF12_MullerD	12659147	T	A	7018.94	T	A	354	21	70	29	48	37	48	71	29	7018.94	T	A	354	21	70	29	48	37	48	71	29	1249.42	T	A	72	0	39	32	0	1331.42	T	A	75	0	40	34	0
1477	1811	5891	1811	scaffold_13049	10871152	SF12_MullerD	12663707	C	A	6958.94	C	A	368	16	68	16	58	39	42	89	38	6913.94	C	A	369	16	68	16	59	39	43	89	37	833.42	C	A	63	0	27	36	0	1384.42	C	A	87	0	46	41	0
1478	1812	1235	1812	scaffold_13049	10871336	SF12_MullerD	12663891	G	C	7018.94	G	C	356	20	71	7	51	43	43	83	36	6994.94	G	C	356	20	71	7	51	43	43	83	36	907.42	G	C	54	0	30	23	0	1050.42	G	C	58	0	31	24	0
1479	1813	4697	1813	scaffold_13049	10880459	SF12_MullerD	12673351	G	A	6977.94	G	A	363	19	78	15	63	39	37	76	36	7011.94	G	A	362	19	78	15	63	39	36	76	36	1372.42	G	A	73	0	46	27	0	1528.42	G	A	76	0	48	28	0
1480	1814	4490	1814	scaffold_13049	10880919	SF12_MullerD	12673813	T	C	6203.94	T	C	313	12	62	15	45	32	41	69	37	6285.94	T	C	313	12	62	15	45	32	41	69	37	970.42	T	C	70	0	33	36	0	1089.42	T	C	76	0	37	37	0
1481	1815	1942	1815	scaffold_13049	10883568	SF12_MullerD	12676448	T	C	9367.94	T	C	379	17	72	14	65	43	52	75	41	9291.94	T	C	377	17	71	14	65	43	52	75	40	1225.42	T	C	60	0	28	32	0	1551.42	T	C	69	0	36	33	0
1482	1816	6287	1816	scaffold_13049	10884385	SF12_MullerD	12677272	A	T	9022.94	A	T	380	25	73	20	53	35	57	79	38	9190.94	A	T	384	25	75	20	53	35	57	79	40	768.42	A	T	56	0	18	36	0	948.42	A	T	58	0	22	36	0
1483	1817	6197	1817	scaffold_13049	10884391	SF12_MullerD	12677278	C	T	9053.94	C	T	381	26	72	20	53	37	56	77	40	9221.94	C	T	385	26	74	20	53	37	56	77	42	730.42	C	T	56	0	17	37	0	910.42	C	T	58	0	21	37	0
1484	1818	5417	1818	scaffold_13049	10886198	SF12_MullerD	12679055	A	G	7494.94	A	G	378	9	66	22	63	39	51	75	53	7464.94	A	G	376	9	65	21	63	39	51	75	53	726.42	A	G	60	0	26	32	0	1385.42	A	G	81	0	44	35	0
1485	1819	4705	1819	scaffold_13049	10886390	SF12_MullerD	12679245	T	C	6536.94	T	C	379	25	75	22	56	39	50	90	21	6481.94	T	C	379	25	75	22	56	39	50	90	21	686.42	T	C	51	0	22	25	0	921.42	T	C	58	0	28	26	0
1486	1820	5389	1820	scaffold_13049	10892836	SF12_MullerD	12685789	A	C	9388.94	A	C	387	10	81	23	61	36	53	81	42	9398.94	A	C	387	10	81	23	61	36	53	81	42	1782.42	A	C	65	0	42	23	0	1737.42	A	C	66	0	41	25	0
1487	1821	1838	1821	scaffold_13049	10893491	SF12_MullerD	12686444	A	T	7664.94	A	T	363	19	72	17	63	35	54	73	28	7664.94	A	T	363	19	72	17	63	35	54	73	28	1136.42	A	T	61	0	34	26	0	1242.42	A	T	64	0	36	27	0
1488	1822	1913	1822	scaffold_13049	10894424	SF12_MullerD	12687377	T	C	7922.94	T	C	359	10	85	19	55	31	45	72	42	7877.94	T	C	358	10	84	19	55	31	45	72	42	367.42	T	C	30	0	13	17	0	527.42	T	C	38	0	19	19	0
1489	1823	2159	1823	scaffold_13049	10919237	SF12_MullerD	12714039	T	C	6866.94	T	C	358	10	74	26	47	58	40	66	37	6851.94	T	C	358	10	74	26	47	58	40	66	37	1142.42	T	C	52	0	34	17	0	1230.42	T	C	56	0	37	17	0
1490	1824	3849	1824	scaffold_13049	10919777	SF12_MullerD	12714561	T	C	6308.94	T	C	347	16	59	21	52	34	49	87	27	6510.94	T	C	347	16	59	21	52	34	49	87	27	1101.42	T	C	56	0	39	17	0	1259.42	T	C	62	0	42	20	0
1491	1825	4161	1825	scaffold_13049	10919810	SF12_MullerD	12714594	G	A	6405.94	G	A	368	22	63	24	59	36	50	87	27	6528.94	G	A	366	21	63	24	59	36	50	86	27	1206.42	G	A	62	0	45	17	0	1424.42	G	A	69	0	50	19	0
1492	1826	2427	1826	scaffold_13049	10920184	SF12_MullerD	12714983	C	G	8503.94	C	G	379	22	76	14	53	40	56	84	34	8529.94	C	G	379	22	76	14	53	40	56	84	34	1850.42	C	G	72	0	43	29	0	2021.42	C	G	77	0	47	30	0
1493	1827	2136	1827	scaffold_13049	10921083	SF12_MullerD	12715880	C	A	7224.94	C	A	384	18	63	25	56	32	65	86	39	7378.94	C	A	383	18	63	25	55	32	66	86	38	77.81	C	A	37	0	3	34	0	247.47	C	A	42	0	8	34	0
1494	1828	2400	1828	scaffold_13049	10922256	SF12_MullerD	12717040	T	A	6432.94	T	A	368	22	69	19	56	45	43	85	29	6442.94	T	A	368	22	69	19	56	45	43	85	29	905.42	T	A	63	0	28	34	0	1085.42	T	A	69	0	33	35	0
1495	1829	2213	1829	scaffold_13049	10924387	SF12_MullerD	12719251	A	G	7291.94	A	G	369	21	60	20	55	33	57	88	34	7259.94	A	G	368	21	60	20	55	33	57	88	34	1268.42	A	G	63	0	40	23	0	1317.42	A	G	62	0	40	22	0
1496	1830	5314	1830	scaffold_13049	10938019	SF12_MullerD	12733014	C	T	7307.94	C	T	394	24	78	35	51	41	55	79	29	7370.94	C	T	387	23	78	34	52	41	55	73	29	794.42	C	T	46	0	28	17	0	889.42	C	T	49	0	29	19	0
1497	1831	2846	1831	scaffold_13049	10939305	SF12_MullerD	12734306	T	G	7183.94	T	G	365	18	63	20	59	36	55	69	45	7268.94	T	G	368	18	64	20	58	36	56	69	45	489.42	T	G	55	0	15	39	0	1102.42	T	G	78	0	36	40	1
1498	1832	4098	1832	scaffold_13049	10948988	SF12_MullerD	12744567	T	A	6974.94	T	A	355	21	67	34	42	36	44	85	26	6717.94	T	A	349	21	65	34	39	36	44	85	25	523.42	T	A	34	0	13	21	0	627.42	T	A	36	0	16	20	0
1499	1833	6166	1833	scaffold_13049	10952525	SF12_MullerD	12748093	T	C	6620.94	T	C	347	12	74	23	53	36	47	73	28	6638.94	T	C	346	12	74	23	53	36	47	72	28	458.42	T	C	27	0	15	12	0	553.42	T	C	30	0	17	12	0
1500	1834	4192	1834	scaffold_13049	10959337	SF12_MullerD	12754866	T	C	8579.94	T	C	384	19	73	15	75	38	59	67	37	8610.94	T	C	383	19	72	15	75	38	59	67	37	1247.42	T	C	61	0	39	22	0	1321.42	T	C	61	0	40	21	0
1501	1835	4704	1835	scaffold_13049	10959610	SF12_MullerD	12755139	T	C	7175.94	T	C	342	16	73	18	50	30	47	70	38	7117.94	T	C	342	16	73	18	49	30	48	70	38	762.42	T	C	61	0	23	37	0	814.42	T	C	65	0	24	40	0
1502	1836	823	1836	scaffold_13049	10959886	SF12_MullerD	12755414	T	G	5273.94	T	G	357	25	46	26	57	44	37	100	20	5266.94	T	G	357	25	46	26	57	44	37	100	20	744.42	T	G	49	0	23	26	0	799.42	T	G	50	0	23	27	0
1503	1837	4907	1837	scaffold_13049	10960594	SF12_MullerD	12756122	A	T	6477.94	A	T	379	29	64	22	67	42	43	90	22	6498.94	A	T	380	29	65	22	67	42	43	90	22	1007.42	A	T	55	0	33	21	0	1018.42	A	T	55	0	33	21	0
1504	1838	5005	1838	scaffold_13049	10969227	SF12_MullerD	12764905	C	G	6760.94	C	G	373	21	73	21	52	43	42	93	26	6779.94	C	G	372	21	72	21	51	43	43	93	26	1049.42	C	G	50	0	34	16	0	1151.42	C	G	52	0	37	15	0
1505	1839	507	1839	scaffold_13049	10983182	SF12_MullerD	12778784	A	G	7691.94	A	G	389	20	79	20	67	38	40	84	40	7725.94	A	G	390	20	79	20	67	38	40	84	40	848.42	A	G	57	0	28	29	0	856.42	A	G	57	0	27	30	0
1506	1840	2192	1840	scaffold_13049	10984851	SF12_MullerD	12780448	A	G	8710.94	A	G	377	20	69	22	64	37	53	73	38	8764.94	A	G	378	20	71	22	64	37	53	73	38	1241.42	A	G	77	0	41	35	0	1238.42	A	G	76	0	40	35	0
1507	1841	4923	1841	scaffold_13049	10994596	SF12_MullerD	12784783	T	C	7772.94	T	C	355	18	74	10	67	31	43	69	41	7870.94	T	C	356	18	74	10	67	31	44	69	41	1006.42	T	C	75	0	32	43	0	1173.42	T	C	79	0	35	43	0
1508	1842	5932	1842	scaffold_13049	10995294	SF12_MullerD	12785504	T	A	8130.94	T	A	400	20	75	22	67	38	51	78	47	8177.94	T	A	401	20	75	22	67	38	51	78	47	989.42	T	A	82	0	35	46	0	1058.42	T	A	85	0	36	48	0
1509	1843	6288	1843	scaffold_13049	10998074	SF12_MullerD	12788277	A	C	7450.94	A	C	346	19	73	17	52	42	37	70	35	7405.94	A	C	345	19	73	17	51	42	37	70	35	1007.42	A	C	57	0	25	31	0	1358.42	A	C	66	0	33	32	0
1510	1844	2086	1844	scaffold_13049	11004341	SF12_MullerD	12794744	A	C	8540.94	A	C	342	18	82	22	37	33	60	57	33	8624.94	A	C	344	18	82	22	37	33	61	57	34	1248.42	A	C	71	0	42	28	0	1245.42	A	C	71	0	41	29	0
1511	1845	6289	1845	scaffold_13049	11005605	SF12_MullerD	12796027	T	A	9312.94	T	A	408	14	84	30	60	42	52	85	40	9246.94	T	A	407	14	83	30	60	42	52	85	40	1030.42	T	A	60	0	32	28	0	1167.42	T	A	63	0	33	30	0
[truncated: 4,825 more rows]
[truncated: 79 more columns]

## Sheet: SNPs_Fig5
Order_SNPs_SigHighQ4_SigHighSouth	Order_Candidate_genes_SigHighQ4_SigHighSouth	Scaffold_Vir	POS_Vir	Muller_SF12	POS_SF12	REF.Var	ALT.Var	pValueQ1Q2_F18_Fixed	pValueQ2Q3_F18_Fixed	pValueQ3Q4_F18_Fixed	pValueQ1Q4_F18_Fixed	Freq_Q1.REF.bwb2	Freq_Q2.REF.bwb2	Freq_Q3.REF.bwb2	Freq_Q4.REF.bwb2	pValue_NvC_DamePops_Common	pValue_CvS_DamePops_Common	pValue_NvS_DamePops_Common	Freq_N.REF.bwb2	Freq_C.REF.bwb2	Freq_S.REF.bwb2	SNP.pattern.vir	SNP.pattern.SF12	SNP.pattern.Nova00	Orientation	Vir.Var.Oriented	SF12.Var.Oriented	Ref_(Vir)_For_ANNOVAR	Alt_(SF12)_For_ANNOVAR	Func.refGene	Gene.refGene.1	Gene.refGene.2	Gene.refGene.3	GeneDetail.refGene	ExonicFunc.refGene	AAChange.refGene	Dmel.FBgn	DMEL_ORTHOLOGS	Dvir_SYMBOL	Chr_Dmel	Dmel_Muller	Scaffold_Dvir	Dvir_genes	Dvir_Muller
[truncated: 226 more rows]

[truncated: 2 more sheets: Recognizable_Orthologs, Dmel_Eye_Dev_genes]
