# Supplementary material for: Multiple loci linked to inversions are associated with eye size variation in species of the Drosophila virilis phylad
Source: Sci Rep. 2020 Jul 30;10:12832. doi: 10.1038/s41598-020-69719-z (PMC7393161; doi:10.1038/s41598-020-69719-z)
Supplement: Supplementary file 6 — Supplementary Information 6. [file 41598_2020_69719_MOESM6_ESM.xlsx]

## Sheet: Primers
Marker	Primers	Sequence (5' - 3')	Annealing T (ºC)
A6	A6_Nova00_SF12_F	AATACAAGTTGACCCATA	48
	A6_Nova00_SF12_R	TTTGAAGAACACAGCATT
B3	B3_Sf12_F	CTGATACCCTACGATTGG	49
	B3_Nova00_SF12_R	GCTGTTGCCGCTGTTGTC
C3	H5_sc801_F	CTGGGAGATGTTGAAGTA	48
	H5_sc801_R	GTGTTTGGAGAGGTGTCG
C5	W11_1086383_F	CAAGACTAATCCCTAASG	48
	W11_1086383_R	CCAAAACAACAAGACTCA
D7	W11D_3223_F	TACGCCCCAAATAATGAC	49
	W11D_3223_R	TGCCCAAAACAATGACCA
E7	Fst_PEST_F	CAGAAGAGCCCGTAGAAA	56
	Fst_PEST_R	GGTGCCTTGGTAGTCTCG

## Sheet: Backcross_Genotyping
Ind	A6	B3	C3	C5	D7	E7	Group		Ind	A6	B3	C3	C5	D7	E7	Group		Ind	A6	B3	C3	C5	D7	E7	Group		Ind	A6	B3	C3	C5	D7	E7	Group		Ind	A6	B3	C3	C5	D7	E7	Group			Ind	A6	B3	C3
1	12	12	12	12	12	12	16		51	12	1	12	12	12	12	13		101	12	1	12	12	12	12	13		151	2	12	2	1	1	2	4		201	12	1	12	12	1	2	8	8		251	12	12	2
2	12	12	12	12	12	12	16		52	12	12	2	1	1	2	7		102	12	12	12	12	1	2	14		152	2	12	12	12	1	2	11		202	2	12	2	1	12	12	9	9		252	2	12	12
3	12	12	12	12	12	12	16		53	12	1	2	1	1	12	2/6		103	12	12	12	12	12	12	16		153	2	12	2	1	12	12	9		203	12	1	2	1	1	2	2	2		253	2	12	12
4	2	12	12	12	12	12	15		54	12	1	2	1	12	12	6		104	2	12	12	12	12	12	15		154	12	12	12	12	1	2	14		204	2	12	2	1	1	2	4	4		254	2	1	2
5	12	12	12	12	12	12	16		55	12	12	2	1	12	12	12		105	12	12	12	12	12	12	16		155	12	12	2	1	1	2	7		205	2	12	2	1	1	2	4	4		255	12	1	12
6	12	12	12	12	12	12	16		56	12	12	2	1	12	12	12		106	12	12	2	1	1	2	7		156	2	12	12	12	12	12	15		206	2	12	2	1	12	12	9	9		256	12	12	2
7	12	1	12	12	1	2	8		57	2	1	12	12	1	2	5		107	12	12	12	12	12	12	16		157	12	1	12	12	1	2	8		207	12	1	2	1	12	12	6	6		257	12	12	12
8	12	12	12	12	12	12	16		58	12	1	12	12	1	2	8		108	2	12	12	12	12	12	15		158	12	12	12	12	1	2	14		208	2	1	12	12	1	2	5	5		258	12	1	2
9	12	12	2	1	1	2	7		59	2	12	12	12	12	12	15		109	1?	1	12	12	12	12	13		159	2	1	12	12	1	2	5		209	2	1	2	1	1	2	1	1		259	12	12	12
10	12	1	2	1	1	2	2		60	12	1	2	1	1	2	2		110	12	1	12	12	12	12	13		160	12	12	2	1	12	12	12		210	12	12	2	1	12	12	12	12		260	12	1	12
11	12	12	2	1	1	2	7		61	12	12	12	12	1	2	14		111	12	1	12	12	12	12	13		161	12	12	2	1	1	2	7		211	12	12	2	1	1	2	7	7		261	12	12	12
12	12	12	12	12	12	12	16		62	12	1	2	1	12	12	6		112	12	12	2	1	1	2	7		162	2	12	2	1	12	12	9		212	2	1	2	1	1	2	1	1		262	12	1	12
13	12	12	12	12	12	12	16		63	2	12	2	1	1	2	4		113	2	1	12	12	12	12	10		163	2	12	2	1	12	12	9		213	2	1	2	1	1	2	1	1		263	12	12	2
14	12	1	12	12	12	12	13		64	12	12	2	1	1	2	7		114	12	1	12	12	1	12	8		164	2	1	2	1	1	2	1		214	12	1	2	1	12	12	6	6		264	12	1	2
15	12	12	12	12	12	12	16		65	12	1	2	1	1	2	2		115	12	12	12	12	1	2	14		165	2	12	12	12	1	1	11		215	2	12	12	12	12	12	15	15		265	12	12	12
16	12	12	12	12	12	12	16		66	12	12	12	12	12	12	16		116	12	1	2	1	12	12	6		166	2	1	2	1	1	2	1		216	12	1	12	12	12	12	13	13		266	12	1	2
17	12	1	12	12	12	12	13		67	12	1	12	12	12	12	13		117	2	12	12	12	12	12	15		167	12	1	2	1	1	2	2		217	12	12	2	1	1	2	7	7		267	12	12	12
18	12	12	2	1	1	2	7		68	2	12	12	12	12	12	15		118	12	12	12	12	12	12	16		168	2	12	2	1	1	2	4		218	12	1	2	1	12	12	6	6		268	2	12	12
19	12	12	12	12	12	12	16		69	12	12	2	1	12	12	12		119	2	1	12	12	12	12	10		169	2	1	12	12	12	12	10		219	2	1	2	1	1	2	1	1		269	12	1	2
20	12	12	12	12	12	12	16		70	12	12	12	12	12	12	16		120	2	1	12	12	12	12	10		170	2	1	12	12	12	12	10		220	2	1	2	1	1	2	1	1		270	12	12	2
21	12	1	12	12	12	12	13		71	2	12	2	1	12	12	9		121	12	1	2	1	1	2	2		171	2	1	12	12	12	12	10		221	2	1	2	1	1	2	1	1		271	12	12	2
22	12	1	12	12	1	2	8		72	2	12	2	1	12	12	9		122	12	12	12	12	12	12	16		172	2	1	2	1	12	12	3		222	12	12	2	1	12	12	12	12		272	2	12	12
23	2	12	2	1	12	12	9		73	12	12	12	12	1	2	14		123	2	12	12	12	12	12	15		173	12	12	2	1	12	12	12		223	12	12	2	1	1	2	7	7		273	12	1	12
24	12	1	2	1	1	2	2		74	2	12	12	12	1	2	11		124	12	12	12	12	12	12	16		174	2	1	12	12	12	12	10		224	12	1	2	1	12	12	6	6		274	12	1	12
25	2	12	12	12	12	12	15		75	2	12	12	12	12	12	15		125	2	1	12	12	12	12	10		175	12	1	12	12	1	2	8		225	12	1	12	12	1	2	8	8		275	12	1	12
26	2	1	12	12	12	12	10		76	12	12	2	1	12	12	12		126	12	1	12	12	12	12	13		176	12	12	2	1	12	12	12		226	12	1	2	1	1	2	2	2		276	2	12	12
27	2	1	12	12	12	12	10		77	2	12	2	1	1	2	4		127	12	12	12	12	12	12	16		177	2	12	2	1	12	12	9		227	2	12	2	1	1	2	4	4		277	2	1	2
28	12	1	2	1	1	2	2		78	12	12	2	1	12	12	12		128	12	1	2	1	1	2	2		178	12	1	12	12	1	2	8		228	2	1	2	1	1	2	1	1		278	12	1	12
29	2	1	12	12	12	12	10		79	12	12	12	12	1	2	14		129	12	12	12	12	1	2	14		179	2	12	2	1	1	12	4/9		229	12	1	2	1	12	12	6	6		279	12	1	12
30	12	1	2	1	12	12	6		80	2	1	2	1	1	2	1		130	2	12	12	12	1	2	11		180	12	12	2	1	12	12	12		230	2	12	2	1	12	12	9	9		280	12	12	2
31	12	1	12	12	1	2	8		81	2	12	2	1	12	12	9		131	2	1	12	12	12	12	10		181	12	1	12	12	1	2	8		231	2	12	2	1	1	2	4	4		281	12	12	12
32	2	12	12	12	12	12	15		82	12	1	2	1	1	2	2		132	12	12	2	1	1	2	7		182	12	1	2	1	1	2	2		232	12	1	12	12	1	2	8	8		282	2	12	12
33	12	12	12	12	1	2	14		83	12	1	2	1	1	2	2		133	2	12	2	1	1	2	4		183	12	1	12	12	1	2	8		233	12	1	2	1	1	2	2	2		283	12	1	12
34	12	1	12	12	12	12	13		84	12	12	12	12	12	12	16		134	12	12	2	1	12	12	12		184	2	1	12	12	1	2	5		234	2	1	12	12	12	12	10	10		284	12	1	2
35	2	1	2	1	1	2	1		85	2	12	12	12	12	12	15		135	12	1	2	1	1	2	2		185	2	1	12	12	1	2	5		235	12	12	12	12	12	12	16	16		285	12	12	12
36	12	12	2	1	12	12	12		86	2	12	2	1	1	12	4		136	2	1	12	12	12	12	10		186	12	1	2	1	1	2	2		236	12	1	2	1	1	2	2	2		286	12	12	12
37	2	12	12	12	12	12	15		87	12	1	12	12	12	12	13		137	12	12	12	12	1	2	14		187	12	12	2	1	1	2	7		237	12	1	12	12	1	2	8	8		287	12	12	2
38	12	1	12	12	12	12	13		88	2	1	2	1	1	2	1		138	12	12	12	12	1	2	14		188	2	12	2	1	12	12	9		238	2	1	2	1	1	2	1	1		288	2	1	12
39	12	12	12	12	12	12	16		89	2	12	12	12	12	12	15		139	2	1	2	1	12	12	3		189	2	12	2	1	1	2	4		239	12	1	2	1	1	2	2	2		289	2	12	12
40	2	12	12	12	12	12	15		90	2	12	12	12	12	12	15		140	2	12	2	1	1	2	4		190	12	12	2	1	1	2	7		240	12	1	12	12	12	12	13	13		290	12	12	12
41	2	1	2	1	1	2	1		91	12	12	2	1	12	12	12		141	12	1	2	1	12	12	6		191	12	12	2	1	1	2	7		241	12	1	2	1	1	2	2	2		291	12	1	12
42	2	1	2	1	1	2	1		92	12	12	2	1	12	12	12		142	12	1	12	12	12	12	13		192	2	12	12	12	12	12	15		242	12	1	2	1	1	2	2	2		292	2	1	12
43	12	12	2	1	1	2	7		93	12	12	12	12	1	2	14		143	2	12	12	12	1	2	11		193	2	1	12	12	1	2	5		243	2	1	12	12	12	12	10	10		293	12	1	12
44	12	1	12	12	1	2	8		94	2	12	12	12	12	12	15		144	2	1	12	12	12	12	10		194	2	12	12	12	1	2	11		244	12	12	2	1	12	12	12	12		294	12	1	12
45	2	1	12	12	12	12	10		95	12	12	12	12	12	12	16		145	2	1	12	12	1	2	5		195	12	12	2	1	12	12	12		245	2	12	2	1	1	2	4	4		295	2	12	12
46	2	1	12	12	12	12	10		96	12	1	2	1	12	12	6		146	2	12	12	12	12	12	15		196	12	1	2	1	12	12	6		246	12	1	2	1	1	2	2	2		296	12	12	12
47	12	1	12	12	12	12	13		97	12	1	12	12	12	12	13		147	2	12	2	1	12	12	9		197	2	12	12	12	1	2	11		247	2	1	12	12	1	2	5	5		297	12	12	12
48	2	12	12	12	12	12	15		98	12	12	12	12	12	12	16		148	2	12	12	12	12	12	15		198	12	12	2	1	1	2	7		248	12	1	2	1	1	2	2	2		298	12	12	12
49	2	12	12	12	12	12	15		99	2	12	12	12	12	12	15		149	2	12	2	1	12	12	9		199	2	12	2	1	12	12	9		249	12	12	12	12	1	2	14	14		299	12	12	12
50	2	12	12	12	12	12	15		100	12	1	12	12	12	12	13		150	2	12	2	1	1	2	4		200	12	1	2	1	1	2	2		250	2	1	2	1	1	2	1	1		300	12	12	12
[truncated: 54 more columns]
